# Supplementary material for: A new look at an old virus: patterns of mutation accumulation in the human H1N1 influenza virus since 1918
Source: Theor Biol Med Model. 2012 Oct 12;9:42. doi: 10.1186/1742-4682-9-42 (PMC3507676; doi:10.1186/1742-4682-9-42)
Supplement: Additional file 1 — H1N1 strain variation data using the 1918 Brevig Mission virus as a reference, in .csv format. [file 1742-4682-9-42-S1.csv]

						Segment Length (nucleotides)								Mutations (SNPs + indels)									Transitions									Transversions										Codon Changes
SeqID	Strain Name	Species	Year	Frozen?	Adj Year	1	2	3	4	5	6	7	8	1	2	3	4	5	6	7	8	S	1	2	3	4	5	6	7	8	S	1	2	3	4	5	6	7	8	S	Ti/Tv	1	2	2.1	3	4	5	6	7
1	A/Brevig Mission/1/1918	Human	1918		1918	2280	2301	2151	1710	1497	1413	982	838
2	A/United Kingdom/1/1933	Human	1933		1933	2300	2327	2193	1735	1501	1421	986	848	118	77	84	132	67	86	33	29	626	99	66	73	94	48	59	25	21	485	19	11	11	38	19	27	8	8	141	3.44	114	74	9	81	121	63	80	26
3	A/United Kingdom/1-MA/1933	Human	1933		1933	2301	2331	2196	1739	1507	1428	989	851	118	77	84	132	67	85	33	28	624	99	66	73	94	48	58	25	20	483	19	11	11	38	19	27	8	8	141	3.43	114	74	9	81	121	63	79	26
4	A/Wilson-Smith/1933	Human	1933		1933	2298	2301	2193	1710	1497	1426	985	846	111	78	81	144	66	85	31	31	627	93	65	70	101	48	58	26	23	484	18	13	11	43	18	27	5	8	143	3.38	107	76	10	79	127	63	78	23
5	A/WSN/1933 TS61	Human	1933		1933	2298	2328	2193	1739	1505	1413	982	841	124	80	91	148	69	100	30	30	672	104	66	80	105	50	70	26	22	523	20	14	11	43	19	30	4	8	149	3.51	117	77	10	89	131	64	91	23
6	A/WSN/1933	Human	1933		1933	2314	2344	2209	1755	1501	1441	989	864	127	81	90	148	69	102	31	30	678	107	65	79	105	50	71	26	22	525	20	16	11	43	19	31	5	8	153	3.43	120	79	10	88	130	64	92	23
10	A/Puerto Rico/8-1/1934	Human	1934		1934	2300	2327	2193	1735	1501	1421	986	848	117	88	98	140	75	100	41	31	690	99	76	81	99	61	70	34	23	543	18	12	17	41	14	30	7	8	147	3.69	110	81	10	95	124	67	90	24
11	A/Puerto Rico/8-SV14/1934	Human	1934		1934	2289	2322	2167	1713	1500	1419	985	844	120	90	101	150	75	101	41	36	714	101	77	84	108	60	71	34	27	562	19	13	17	42	15	30	7	9	152	3.7	111	81	10	97	129	67	92	24
12	A/Puerto Rico/8-WG/1934	Human	1934		1934	2301	2331	2196	1742	1519	1428	989	851	117	89	99	140	75	98	41	36	695	98	76	82	99	60	68	34	27	544	19	13	17	41	15	30	7	9	151	3.6	109	81	10	96	124	67	90	24
13	A/Puerto Rico/8/34	Human	1934		1934	2314	2344	2209	1755	1520	1441	1002	864	118	89	100	141	75	99	42	35	699	99	77	81	99	60	69	35	26	546	19	12	19	42	15	30	7	9	153	3.57	111	82	10	97	125	67	91	25
14	A/Alaska/1935	Human	1935		1935	2290	2315	2183	1716	1505	1415	984	838	116	88	98	141	75	98	41	33	690	97	76	81	99	60	68	34	25	540	19	12	17	42	15	30	7	8	150	3.6	108	81	10	95	125	67	90	24
16	A/Phila/1935	Human	1935		1935	2290	2315	2182	1738	1505	1415	982	835	104	84	93	126	67	85	29	29	617	86	70	82	91	56	60	24	19	488	18	14	11	35	11	25	5	10	129	3.78	99	79	10	88	115	60	79	23
17	A/Henry/1936	Human	1936		1936	2290	2315	2181	1732	1505	1413	985	846	104	79	96	128	71	86	32	28	624	87	67	81	94	59	62	27	20	497	17	12	15	34	12	24	5	8	127	3.91	97	72	10	91	117	63	81	21
18	A/Hickox/1940	Human	1940		1940	2295	2324	2167	1732	1520	1426	982	838	141	119	126	178	87	113	37	36	837	116	99	104	123	67	83	31	31	654	25	20	22	55	20	30	6	5	183	3.57	131	116	12	122	160	81	103	26
19	A/Bel/1942	Human	1942		1942	2298	2308	2193	1735	1505	1414	976	848	125	104	110	151	89	110	37	28	754	103	88	93	105	73	79	26	22	589	22	16	17	46	16	31	11	6	165	3.57	115	100	13	107	136	84	103	21
20	A/AA/Marton/1943	Human	1943		1943	2285	2315	2181	1740	1505	1413	986	846	127	103	106	148	86	112	32	28	742	107	86	89	106	68	81	25	22	584	20	17	17	42	18	31	7	6	158	3.7	118	101	11	102	133	82	101	23
21	A/Weiss/43	Human	1943		1943	2298	2315	2181	1740	1506	1427	986	829	136	117	111	159	88	110	34	40	795	113	99	94	110	73	78	25	25	617	23	18	17	49	15	32	9	15	178	3.47	126	112	11	106	143	82	100	23
22	A/Iowa/1943	Human	1943		1943	2280	2315	2181	1732	1505	1414	982	835	125	102	109	153	86	112	33	30	750	106	85	91	107	68	80	27	22	586	19	17	18	46	18	32	6	8	164	3.57	117	100	11	105	137	81	100	23
23	A/AA/Huston/1945	Human	1945		1945	2294	2309	2193	1742	1505	1426	986	838	133	113	107	159	88	110	31	31	772	110	95	92	111	73	78	23	27	609	23	18	15	48	15	32	8	4	163	3.74	123	109	11	102	144	82	101	20
24	A/Melbourne/1/1946	Human	1946		1946	2300	2327	2193	1736	1502	1421	986	848	110	75	86	133	60	82	28	29	603	92	63	75	99	47	55	25	23	479	18	12	11	34	13	27	3	6	124	3.86	107	71	8	82	120	54	73	20
25	A/Cam/46	Human	1946		1946	2298	2327	2181	1740	1505	1426	979	848	152	125	133	189	91	110	47	44	891	124	104	111	130	71	80	35	36	691	28	21	22	59	20	30	12	8	200	3.46	138	120	13	129	168	85	99	34
27	A/Fort Monmouth/1-MA/1947	Human	1947		1947	2294	2327	2193	1742	1507	1426	989	851	140	119	123	174	95	114	39	36	840	116	101	99	121	73	85	32	29	656	24	18	24	53	22	29	7	7	184	3.57	127	114	13	118	155	89	103	30
28	A/FortMonmouth/1/47	Human	1947		1947	2298	2327	2193	1740	1505	1426	986	848	135	116	121	171	94	114	35	35	821	111	98	97	118	71	84	29	28	636	24	18	24	53	23	30	6	7	185	3.44	123	113	13	117	152	87	103	25
29	A/FORT MONMOUTH/1/47	Human	1947		1947	2314	2344	2209	1755	1520	1442	1002	864	142	121	129	174	101	114	41	36	858	117	99	101	121	76	84	32	29	659	25	22	28	53	25	30	9	7	199	3.31	129	116	13	120	155	92	103	30
30	A/Albany/4835/1948	Human	1948		1948	2280	2315	2181	1732	1505	1413	982	838	149	113	128	185	94	132	32	36	869	125	93	106	132	72	97	26	29	680	24	20	22	53	22	35	6	7	189	3.6	139	106	7	122	162	86	119	21
31	A/Roma/1949	Human	1949		1949	2290	2315	2170	1714	1506	1417	982	838	150	114	129	184	97	138	33	37	882	125	93	107	131	76	99	27	30	688	25	21	22	53	21	39	6	7	194	3.55	139	108	7	123	162	89	124	23
32	A/Fort Worth/50	Human	1950		1950	2298	2327	2193	1739	1506	1426	986	848	151	128	134	192	107	145	44	41	942	126	102	111	129	85	110	35	33	731	25	26	23	63	22	35	9	8	211	3.46	138	122	7	129	162	98	131	27
33	A/Albany/4836/1950	Human	1950		1950	2280	2311	2182	1732	1505	1413	973	838	149	115	126	187	93	132	40	35	877	125	93	105	133	72	97	25	29	679	24	22	21	54	21	35	15	6	198	3.43	138	109	7	120	163	85	119	21
34	A/Albany/12/1951	Human	1951		1951	2294	2327	2193	1740	1503	1426	986	848	146	126	130	190	102	139	39	37	909	121	102	109	135	82	102	29	30	710	25	24	21	55	20	37	10	7	199	3.57	133	119	7	125	163	93	125	27
35	A/Albany/13/1951	Human	1951		1951	2295	2327	2193	1740	1497	1426	986	848	145	125	130	190	100	140	37	37	904	120	101	109	135	81	102	28	30	706	25	24	21	55	19	38	9	7	198	3.57	132	118	7	125	163	92	126	25
36	A/Albany/14/1951	Human	1951		1951	2294	2315	2193	1740	1505	1426	986	848	148	125	132	191	100	141	39	39	915	122	101	111	136	80	103	29	31	713	26	24	21	55	20	38	10	8	202	3.53	135	118	7	127	162	91	126	26
37	A/Albany/1618/1951	Human	1951		1951	2290	2321	2193	1740	1505	1426	986	841	146	126	130	190	99	141	37	38	907	121	102	109	134	79	104	28	31	708	25	24	21	56	20	37	9	7	199	3.56	132	119	7	125	162	91	127	25
38	A/Malaya/302/1954	Human	1954		1954	2280	2327	2192	1732	1505	1426	984	838	160	136	140	205	107	149	42	37	976	127	106	115	148	85	110	33	29	753	33	30	25	57	22	39	9	8	223	3.38	143	128	7	133	174	98	132	26
39	A/Malaysia/54	Human	1954		1954	2298	2327	2193	1740	1505	1426	985	848	161	136	140	206	107	149	42	38	979	127	106	115	149	85	110	33	29	754	34	30	25	57	22	39	9	9	225	3.35	143	128	7	133	175	98	132	26
40	A/Denver/57	Human	1957		1957	2298	2315	2193	1739	1497	1413	977	848	160	142	138	205	109	149	51	43	997	133	116	114	136	87	112	39	34	771	27	26	24	69	22	37	12	9	226	3.41	148	135	8	133	174	101	132	30
42	A/New Jersey/1976	Human	1976	f	1955	2290	2315	2182	1720	1505	1413	982	848	117	247	98	226	75	173	40	34	1010	99	211	80	189	60	138	34	25	836	18	36	18	37	15	35	6	9	174	4.8	110	230		95	201	67	152	24
43	A/Wisconsin/301/1976	Human	1976		1976	2295	2327	2193	1739	1505	1426	986	848	265	256	234	230	155	176	73	79	1468	226	218	192	191	127	138	62	61	1215	39	38	42	39	28	38	11	18	253	4.8	248	239		220	206	147	158	58
44	A/New Jersey/8/1976	Human	1976		1976	2274	2326	2188	1734	1520	1441	982	844	271	247	237	226	160	174	69	73	1457	232	211	195	188	127	137	60	54	1204	39	36	42	38	33	37	9	19	253	4.76	253	230		223	200	151	152	56
45	A/Hong Kong/117/77	Human	1977	f	1956	2298	2327	2181	1740	1506	1426	986	848	163	128	133	193	105	142	39	40	943	135	104	110	138	81	102	32	32	734	28	24	23	55	24	40	7	8	209	3.51	152	121	9	127	169	96	127	24
46	A/USSR/90/1977	Human	1977	f	1956	2280	2327	2181	1708	1506	1426	1002	848	165	127	135	196	103	143	40	39	948	137	104	113	139	80	103	32	31	739	28	23	22	57	23	40	8	8	209	3.54	154	120	9	129	170	94	128	25
47	A/USSR/92/77	Human	1977	f	1956	2298	2327	2194	1740	1506	1426	986	841	164	127	136	192	103	143	40	40	945	135	104	114	137	80	103	33	32	738	29	23	22	55	23	40	7	8	207	3.57	153	120	9	130	168	94	128	25
48	A/Tientsin/78/1977	Human	1977	f	1956	2290	2315	2181	1713	1506	1406	986	832	163	125	133	192	102	143	36	46	940	135	102	111	137	78	97	29	33	722	28	23	22	55	24	46	7	13	218	3.31	152	118	9	127	168	93	123	22
49	A/Albany/20/1978	Human	1978	f	1957	2294	2315	2193	1740	1506	1426	986	848	163	130	134	195	103	140	39	39	943	135	106	111	138	80	100	32	31	733	28	24	23	57	23	40	7	8	210	3.49	153	123	9	128	170	94	126	24
50	A/Arizona/14/1978	Human	1978	f	1957	2290	2314	2181	1720	1498	1413	984	838	168	133	135	194	103	139	39	38	949	139	109	112	138	80	101	32	31	742	29	24	23	56	23	38	7	7	207	3.58	156	126	9	129	168	94	126	24
51	A/Brazil/11/1978	Human	1978	f	1957	2294	2327	2193	1740	1520	1426	986	848	162	131	134	196	108	140	41	39	951	133	107	111	140	83	101	34	31	740	29	24	23	56	25	39	7	8	211	3.51	151	124	9	128	171	99	126	26
52	A/California/10/1978	Human	1978		1978	2294	2327	2193	1740	1520	1426	986	840	233	372	188	196	142	137	41	42	1351	193	252	157	140	107	99	32	33	1013	40	120	31	56	35	38	9	9	338	3	216	349	36	171	170	129	123	24
53	A/Lackland/3/1978	Human	1978	f	1957	2295	2327	2192	1738	1506	1421	982	838	164	129	135	192	105	139	40	38	942	136	105	112	136	81	100	33	31	734	28	24	23	56	24	39	7	7	208	3.53	153	122	9	128	169	96	125	25
54	A/Lackland/7/1978	Human	1978	f	1957	2280	2327	2192	1739	1506	1421	984	838	165	130	134	194	104	140	39	38	944	138	106	111	137	81	100	32	31	736	27	24	23	57	23	40	7	7	208	3.54	153	123	9	128	169	95	126	24
55	A/Memphis/1/1978	Human	1978	f	1957	2290	2326	2182	1737	1506	1421	984	846	164	127	136	191	103	143	39	39	942	135	104	113	137	79	103	32	31	734	29	23	23	54	24	40	7	8	208	3.53	153	120	9	130	168	94	128	24
57	A/Memphis/11/1978	Human	1978	f	1957	2298	2327	2193	1740	1506	1426	986	848	165	128	135	191	103	144	39	39	944	136	105	113	137	79	104	32	31	737	29	23	22	54	24	40	7	8	207	3.56	154	121	9	129	168	94	128	24
58	A/Memphis/13/1978	Human	1978	f	1957	2291	2315	2191	1738	1506	1421	984	846	166	130	137	194	102	144	39	39	951	138	107	115	140	79	103	32	31	745	28	23	22	54	23	41	7	8	206	3.62	154	123	9	130	170	93	129	24
59	A/Memphis/15/1978	Human	1978	f	1957	2291	2315	2183	1732	1506	1422	985	844	167	128	135	191	103	143	38	40	945	138	105	113	137	79	103	31	32	738	29	23	22	54	24	40	7	8	207	3.57	156	121	9	129	168	94	128	24
60	A/Memphis/17/1978	Human	1978	f	1957	2291	2315	2192	1732	1506	1421	985	841	164	128	134	192	104	144	39	39	944	135	105	112	138	80	104	32	31	737	29	23	22	54	24	40	7	8	207	3.56	153	121	9	128	169	95	129	24
61	A/Memphis/20/1978	Human	1978	f	1957	2290	2315	2182	1739	1506	1421	984	838	164	129	134	191	103	143	39	38	941	135	106	112	137	79	103	32	31	735	29	23	22	54	24	40	7	7	206	3.57	153	122	9	128	168	94	128	24
62	A/California/45/1978	Human	1978		1978	2294	2324	2182	1739	1505	1421	984	826	235	373	187	194	142	139	41	51	1362	195	253	156	139	109	101	32	32	1017	40	120	31	55	33	38	9	19	345	2.95	217	350	37	171	168	130	125	24
63	A/Albany/8/1979	Human	1979		1979	2294	2315	2181	1740	1505	1417	984	848	237	369	189	196	140	139	42	40	1352	195	249	158	140	107	101	33	32	1015	42	120	31	56	33	38	9	8	337	3.01	220	346	36	173	169	128	124	25
64	A/Memphis/1/1979	Human	1979		1979	2290	2315	2182	1740	1497	1419	986	841	233	371	189	197	139	140	40	40	1349	194	251	158	140	107	102	31	32	1015	39	120	31	57	32	38	9	8	334	3.04	215	348	36	173	170	128	126	24
65	A/USSR/46/1979	Human	1979		1979	2280	2315	2193	1736	1505	1426	982	848	230	371	189	199	141	138	42	40	1350	192	251	158	142	108	100	34	32	1017	38	120	31	57	33	38	8	8	333	3.05	214	348	35	172	172	129	124	25
66	A/Maryland/2/1980	Human	1980	f	1959	2295	2327	2192	1739	1505	1421	984	844	170	141	144	200	106	142	44	41	988	138	114	120	140	81	103	36	31	763	32	27	24	60	25	39	8	10	225	3.39	160	132	9	136	172	97	128	26
67	A/Memphis/7/1980	Human	1980	f	1959	2298	2327	2193	1740	1505	1428	986	848	172	142	135	203	105	146	46	45	994	143	115	110	145	80	107	38	36	774	29	27	25	58	25	39	8	9	220	3.52	161	133	9	131	174	97	130	27
68	A/India/6263/1980	Human	1980	f	1959	2280	2317	2182	1732	1505	1417	982	835	172	142	134	203	106	149	45	48	999	143	114	109	144	81	110	38	37	776	29	28	25	59	25	39	7	11	223	3.48	162	133	9	130	173	97	134	27
69	A/Baylor/4052/1981	Human	1981	f	1960	2298	2311	2170	1714	1506	1413	986	848	176	141	138	206	105	146	42	46	1000	146	114	114	145	80	109	34	37	779	30	27	24	61	25	37	8	9	221	3.52	165	133	9	133	177	97	133	23
70	A/Baylor/11515/82	Human	1982	f	1961	2318	2339	2211	1739	1505	1428	986	848	180	151	143	213	116	151	48	54	1056	150	122	118	154	87	112	40	44	827	30	29	25	59	29	39	8	10	229	3.61	168	141	9	138	182	108	137	27
71	A/Christ's Hospital/157/1982	Human	1982	f	1961	2294	2327	2193	1740	1505	1427	986	838	187	154	139	210	108	154	51	51	1054	155	123	113	150	82	114	41	43	821	32	31	26	60	26	40	10	8	233	3.52	174	144	9	135	178	99	137	30
72	A/Baylor/11735/82	Human	1982	f	1961	2298	2315	2193	1723	1497	1425	983	848	181	149	141	214	115	153	49	51	1053	150	120	117	153	87	114	41	42	824	31	29	24	61	28	39	8	9	229	3.6	169	139	9	136	183	108	139	28
73	A/Chile/1/1983	Human	1983	f	1962	2280	2315	2182	1732	1505	1441	983	841	187	154	142	205	113	151	52	50	1054	156	123	116	147	86	111	42	41	822	31	31	26	58	27	40	10	9	232	3.54	175	144	10	138	174	103	134	31
74	A/Memphis/1/1983	Human	1983	f	1962	2280	2327	2193	1740	1505	1428	986	848	188	157	148	212	110	154	48	50	1067	158	126	122	150	83	113	40	40	832	30	31	26	62	27	41	8	10	235	3.54	178	148	10	141	182	101	139	28
75	A/Memphis/11/1983	Human	1983	f	1962	2298	2327	2181	1740	1505	1428	986	848	186	153	141	207	111	150	52	50	1050	154	121	115	148	85	110	41	41	815	32	32	26	59	26	40	11	9	235	3.47	173	142	9	137	176	101	134	30
76	A/Memphis/12/1983	Human	1983	f	1962	2298	2327	2193	1740	1505	1428	986	848	187	153	140	205	111	151	52	50	1049	154	121	114	146	85	111	41	41	813	33	32	26	59	26	40	11	9	236	3.44	174	142	9	136	174	101	135	30
77	A/Memphis/13/1983	Human	1983	f	1962	2298	2327	2192	1740	1505	1425	985	846	187	153	140	206	111	150	52	50	1049	155	121	114	147	85	110	41	41	814	32	32	26	59	26	40	11	9	235	3.46	173	142	9	136	175	101	134	30
78	A/Memphis/14/1983	Human	1983	f	1962	2291	2327	2193	1740	1505	1421	985	846	186	153	140	205	111	151	53	50	1049	154	121	114	146	85	111	42	41	814	32	32	26	59	26	40	11	9	235	3.46	173	142	9	136	174	101	135	30
79	A/Memphis/15/1983	Human	1983	f	1962	2298	2315	2193	1740	1505	1428	986	848	187	154	140	205	111	149	54	51	1051	154	122	114	146	85	109	43	42	815	33	32	26	59	26	40	11	9	236	3.45	174	143	9	136	174	101	133	31
80	A/Memphis/16/1983	Human	1983	f	1962	2298	2315	2182	1739	1498	1421	985	848	185	153	140	205	111	151	52	50	1047	153	121	114	146	85	110	41	41	811	32	32	26	59	26	41	11	9	236	3.44	172	142	9	136	174	101	133	30
81	A/Memphis/17/1983	Human	1983	f	1962	2280	2315	2182	1718	1503	1427	985	847	185	153	140	205	111	150	52	50	1046	154	121	114	146	85	110	41	41	812	31	32	26	59	26	40	11	9	234	3.47	172	142	9	136	174	101	134	30
82	A/Memphis/18/1983	Human	1983	f	1962	2298	2315	2182	1720	1505	1427	985	838	185	153	140	205	111	150	52	49	1045	153	121	114	146	85	110	41	41	811	32	32	26	59	26	40	11	8	234	3.47	172	142	9	136	174	101	134	30
83	A/Memphis/19/1983	Human	1983	f	1962	2298	2315	2181	1718	1505	1426	985	847	185	153	141	205	111	150	52	50	1047	153	121	115	146	85	110	41	41	812	32	32	26	59	26	40	11	9	235	3.46	172	142	9	137	174	101	134	30
84	A/Memphis/2/1983	Human	1983	f	1962	2298	2327	2193	1740	1505	1428	986	848	186	158	146	209	110	157	48	50	1064	155	127	120	148	84	115	40	40	829	31	31	26	61	26	42	8	10	235	3.53	175	149	10	139	180	101	141	28
85	A/Memphis/20/1983	Human	1983	f	1962	2280	2315	2180	1732	1505	1413	985	838	185	153	140	205	111	149	52	49	1044	154	121	114	146	85	110	41	41	812	31	32	26	59	26	39	11	8	232	3.5	172	142	9	136	174	101	134	30
86	A/Memphis/21/1983	Human	1983	f	1962	2280	2318	2180	1732	1505	1421	985	838	185	153	140	205	111	150	52	49	1045	154	121	114	146	85	110	41	41	812	31	32	26	59	26	40	11	8	233	3.48	172	142	9	136	174	101	134	30
87	A/Memphis/22/1983	Human	1983	f	1962	2294	2315	2182	1739	1505	1427	985	848	188	154	141	205	112	150	52	50	1052	156	122	115	146	85	110	41	41	816	32	32	26	59	27	40	11	9	236	3.46	174	143	9	137	174	101	134	30
88	A/Memphis/23/1983	Human	1983	f	1962	2290	2315	2181	1738	1505	1413	985	838	187	154	141	205	112	149	52	49	1049	155	122	115	146	85	110	41	41	815	32	32	26	59	27	39	11	8	234	3.48	174	143	9	137	174	101	134	30
89	A/Memphis/24/1983	Human	1983	f	1962	2280	2315	2182	1733	1505	1416	983	841	187	154	140	206	111	151	52	50	1051	156	122	114	146	85	110	41	41	815	31	32	26	60	26	41	11	9	236	3.45	175	143	10	136	174	101	135	30
90	A/Memphis/25/1983	Human	1983	f	1962	2280	2315	2168	1718	1505	1417	982	838	186	153	140	206	111	150	51	49	1046	155	121	114	147	85	110	41	41	814	31	32	26	59	26	40	10	8	232	3.51	173	142	9	136	175	101	134	30
91	A/Memphis/26/1983	Human	1983	f	1962	2280	2315	2185	1732	1505	1421	985	844	186	152	140	206	112	150	52	51	1049	155	120	114	147	86	110	41	41	814	31	32	26	59	26	40	11	10	235	3.46	173	141	9	136	175	102	134	30
92	A/Memphis/27/1983	Human	1983	f	1962	2280	2319	2182	1735	1505	1421	982	844	185	153	140	205	111	149	52	50	1045	154	121	114	146	85	109	42	41	812	31	32	26	59	26	40	10	9	233	3.48	173	142	9	136	174	101	133	30
93	A/Memphis/28/1983	Human	1983	f	1962	2290	2317	2193	1732	1505	1427	985	844	187	154	141	205	113	150	52	50	1052	155	122	115	146	86	110	41	41	816	32	32	26	59	27	40	11	9	236	3.46	174	143	9	137	174	102	134	30
94	A/Memphis/29/1983	Human	1983	f	1962	2290	2315	2183	1732	1505	1421	985	848	186	155	140	206	111	149	52	50	1049	154	121	114	147	85	109	41	41	812	32	34	26	59	26	40	11	9	237	3.43	173	145	10	136	175	101	133	30
95	A/Memphis/3/1983	Human	1983	f	1962	2280	2315	2182	1732	1505	1427	982	848	185	153	141	206	111	150	51	50	1047	154	121	115	147	85	110	41	41	814	31	32	26	59	26	40	10	9	233	3.49	173	142	9	137	175	101	134	30
96	A/Memphis/30/1983	Human	1983	f	1962	2280	2312	2181	1739	1505	1421	985	838	184	152	140	207	111	152	52	50	1048	153	120	114	148	85	111	41	42	814	31	32	26	59	26	41	11	8	234	3.48	173	141	9	136	176	101	136	30
97	A/Memphis/32/1983	Human	1983	f	1962	2280	2315	2182	1738	1497	1421	983	838	187	153	142	207	110	149	54	49	1051	155	121	114	147	85	109	43	41	815	32	32	28	60	25	40	11	8	236	3.45	174	142	9	137	175	101	133	31
98	A/Memphis/35/1983	Human	1983	f	1962	2280	2315	2182	1738	1505	1413	984	844	185	153	140	206	111	149	52	50	1046	154	121	114	147	85	110	41	41	813	31	32	26	59	26	39	11	9	233	3.49	172	142	9	136	174	101	134	30
99	A/Memphis/38/1983	Human	1983	f	1962	2290	2318	2184	1739	1505	1413	984	838	187	153	140	205	111	149	52	49	1046	155	121	114	146	85	110	41	40	812	32	32	26	59	26	39	11	9	234	3.47	174	142	9	136	174	101	134	30
100	A/Memphis/39/1983	Human	1983	f	1962	2298	2317	2182	1740	1498	1427	986	848	186	155	140	207	111	151	52	50	1052	154	121	114	148	85	110	41	41	814	32	34	26	59	26	41	11	9	238	3.42	173	143	9	136	176	101	135	30
101	A/Memphis/4/1983	Human	1983	f	1962	2298	2327	2193	1740	1505	1421	986	848	186	153	141	205	111	150	52	51	1049	154	121	115	146	85	110	41	42	814	32	32	26	59	26	40	11	9	235	3.46	173	142	9	137	174	101	134	30
102	A/Memphis/40/1983	Human	1983	f	1962	2290	2315	2183	1732	1498	1413	985	838	187	154	140	207	111	150	52	49	1050	154	121	114	148	85	110	41	41	814	33	33	26	59	26	40	11	8	236	3.45	173	143	9	136	175	101	135	30
103	A/Memphis/41/1983	Human	1983	f	1962	2280	2312	2182	1739	1505	1413	985	838	186	152	141	207	111	149	53	50	1049	154	120	115	148	86	110	41	42	816	32	32	26	59	25	39	12	8	233	3.5	174	141	9	137	175	101	134	30
104	A/Memphis/42/1983	Human	1983	f	1962	2280	2317	2182	1738	1497	1413	985	838	187	151	140	204	110	153	51	51	1047	156	120	114	145	85	114	41	42	817	31	31	26	59	25	39	10	9	230	3.55	174	140	8	136	173	102	137	30
105	A/Memphis/44/1983	Human	1983	f	1962	2298	2324	2193	1740	1505	1427	986	848	187	155	142	208	111	150	52	52	1057	155	122	116	148	85	110	41	41	818	32	33	26	60	26	40	11	11	239	3.42	174	144	9	138	177	101	134	30
106	A/Memphis/47/1983	Human	1983	f	1962	2280	2315	2182	1732	1505	1413	982	838	186	153	141	206	111	148	53	49	1047	154	121	114	147	85	109	43	41	814	32	32	27	59	26	39	10	8	233	3.49	174	142	9	137	174	101	133	31
107	A/Memphis/48/1983	Human	1983	f	1962	2290	2312	2192	1732	1505	1413	982	838	187	152	140	206	111	149	52	50	1047	154	120	114	147	86	110	41	42	814	33	32	26	59	25	39	11	8	233	3.49	174	141	9	136	174	101	134	30
108	A/Memphis/49/1983	Human	1983	f	1962	2298	2317	2181	1739	1505	1428	986	848	181	150	144	212	119	152	48	51	1057	150	120	118	154	89	112	40	42	825	31	30	26	58	30	40	8	9	232	3.56	169	141	9	137	183	110	138	28
109	A/Memphis/50/1983	Human	1983	f	1962	2290	2315	2181	1737	1505	1413	982	838	187	153	141	207	111	148	53	49	1049	154	121	114	148	85	109	43	41	815	33	32	27	59	26	39	10	8	234	3.48	174	142	9	137	175	101	133	31
110	A/Memphis/51/1983	Human	1983	f	1962	2290	2312	2182	1732	1505	1413	986	838	187	153	141	205	112	148	52	49	1047	155	121	115	146	86	109	41	41	814	32	32	26	59	26	39	11	8	233	3.49	174	142	9	137	174	102	133	30
111	A/Memphis/53/1983	Human	1983	f	1962	2290	2315	2182	1739	1505	1413	984	846	186	153	140	205	113	149	52	50	1048	153	121	114	146	87	110	41	41	813	33	32	26	59	26	39	11	9	235	3.46	173	142	9	136	174	103	134	30
112	A/Memphis/54/1983	Human	1983	f	1962	2298	2315	2182	1740	1504	1427	986	848	187	153	141	205	114	150	52	52	1054	155	121	115	146	88	110	41	42	818	32	32	26	59	26	40	11	10	236	3.47	174	142	9	136	174	104	134	30
113	A/Memphis/6/1983	Human	1983	f	1962	2298	2315	2182	1736	1497	1428	986	848	184	151	141	212	112	152	50	52	1054	152	121	117	154	84	113	42	42	825	32	30	24	58	28	39	8	10	229	3.6	172	141	9	136	182	105	138	29
114	A/Memphis/7/1983	Human	1983	f	1962	2298	2327	2181	1740	1505	1427	986	848	187	153	139	205	111	150	52	50	1047	154	121	113	146	85	110	41	41	811	33	32	26	59	26	40	11	9	236	3.44	174	142	9	135	174	101	134	30
115	A/Memphis/8/1983	Human	1983	f	1962	2298	2327	2193	1740	1505	1427	986	848	187	153	139	205	111	150	53	50	1048	154	121	113	146	85	110	42	41	812	33	32	26	59	26	40	11	9	236	3.44	174	142	9	135	174	101	134	31
116	A/New Zealand/7/1983	Human	1983	f	1962	2298	2327	2193	1739	1505	1421	982	838	191	156	139	209	109	155	50	51	1060	158	125	113	150	82	116	41	43	828	33	31	26	59	27	39	9	8	232	3.57	177	146	10	135	177	101	138	30
117	A/Memphis/31/1983	Human	1983	f	1962	2298	2327	2193	1740	1505	1419	984	848	186	154	141	206	111	150	52	51	1051	153	122	115	147	85	110	41	42	815	33	32	26	59	26	40	11	9	236	3.45	172	143	9	137	175	101	134	30
118	A/Memphis/46/1983	Human	1983	f	1962	2290	2315	2182	1739	1505	1413	985	832	187	153	142	207	111	149	52	57	1058	155	121	116	147	85	110	41	41	816	32	32	26	60	26	39	11	16	242	3.37	174	142	9	138	176	101	134	30
119	A/Memphis/10/1983	Human	1983	f	1962	2282	2319	2182	1740	1505	1418	984	841	186	153	140	205	111	152	52	50	1049	154	120	114	146	85	111	41	41	812	32	33	26	59	26	41	11	9	237	3.43	173	142	9	136	175	101	135	30
120	A/Memphis/1/1984	Human	1984	f	1963	2297	2327	2182	1740	1505	1423	985	838	191	157	143	215	111	161	52	50	1080	159	126	115	155	84	121	41	42	843	32	31	28	60	27	40	11	8	237	3.56	178	146	10	138	183	102	142	30
122	A/Tonga/14/1984	Human	1984	f	1963	2290	2317	2170	1737	1505	1406	976	829	191	162	141	213	109	164	56	59	1095	159	129	114	155	83	118	40	42	840	32	33	27	58	26	46	16	17	255	3.29	178	152	10	135	181	100	140	30
123	A/Memphis/12/1986	Human	1986	f	1965	2290	2320	2181	1732	1505	1413	982	838	197	164	158	215	115	162	47	56	1114	162	135	125	153	85	121	39	46	866	35	29	33	62	30	41	8	10	248	3.49	183	153	13	153	182	108	142	31
124	A/New York/2924-1/1986	Human	1986	f	1965	2298	2315	2193	1714	1505	1413	982	846	190	166	157	214	113	160	46	56	1102	156	137	124	151	84	119	38	45	854	34	29	33	63	29	41	8	11	248	3.44	177	155	13	152	180	106	140	30
125	A/Taiwan/01/1986	Human	1986	f	1965	2280	2301	2151	1710	1497	1413	984	840	189	162	156	214	110	160	48	54	1093	156	134	124	152	82	120	39	43	850	33	28	32	62	28	40	9	11	243	3.5	178	152	12	151	181	104	140	31
126	A/Taiwan/1/1986	Human	1986	f	1965	2314	2344	2209	1766	1520	1427	984	864	189	162	158	215	111	161	48	54	1098	155	133	124	152	82	120	39	43	848	34	29	34	63	29	41	9	11	250	3.39	178	151	12	152	181	104	140	31
127	A/Texas/2922-3/1986	Human	1986	f	1965	2290	2315	2182	1732	1505	1419	982	838	190	165	163	212	112	160	49	55	1106	156	136	126	150	83	118	41	45	855	34	29	37	62	29	42	8	10	251	3.41	177	154	12	157	179	105	139	32
128	A/Singapore/6/1986	Human	1986	f	1965	2290	2315	2170	1732	1505	1428	975	833	187	162	156	211	113	161	59	57	1106	154	133	122	148	82	119	44	42	844	33	29	34	63	31	42	15	15	262	3.22	174	152	12	151	179	105	140	34
129	A/Memphis/1/1987	Human	1987	f	1966	2295	2311	2182	1732	1505	1413	984	848	191	168	161	216	113	162	49	57	1117	157	138	128	154	84	120	40	46	867	34	30	33	62	29	42	9	11	250	3.47	178	156	13	155	182	106	142	31
130	A/Memphis/3/1987	Human	1987	f	1966	2280	2312	2182	1732	1505	1417	982	844	192	165	159	216	112	163	46	56	1109	159	136	125	154	82	121	38	45	860	33	29	34	62	30	42	8	11	249	3.45	180	154	13	153	183	105	141	30
131	A/Memphis/4/1987	Human	1987	f	1966	2280	2315	2182	1737	1505	1413	986	838	190	166	159	217	114	160	50	56	1112	157	137	126	154	85	119	41	46	865	33	29	33	63	29	41	9	10	247	3.5	178	153	13	153	183	107	140	32
132	A/Siena/4/1987	Human	1987	f	1966	2298	2327	2194	1734	1501	1423	982	848	189	163	154	216	114	161	53	54	1104	154	130	121	153	82	119	45	44	848	35	33	33	63	32	42	8	10	256	3.31	174	154	2	150	183	106	141	36
133	A/Ohio/3559/1988	Human	1988		1988	2294	2327	2193	1739	1505	1423	986	849	295	270	259	258	164	192	76	93	1607	250	226	210	213	129	149	65	74	1316	45	44	49	45	35	43	11	19	291	4.52	272	252	2	242	234	150	172	61
134	A/Siena/10/1989	Human	1989	f	1968	2300	2327	2182	1718	1501	1423	986	838	199	172	161	219	118	167	56	54	1146	167	140	126	157	88	120	44	45	887	32	32	35	62	30	47	12	9	259	3.42	185	162	12	156	184	109	146	32
135	A/Siena/9/1989	Human	1989	f	1968	2299	2303	2193	1735	1498	1423	986	848	199	174	155	220	119	165	55	56	1143	166	137	128	156	91	117	45	45	885	33	37	27	64	28	48	10	11	258	3.43	187	165	2	150	187	110	144	32
138	A/Maryland/12/1991	Human	1991		1991	2294	2311	2173	1734	1500	1422	979	845	305	282	271	262	168	198	80	90	1656	254	238	221	215	132	153	67	73	1353	51	44	50	47	36	45	13	17	303	4.47	285	263	1	250	235	152	176	61
139	A/Beijing/262/1995	Human	1995	f	1974	2297	2327	2193	1735	1501	1422	984	844	205	191	185	241	123	177	67	62	1251	171	153	145	171	93	129	51	49	962	34	38	40	70	30	48	16	13	289	3.33	192	178	12	177	202	114	152	38
140	A/New York/604/1995	Human	1995	f	1974	2280	2327	2193	1739	1505	1428	986	848	207	188	172	241	124	180	59	58	1229	172	151	130	174	92	131	46	46	942	35	37	42	67	32	49	13	12	287	3.28	196	175	13	165	202	116	157	34
141	A/New York/605/1995	Human	1995	f	1974	2298	2327	2193	1739	1505	1427	986	848	208	194	176	239	123	178	63	61	1242	174	157	134	172	90	125	50	48	950	34	37	42	67	33	53	13	13	292	3.25	196	182	15	169	198	115	156	38
142	A/New York/607/1995	Human	1995	f	1974	2298	2327	2193	1739	1505	1427	986	848	207	188	172	244	123	182	65	58	1239	172	152	131	176	91	132	51	46	951	35	36	41	68	32	50	14	12	288	3.3	195	175	14	165	204	115	158	39
143	A/New York/614/1995	Human	1995	f	1974	2298	2327	2193	1739	1505	1428	986	848	209	189	172	241	124	180	59	58	1232	172	152	130	174	92	131	46	46	943	37	37	42	67	32	49	13	12	289	3.26	196	176	13	165	202	116	157	34
144	A/New York/615/1995	Human	1995	f	1974	2298	2327	2193	1725	1505	1427	986	848	209	191	177	241	123	179	63	63	1246	175	153	135	174	90	127	50	50	954	34	38	42	67	33	52	13	13	292	3.27	197	179	15	170	201	115	156	37
145	A/New York/616/1995	Human	1995	f	1974	2290	2327	2182	1732	1505	1413	985	848	207	188	173	243	124	180	64	58	1237	172	151	132	175	92	131	50	46	949	35	37	41	68	32	49	14	12	288	3.3	195	175	14	166	202	116	157	38
146	A/New York/620/1995	Human	1995	f	1974	2298	2327	2192	1715	1505	1428	986	848	208	190	175	241	124	180	60	59	1237	172	153	133	175	92	130	47	47	949	36	37	42	66	32	50	13	12	288	3.3	194	178	13	168	200	116	158	35
147	A/New York/621/1995	Human	1995	f	1974	2298	2327	2193	1739	1505	1428	986	848	212	197	175	239	123	178	63	62	1249	176	159	132	172	90	126	50	49	954	36	38	43	67	33	52	13	13	295	3.23	199	185	14	168	197	114	156	38
148	A/New York/627/1995	Human	1995	f	1974	2281	2327	2194	1739	1505	1431	986	848	211	187	173	241	125	179	59	58	1233	173	150	131	175	93	130	46	46	944	38	37	42	66	32	49	13	12	289	3.27	199	174	12	165	202	117	156	34
149	A/New York/629/1995	Human	1995	f	1974	2298	2315	2193	1739	1505	1428	986	848	213	191	172	241	122	182	59	59	1239	177	153	130	174	89	132	46	47	948	36	38	42	67	33	50	13	12	291	3.26	199	177	14	165	201	114	159	33
150	A/New York/633/1995	Human	1995	f	1974	2280	2310	2182	1715	1505	1413	984	844	208	184	173	240	123	179	60	59	1226	173	148	131	174	91	131	47	47	942	35	36	42	66	32	48	13	12	284	3.32	197	171	11	166	201	115	157	35
151	A/New York/638/1995	Human	1995	f	1974	2298	2327	2194	1740	1505	1421	986	847	209	187	173	241	125	180	60	58	1233	173	150	131	175	93	131	47	46	946	36	37	42	66	32	49	13	12	287	3.3	197	174	11	165	202	117	156	34
152	A/New York/642/1995	Human	1995	f	1974	2290	2317	2192	1737	1505	1421	985	842	208	186	173	242	125	182	63	58	1237	172	149	132	174	93	132	50	46	948	36	37	41	68	32	50	13	12	289	3.28	196	173	14	166	202	117	158	37
153	A/New York/643/1995	Human	1995	f	1974	2298	2319	2193	1715	1505	1428	988	838	212	195	178	238	123	178	65	61	1250	177	159	136	171	90	126	52	49	960	35	36	42	67	33	52	13	12	290	3.31	200	182	14	171	198	115	155	40
154	A/New York/644/1995	Human	1995	f	1974	2298	2327	2193	1739	1505	1429	986	848	209	187	174	242	123	180	59	59	1233	173	151	132	175	91	131	46	47	946	36	36	42	67	32	49	13	12	287	3.3	197	174	13	167	203	115	157	34
155	A/New York/645/1995	Human	1995	f	1974	2298	2327	2193	1739	1505	1427	986	848	207	188	172	244	123	182	64	58	1238	172	152	131	176	91	132	50	46	950	35	36	41	68	32	50	14	12	288	3.3	195	175	14	165	204	115	158	38
156	A/New York/649/1995	Human	1995	f	1974	2298	2327	2193	1739	1505	1421	986	848	212	190	172	244	123	179	62	59	1241	176	154	130	177	91	130	47	47	952	36	36	42	67	32	49	15	12	289	3.29	199	177	14	165	205	115	156	35
157	A/New York/650/1995	Human	1995	f	1974	2280	2315	2182	1738	1505	1421	985	848	206	187	174	244	126	181	59	61	1238	172	151	131	177	94	132	46	48	951	34	36	43	67	32	49	13	13	287	3.31	194	174	13	167	202	118	158	34
158	A/New York/651/1995	Human	1995	f	1974	2282	2327	2193	1739	1505	1427	986	848	208	190	173	242	124	183	63	58	1241	173	151	132	174	92	132	50	46	950	35	39	41	68	32	51	13	12	291	3.26	196	177	14	166	202	116	158	37
159	A/New York/656/1995	Human	1995	f	1974	2290	2315	2182	1718	1504	1421	985	847	217	199	187	233	124	175	64	66	1265	178	161	149	168	92	126	52	52	978	39	38	38	65	32	49	12	14	287	3.41	203	184	13	178	193	116	152	38
160	A/New York/694/1995	Human	1995	f	1974	2291	2327	2193	1739	1505	1428	985	838	208	193	179	241	122	180	61	58	1242	173	156	137	174	89	130	48	47	954	35	37	42	67	33	50	13	11	288	3.31	195	179	13	170	200	115	158	34
161	A/Siena/14/1995	Human	1995	f	1974	2291	2309	2194	1732	1501	1423	986	848	207	187	171	241	123	181	60	59	1229	172	151	128	172	91	132	46	46	938	35	36	43	69	32	49	14	13	291	3.22	195	174	13	165	202	115	158	35
162	A/New York/630/1995	Human	1995	f	1974	2280	2311	2192	1739	1506	1424	985	848	206	187	172	245	127	181	64	58	1240	172	150	131	177	95	131	50	46	952	34	37	41	68	32	50	14	12	288	3.31	195	174	14	165	202	119	157	37
163	A/Charlottesville/31/95	Human	1995	f	1974	2285	2299	2194	1677	1490	1380	987	864	210	197	177	250	127	212	59	63	1295	174	159	133	166	88	132	46	50	948	36	38	44	84	39	80	13	13	347	2.73	197	182	14	168	194	113	158	35
164	A/Memphis/10/1996	Human	1996	f	1975	2280	2317	2183	1739	1505	1413	986	838	209	191	172	242	123	178	60	57	1232	174	154	130	174	91	130	47	46	946	35	37	42	68	32	48	13	11	286	3.31	198	177	14	165	203	115	156	35
165	A/Memphis/11/1996	Human	1996	f	1975	2298	2315	2182	1720	1505	1417	984	846	209	190	172	242	123	179	61	58	1234	173	154	130	176	91	130	48	46	948	36	36	42	66	32	49	13	12	286	3.31	197	176	12	165	202	115	156	35
166	A/Memphis/13/1996	Human	1996	f	1975	2280	2315	2182	1732	1505	1413	982	838	209	187	172	241	123	180	58	57	1227	174	151	130	175	91	132	46	46	945	35	36	42	66	32	48	12	11	282	3.35	198	174	12	165	203	115	157	34
167	A/Memphis/14/1996	Human	1996	f	1975	2280	2315	2182	1732	1505	1427	986	838	207	189	173	243	125	180	60	58	1235	172	153	131	175	93	130	47	47	948	35	36	42	68	32	50	13	11	287	3.3	196	176	12	166	203	117	157	35
168	A/Memphis/15/1996	Human	1996	f	1975	2280	2315	2181	1739	1505	1429	986	848	212	190	171	241	123	182	60	59	1238	175	154	129	174	91	132	47	47	949	37	36	42	67	32	50	13	12	289	3.28	201	177	14	164	202	114	157	35
169	A/Memphis/2/1996	Human	1996	f	1975	2281	2320	2183	1732	1505	1418	982	838	213	192	174	241	122	181	58	58	1239	177	154	132	173	89	132	46	47	950	36	38	42	68	33	49	12	11	289	3.29	200	178	14	166	200	114	157	34
170	A/Memphis/3/1996	Human	1996	f	1975	2280	2318	2182	1732	1505	1413	984	838	212	192	174	241	122	180	59	58	1238	177	154	132	173	89	132	46	47	950	35	38	42	68	33	48	13	11	288	3.3	200	178	14	166	200	114	157	34
171	A/Memphis/5/1996	Human	1996	f	1975	2280	2315	2182	1732	1505	1413	982	838	209	188	172	243	123	178	59	58	1230	173	152	130	175	91	130	47	47	945	36	36	42	68	32	48	12	11	285	3.32	198	175	12	165	203	115	156	35
172	A/Memphis/6/1996	Human	1996	f	1975	2280	2321	2170	1718	1505	1413	982	838	212	186	174	239	125	179	59	59	1233	177	150	131	172	92	131	47	48	948	35	36	43	67	33	48	12	11	285	3.33	200	173	12	166	199	117	157	34
173	A/Memphis/7/1996	Human	1996	f	1975	2297	2324	2191	1739	1505	1421	985	848	212	195	173	240	125	181	60	59	1245	176	157	131	174	93	131	47	47	956	36	38	42	66	32	50	13	12	289	3.31	197	181	12	166	200	117	156	35
174	A/Nanchang/11/1996	Human	1996	f	1975	2280	2315	2182	1732	1503	1417	984	838	206	198	180	240	118	182	68	60	1252	173	160	141	169	88	135	50	47	963	33	38	39	71	30	47	18	13	289	3.33	193	184	12	172	196	110	156	40
175	A/Nanchang/13/1996	Human	1996	f	1975	2280	2315	2180	1738	1505	1426	984	847	206	197	180	241	118	182	67	61	1252	173	159	141	170	88	135	50	47	963	33	38	39	71	30	47	17	14	289	3.33	193	183	12	172	197	110	156	39
176	A/Nanchang/14/1996	Human	1996	f	1975	2280	2315	2181	1738	1505	1417	986	838	206	197	181	241	118	182	67	60	1252	173	159	142	169	88	135	50	47	963	33	38	39	72	30	47	17	13	289	3.33	193	183	12	173	196	110	156	39
177	A/Nanchang/15/1996	Human	1996	f	1975	2280	2312	2183	1737	1498	1426	985	838	206	197	180	241	118	182	67	61	1252	173	159	141	170	88	135	50	48	964	33	38	39	71	30	47	17	13	288	3.35	193	183	12	172	196	110	156	39
178	A/Nanchang/16/1996	Human	1996	f	1975	2280	2315	2181	1738	1498	1426	985	847	206	197	180	240	118	182	67	61	1251	173	159	141	169	88	135	50	47	962	33	38	39	71	30	47	17	14	289	3.33	193	183	12	172	196	110	156	39
179	A/Nanchang/17/1996	Human	1996	f	1975	2280	2320	2174	1714	1505	1417	985	847	206	197	180	240	118	182	67	61	1251	173	159	141	169	88	135	50	47	962	33	38	39	71	30	47	17	14	289	3.33	193	183	12	172	196	110	156	39
180	A/Nanchang/19/1996	Human	1996	f	1975	2280	2314	2182	1738	1504	1426	984	844	206	197	180	241	118	182	67	61	1252	173	159	141	170	88	135	50	47	963	33	38	39	71	30	47	17	14	289	3.33	193	183	12	172	197	110	156	39
181	A/Nanchang/21/1996	Human	1996	f	1975	2280	2315	2180	1738	1505	1426	984	838	207	197	183	241	118	182	67	60	1255	174	159	143	170	88	135	50	47	966	33	38	40	71	30	47	17	13	289	3.34	194	183	12	175	197	110	156	39
182	A/Nanchang/23/1996	Human	1996	f	1975	2282	2315	2183	1737	1505	1422	985	847	207	197	180	241	118	182	67	61	1253	173	159	141	170	88	135	50	47	963	34	38	39	71	30	47	17	14	290	3.32	193	183	12	172	197	110	156	39
183	A/Nanchang/26/1996	Human	1996	f	1975	2280	2310	2180	1732	1505	1427	984	847	206	197	180	240	118	182	67	61	1251	173	159	141	169	88	135	50	47	962	33	38	39	71	30	47	17	14	289	3.33	193	183	12	172	196	110	156	39
184	A/Nanchang/8/1996	Human	1996	f	1975	2280	2321	2181	1738	1505	1426	985	838	210	201	177	240	120	183	67	60	1258	176	163	138	170	89	134	50	47	967	34	38	39	70	31	49	17	13	291	3.32	195	187	12	170	199	111	156	40
185	A/Nanchang/9/1996	Human	1996	f	1975	2281	2315	2171	1738	1504	1413	982	838	207	197	180	241	118	181	66	61	1251	173	159	141	170	88	135	50	48	964	34	38	39	71	30	46	16	13	287	3.36	193	183	12	172	197	110	156	39
186	A/New York/626/1996	Human	1996	f	1975	2280	2327	2193	1739	1505	1428	986	848	205	188	173	243	124	183	65	59	1240	172	152	132	175	92	133	51	47	954	33	36	41	68	32	50	14	12	286	3.34	194	175	14	166	203	116	159	38
187	A/New York/640/1996	Human	1996	f	1975	2298	2327	2194	1732	1505	1431	986	848	210	188	175	242	126	180	59	58	1238	174	151	133	175	94	131	46	46	950	36	37	42	67	32	49	13	12	288	3.3	198	175	12	167	203	118	156	34
188	A/New York/653/1996	Human	1996	f	1975	2281	2315	2170	1720	1505	1421	982	842	207	188	173	243	123	181	62	58	1235	172	151	131	175	91	131	49	46	946	35	37	42	68	32	50	13	12	289	3.27	195	175	14	166	203	115	157	37
189	A/TW/130/96	Human	1996	f	1975	2280	2301	2151	1710	1497	1413	982	838	204	195	169	236	131	190	61	59	1245	169	159	129	170	95	139	47	48	956	35	36	40	66	36	51	14	11	289	3.31	193	184	13	163	198	122	163	36
190	A/Nanchang/25/1996	Human	1996	f	1975	2280	2311	2183	1738	1505	1413	974	838	206	197	180	241	118	181	73	60	1256	173	159	141	170	88	135	49	47	962	33	38	39	71	30	46	24	13	294	3.27	193	183	12	172	197	110	156	39
191	A/New York/646/1996	Human	1996	f	1975	2282	2315	2181	1737	1505	1425	985	848	210	190	177	249	123	180	61	58	1248	174	153	133	181	91	131	48	46	957	36	37	44	68	32	49	13	12	291	3.29	197	176	13	170	210	115	156	36
192	A/TW/3355/97	Human	1997	f	1976	2280	2301	2151	1710	1497	1413	982	838	211	206	176	242	129	187	69	62	1282	173	167	137	170	93	137	53	49	979	38	39	39	72	36	50	16	13	303	3.23	197	192	22	167	200	123	158	41
194	A/New South Wales/18/1999	Human	1999	f	1978	2290	2315	2182	1739	1497	1413	982	838	221	207	188	244	127	188	68	66	1309	183	165	145	172	97	139	52	50	1003	38	42	43	72	30	49	16	16	306	3.28	207	193	12	180	200	118	161	41
195	A/New South Wales/24/1999	Human	1999	f	1978	2281	2315	2181	1738	1505	1413	983	842	220	208	186	241	129	186	69	68	1307	182	166	143	169	98	136	52	51	997	38	42	43	72	31	50	17	17	310	3.22	206	194	12	178	199	119	159	41
196	A/Taiwan/5072/1999	Human	1999	f	1978	2283	2325	2170	1731	1500	1416	985	844	219	208	188	249	128	187	68	72	1319	181	166	144	177	97	137	51	55	1008	38	42	44	72	31	50	17	17	311	3.24	206	193	12	180	202	117	159	40
197	A/New Caledonia/20/1999	Human	1999	f	1978	2296	2327	2193	1755	1520	1441	1002	846	219	208	186	245	126	187	68	66	1305	181	166	143	172	95	137	51	49	994	38	42	43	73	31	50	17	17	311	3.2	205	194	12	178	201	116	159	40
198	A/TW/4845/99	Human	1999	f	1978	2280	2301	2151	1710	1497	1413	982	838	217	212	189	226	127	185	67	68	1291	179	171	145	164	97	136	51	53	996	38	41	44	62	30	49	16	15	295	3.38	205	198	12	182	186	117	159	39
199	A/Auckland/579/2000	Human	2000	f	1979	2294	2315	2193	1739	1503	1427	985	848	221	207	189	246	125	184	68	69	1309	182	165	146	173	94	132	51	51	994	39	42	43	73	31	52	17	18	315	3.16	206	193	12	181	202	116	159	39
200	A/Auckland/580/2000	Human	2000	f	1979	2294	2315	2193	1739	1497	1427	982	848	222	204	193	248	124	183	70	66	1310	183	164	148	175	95	135	54	50	1004	39	40	45	73	29	48	16	16	306	3.28	205	190	12	185	204	118	156	43
201	A/Auckland/581/2000	Human	2000	f	1979	2294	2317	2193	1739	1497	1428	985	848	221	207	191	245	125	184	67	68	1308	182	165	148	172	95	133	50	50	995	39	42	43	73	30	51	17	18	313	3.18	206	193	12	183	202	117	159	39
202	A/Auckland/582/2000	Human	2000	f	1979	2294	2317	2193	1739	1502	1427	984	848	222	207	190	246	127	182	67	69	1310	183	165	147	173	96	131	50	51	996	39	42	43	73	31	51	17	18	314	3.17	205	193	12	182	201	118	157	39
203	A/Auckland/584/2000	Human	2000	f	1979	2290	2324	2191	1737	1500	1424	982	844	219	207	190	246	126	183	68	68	1307	179	165	147	173	95	132	51	50	992	40	42	43	73	31	51	17	18	315	3.15	204	193	12	182	202	117	158	40
204	A/Auckland/585/2000	Human	2000	f	1979	2290	2324	2181	1737	1497	1421	982	838	220	207	190	245	125	184	68	67	1306	180	165	147	171	95	133	51	50	992	40	42	43	74	30	51	17	17	314	3.16	205	193	12	182	200	117	159	40
205	A/Auckland/586/2000	Human	2000	f	1979	2294	2315	2193	1739	1505	1423	985	844	222	207	190	246	126	184	67	68	1310	183	165	147	173	95	132	50	50	995	39	42	43	73	31	52	17	18	315	3.16	205	193	12	182	202	117	158	39
206	A/Auckland/587/2000	Human	2000	f	1979	2294	2315	2193	1739	1505	1427	985	848	221	207	189	247	125	184	68	69	1310	182	165	146	174	94	132	51	51	995	39	42	43	73	31	52	17	18	315	3.16	206	193	12	181	203	116	159	39
207	A/Auckland/590/2000	Human	2000	f	1979	2294	2305	2193	1739	1504	1427	983	848	220	208	189	247	126	183	68	69	1310	181	165	146	174	94	132	51	51	994	39	43	43	73	32	51	17	18	316	3.15	205	194	12	181	203	117	158	39
208	A/Auckland/591/2000	Human	2000	f	1979	2294	2315	2193	1737	1505	1425	985	848	222	207	190	248	126	184	68	69	1314	183	165	147	174	95	132	51	51	998	39	42	43	74	31	52	17	18	316	3.16	207	193	12	181	203	117	159	39
209	A/Auckland/595/2000	Human	2000	f	1979	2295	2311	2187	1739	1504	1425	985	847	222	207	189	247	127	182	67	69	1310	183	165	146	174	96	131	49	51	995	39	42	43	73	31	51	18	18	315	3.16	205	193	12	181	201	118	157	39
210	A/Auckland/597/2000	Human	2000	f	1979	2295	2327	2193	1739	1501	1428	984	848	222	207	190	247	127	185	67	68	1313	183	165	147	173	95	133	50	50	996	39	42	43	74	32	52	17	18	317	3.14	205	193	12	182	201	118	160	39
211	A/Canterbury/100/2000	Human	2000	f	1979	2298	2327	2193	1739	1505	1428	986	848	222	207	190	246	126	183	67	68	1309	183	165	147	173	95	132	50	50	995	39	42	43	73	31	51	17	18	314	3.17	205	193	12	182	202	117	158	39
212	A/Canterbury/23/2000	Human	2000	f	1979	2298	2327	2193	1739	1505	1428	986	848	222	207	189	246	126	184	67	68	1309	183	165	146	173	95	133	50	50	995	39	42	43	73	31	51	17	18	314	3.17	207	193	12	181	202	117	158	39
213	A/Canterbury/27/2000	Human	2000	f	1979	2298	2327	2193	1739	1505	1418	982	848	222	205	193	247	126	182	66	65	1306	184	165	149	174	95	132	50	48	997	38	40	44	73	31	50	16	17	309	3.23	207	191	12	184	203	117	156	41
214	A/Canterbury/28/2000	Human	2000	f	1979	2298	2327	2193	1739	1504	1428	986	848	221	208	190	245	127	184	67	68	1310	182	166	147	172	95	133	50	50	995	39	42	43	73	32	51	17	18	315	3.16	206	194	12	182	202	118	158	39
215	A/Canterbury/30/2000	Human	2000	f	1979	2298	2327	2193	1739	1505	1428	986	848	223	207	191	246	126	186	67	68	1314	184	165	148	173	95	134	50	50	999	39	42	43	73	31	52	17	18	315	3.17	207	193	12	183	203	117	160	39
216	A/Canterbury/34/2000	Human	2000	f	1979	2298	2327	2193	1739	1505	1427	986	848	221	208	191	246	126	184	67	68	1311	182	166	148	172	95	133	50	50	996	39	42	43	74	31	51	17	18	315	3.16	206	194	12	183	203	117	158	39
217	A/Canterbury/36/2000	Human	2000	f	1979	2298	2327	2193	1739	1505	1427	986	848	222	207	192	246	128	186	67	67	1315	182	165	147	173	97	135	50	49	998	40	42	45	73	31	51	17	18	317	3.15	206	192	12	183	202	119	160	39
218	A/Canterbury/41/2000	Human	2000	f	1979	2298	2327	2193	1739	1505	1427	986	848	220	209	191	245	126	184	67	69	1311	181	167	148	172	95	133	50	51	997	39	42	43	73	31	51	17	18	314	3.18	205	195	12	183	202	117	158	39
219	A/Canterbury/43/2000	Human	2000	f	1979	2280	2327	2193	1739	1505	1427	986	838	221	208	189	247	128	183	67	67	1310	182	166	145	175	97	132	50	50	997	39	42	44	72	31	51	17	17	313	3.19	207	194	12	181	203	119	157	39
220	A/Canterbury/48/2000	Human	2000	f	1979	2298	2327	2193	1739	1505	1421	986	848	220	209	191	246	126	184	67	68	1311	181	167	148	173	95	133	50	50	997	39	42	43	73	31	51	17	18	314	3.18	205	194	12	183	202	117	158	39
221	A/Canterbury/5/2000	Human	2000	f	1979	2298	2327	2193	1739	1505	1427	986	848	220	207	190	247	126	184	67	68	1309	180	165	147	174	95	133	50	50	994	40	42	43	73	31	51	17	18	315	3.16	204	193	12	181	203	117	158	39
222	A/Canterbury/51/2000	Human	2000	f	1979	2298	2327	2193	1739	1505	1428	986	848	221	207	189	245	127	184	66	68	1307	182	165	146	172	96	133	49	50	993	39	42	43	73	31	51	17	18	314	3.16	206	193	12	181	202	118	158	39
223	A/Canterbury/54/2000	Human	2000	f	1979	2298	2327	2193	1739	1505	1428	986	848	221	208	191	246	126	185	67	68	1312	182	165	148	172	95	134	50	50	996	39	43	43	74	31	51	17	18	316	3.15	206	194	12	183	203	117	158	39
224	A/Canterbury/57/2000	Human	2000	f	1979	2298	2327	2193	1739	1505	1427	986	848	219	209	189	246	129	185	67	68	1312	180	166	145	174	98	134	50	50	997	39	43	44	72	31	51	17	18	315	3.17	204	195	12	181	202	120	158	39
225	A/Canterbury/60/2000	Human	2000	f	1979	2298	2327	2193	1739	1505	1428	986	848	220	207	190	245	126	184	67	68	1307	181	165	147	172	95	133	50	50	993	39	42	43	73	31	51	17	18	314	3.16	205	193	12	182	202	117	159	39
226	A/Canterbury/63/2000	Human	2000	f	1979	2298	2327	2193	1739	1505	1427	986	848	223	204	193	247	128	182	67	64	1308	185	164	149	174	97	132	50	48	999	38	40	44	73	31	50	17	16	309	3.23	208	190	12	184	203	119	156	41
227	A/Canterbury/65/2000	Human	2000	f	1979	2298	2327	2193	1739	1505	1427	986	848	221	209	191	244	126	184	67	69	1311	182	166	148	171	95	133	50	51	996	39	43	43	73	31	51	17	18	315	3.16	206	194	12	183	201	117	158	39
228	A/Canterbury/7/2000	Human	2000	f	1979	2298	2327	2193	1739	1505	1428	986	848	222	207	190	246	126	184	67	68	1310	183	165	147	173	95	133	50	50	996	39	42	43	73	31	51	17	18	314	3.17	207	193	12	182	203	117	158	39
229	A/Canterbury/76/2000	Human	2000	f	1979	2280	2327	2193	1739	1505	1428	986	848	221	209	190	246	126	185	67	68	1312	183	166	147	173	95	134	50	50	998	38	43	43	73	31	51	17	18	314	3.18	207	195	12	182	203	117	159	39
230	A/Canterbury/78/2000	Human	2000	f	1979	2298	2327	2193	1739	1505	1427	986	848	223	206	189	246	126	185	69	69	1313	184	164	146	173	95	133	52	51	998	39	42	43	73	31	52	17	18	315	3.17	208	192	12	181	202	116	160	40
231	A/Canterbury/79/2000	Human	2000	f	1979	2280	2327	2193	1739	1505	1427	986	848	220	208	190	248	126	184	68	68	1312	182	166	147	174	95	133	51	50	998	38	42	43	74	31	51	17	18	314	3.18	206	193	12	182	204	117	159	39
232	A/Canterbury/8/2000	Human	2000	f	1979	2298	2327	2193	1739	1505	1427	986	848	220	208	189	246	128	184	67	68	1310	181	166	145	174	97	133	50	50	996	39	42	44	72	31	51	17	18	314	3.17	205	194	12	181	202	119	158	39
233	A/Canterbury/87/2000	Human	2000	f	1979	2280	2327	2193	1739	1505	1427	986	848	220	207	190	247	127	183	68	68	1310	182	165	147	174	96	132	51	50	997	38	42	43	73	31	51	17	18	313	3.19	206	193	12	182	203	118	158	40
234	A/Canterbury/9/2000	Human	2000	f	1979	2298	2327	2193	1724	1505	1427	986	848	220	208	189	247	128	184	67	68	1311	181	166	145	174	97	133	50	50	996	39	42	44	73	31	51	17	18	315	3.16	205	194	12	181	201	119	158	39
235	A/Canterbury/95/2000	Human	2000	f	1979	2298	2327	2193	1739	1505	1427	986	848	223	206	191	249	127	185	69	69	1319	184	164	148	175	96	134	50	50	1001	39	42	43	74	31	51	19	19	318	3.15	207	192	12	183	206	117	159	41
236	A/Dunedin/2/2000	Human	2000	f	1979	2281	2314	2181	1738	1503	1417	985	848	220	207	188	246	132	184	68	68	1313	179	165	145	172	98	133	49	50	991	41	42	43	74	34	51	19	18	322	3.08	205	192	12	180	202	123	159	39
237	A/Memphis/15/2000	Human	2000	f	1979	2281	2315	2182	1720	1505	1427	986	848	223	211	196	246	129	188	69	70	1332	185	166	153	172	98	138	51	53	1016	38	45	43	74	31	50	18	17	316	3.22	209	196	13	187	201	120	162	41
238	A/New South Wales/26/2000	Human	2000	f	1979	2280	2317	2181	1732	1505	1427	984	838	220	208	191	248	128	183	69	65	1312	180	165	147	175	96	135	52	50	1000	40	43	44	73	32	48	17	15	312	3.21	206	193	11	183	203	118	156	42
239	A/New South Wales/30/2000	Human	2000	f	1979	2295	2327	2193	1738	1505	1418	985	847	222	205	191	248	126	183	69	64	1308	183	165	146	176	95	133	52	48	998	39	40	45	72	31	50	17	16	310	3.22	206	191	12	183	202	117	157	42
240	A/New York/146/2000	Human	2000	f	1979	2284	2344	2209	1755	1520	1443	1002	864	228	212	186	256	137	191	71	61	1342	189	173	145	188	100	136	58	49	1038	39	39	41	68	37	55	13	12	304	3.41	213	197	14	179	213	126	164	46
241	A/South Australia/25/2000	Human	2000	f	1979	2298	2305	2182	1732	1505	1428	984	848	225	214	186	255	138	191	71	61	1341	186	176	144	186	101	137	58	49	1037	39	38	42	69	37	54	13	12	304	3.41	210	198	14	178	212	127	163	46
242	A/South Australia/26/2000	Human	2000	f	1979	2280	2312	2193	1738	1505	1421	985	848	224	213	185	253	136	192	71	61	1335	186	175	143	185	99	138	58	49	1033	38	38	42	68	37	54	13	12	302	3.42	210	197	15	177	211	125	164	46
243	A/South Australia/29/2000	Human	2000	f	1979	2281	2319	2182	1718	1505	1428	985	848	228	214	184	253	138	192	72	61	1342	189	176	142	185	101	138	59	49	1039	39	38	42	68	37	54	13	12	303	3.43	212	197	14	177	210	127	163	47
244	A/South Australia/30/2000	Human	2000	f	1979	2297	2303	2182	1739	1505	1428	986	848	225	213	184	253	137	192	70	61	1335	186	175	142	185	100	138	57	49	1032	39	38	42	68	37	54	13	12	303	3.41	210	197	15	177	211	126	164	46
245	A/South Australia/36/2000	Human	2000	f	1979	2281	2312	2183	1720	1505	1424	986	838	228	215	185	253	139	191	71	60	1342	189	176	143	186	102	137	58	49	1040	39	39	42	67	37	54	13	11	302	3.44	212	198	14	178	210	128	163	46
246	A/South Australia/39/2000	Human	2000	f	1979	2280	2315	2180	1737	1505	1418	982	845	225	213	186	254	138	191	70	62	1339	187	175	144	186	100	137	58	50	1037	38	38	42	68	38	54	12	12	302	3.43	211	197	15	179	211	126	163	46
247	A/South Australia/40/2000	Human	2000	f	1979	2280	2315	2181	1718	1505	1413	984	847	224	214	187	255	138	190	71	60	1339	186	176	144	187	101	137	58	48	1037	38	38	43	68	37	53	13	12	302	3.43	210	198	14	180	211	127	163	46
248	A/South Australia/44/2000	Human	2000	f	1979	2294	2315	2193	1739	1497	1428	985	838	225	214	184	254	136	192	71	61	1337	186	176	142	186	100	138	58	50	1036	39	38	42	68	36	54	13	11	301	3.44	210	198	15	177	211	126	164	46
249	A/South Australia/45/2000	Human	2000	f	1979	2290	2311	2193	1739	1505	1428	984	848	225	214	185	252	138	192	71	61	1338	186	175	143	184	101	138	58	49	1034	39	39	42	68	37	54	13	12	304	3.4	210	198	15	177	210	127	164	46
250	A/South Australia/46/2000	Human	2000	f	1979	2298	2327	2193	1739	1503	1428	982	847	225	213	185	254	138	192	70	61	1338	186	175	143	186	101	138	58	49	1036	39	38	42	68	37	54	12	12	302	3.43	210	197	15	177	211	127	164	46
251	A/South Australia/63/2000	Human	2000	f	1979	2298	2327	2191	1719	1505	1426	985	841	225	213	183	254	137	193	72	62	1339	186	175	141	186	100	139	59	49	1035	39	38	42	68	37	54	13	13	304	3.4	210	197	15	176	211	126	165	47
252	A/South Australia/64/2000	Human	2000	f	1979	2298	2317	2192	1739	1505	1413	984	846	225	213	183	254	137	192	72	61	1337	186	175	141	186	100	139	59	49	1035	39	38	42	68	37	53	13	12	302	3.43	210	197	15	176	211	126	165	47
253	A/South Canterbury/31/2000	Human	2000	f	1979	2298	2327	2193	1740	1505	1428	986	848	221	210	189	247	127	186	67	67	1314	182	168	146	174	96	135	50	49	1000	39	42	43	73	31	51	17	18	314	3.18	206	196	12	181	203	118	159	39
254	A/South Canterbury/40/2000	Human	2000	f	1979	2290	2315	2181	1715	1505	1413	986	848	221	211	189	246	128	186	68	67	1316	182	169	146	173	97	135	51	49	1002	39	42	43	73	31	51	17	18	314	3.19	206	197	12	181	202	119	160	40
255	A/South Canterbury/50/2000	Human	2000	f	1979	2298	2327	2193	1739	1505	1430	986	848	221	211	189	246	128	186	68	67	1316	182	169	146	173	97	134	51	49	1001	39	42	43	73	31	52	17	18	315	3.18	206	197	12	181	202	119	160	40
256	A/South Canterbury/59/2000	Human	2000	f	1979	2298	2327	2193	1739	1505	1427	986	848	221	208	192	246	128	187	68	67	1317	182	165	147	173	97	136	51	49	1000	39	43	45	73	31	51	17	18	317	3.15	206	193	12	183	202	119	161	39
257	A/Waikato/19/2000	Human	2000	f	1979	2298	2315	2178	1718	1505	1425	985	848	221	207	191	249	126	184	67	69	1314	182	165	148	175	95	133	50	50	998	39	42	43	74	31	51	17	19	316	3.16	206	193	12	183	204	117	159	39
258	A/Wellington/14/2000	Human	2000	f	1979	2290	2311	2181	1719	1505	1424	985	847	220	207	190	246	126	182	69	69	1309	181	165	147	173	94	132	52	51	995	39	42	43	73	32	50	17	18	314	3.17	205	193	12	182	201	116	157	40
259	A/Wellington/16/2000	Human	2000	f	1979	2290	2327	2192	1739	1505	1428	985	848	221	209	189	247	128	183	67	68	1312	182	167	145	175	97	132	50	50	998	39	42	44	72	31	51	17	18	314	3.18	206	195	12	181	202	119	157	39
260	A/Wellington/2/2000	Human	2000	f	1979	2290	2315	2183	1733	1504	1422	985	848	221	207	190	246	127	184	68	67	1310	182	165	147	173	96	133	51	49	996	39	42	43	73	31	51	17	18	314	3.17	206	193	12	182	202	118	158	39
261	A/Wellington/24/2000	Human	2000	f	1979	2298	2316	2181	1715	1505	1427	985	838	220	206	191	246	126	184	68	67	1308	181	164	148	173	95	133	51	50	995	39	42	43	73	31	51	17	17	313	3.18	205	192	12	183	202	117	159	39
262	A/Wellington/3/2000	Human	2000	f	1979	2298	2327	2193	1739	1505	1428	986	848	221	207	190	247	127	184	68	67	1311	182	165	147	174	96	133	51	49	997	39	42	43	73	31	51	17	18	314	3.18	206	193	12	182	203	118	158	39
263	A/Wellington/4/2000	Human	2000	f	1979	2287	2327	2182	1739	1505	1428	986	846	222	210	190	246	127	184	69	67	1315	183	168	147	173	96	133	52	49	1001	39	42	43	73	31	51	17	18	314	3.19	207	196	12	182	202	118	158	39
264	A/Wellington/6/2000	Human	2000	f	1979	2298	2308	2193	1739	1505	1413	986	847	220	206	191	247	128	184	67	67	1310	181	164	147	174	97	133	50	49	995	39	42	44	73	31	51	17	18	315	3.16	205	192	12	182	203	119	159	39
265	A/Wellington/7/2000	Human	2000	f	1979	2280	2315	2181	1738	1505	1422	985	846	219	207	190	246	126	184	67	68	1307	181	165	147	173	95	133	50	50	994	38	42	43	73	31	51	17	18	313	3.18	205	193	12	182	202	117	158	39
266	A/Wellington/11/2000	Human	2000	f	1979	2298	2311	2182	1718	1505	1417	985	847	221	207	190	247	126	183	68	69	1311	182	165	147	174	94	132	51	51	996	39	42	43	73	32	51	17	18	315	3.16	206	193	12	182	203	117	158	39
267	A/Denmark/40/2000	Human	2000	f	1979	2274	2301	2151	1710	1496	1437	971	796	227	207	191	245	128	187	79	108	1372	182	166	147	173	97	137	51	51	1004	45	41	44	72	31	50	28	57	368	2.73	208	193	11	185	202	119	160	43
268	A/Wellington/18/2000	Human	2000	f	1979	2282	2315	2181	1738	1505	1414	986	847	220	207	190	248	126	184	69	68	1312	181	165	147	174	94	133	52	50	996	39	42	43	74	32	51	17	18	316	3.15	205	193	12	182	202	117	159	40
269	A/New York/234/2000	Human	2000	f	1979	2298	2327	2209	1736	1520	1428	1002	848	223	209	192	245	128	184	70	70	1321	183	167	147	172	97	135	51	52	1004	40	42	45	73	31	49	19	18	317	3.17	207	194	12	185	202	119	157	43
270	A/Canterbury/55/2000	Human	2000	f	1979	2298	2308	2193	1715	1497	1412	982	848	221	207	191	245	125	183	65	69	1306	182	165	148	172	95	132	49	50	993	39	42	43	73	30	51	16	19	313	3.17	206	193	12	183	202	117	157	39
271	A/Canterbury/32/2000	Human	2000	f	1979	2298	2315	2193	1739	1505	1413	975	848	221	208	191	245	126	184	72	68	1315	182	166	148	172	95	134	49	50	996	39	42	43	73	31	50	23	18	319	3.12	206	194	12	183	202	117	159	39
272	A/Canterbury/37/2000	Human	2000	f	1979	2278	2315	2193	1718	1505	1404	986	848	223	207	190	245	126	192	67	68	1318	183	165	147	172	95	133	50	50	995	40	42	43	73	31	59	17	18	323	3.08	208	193	12	182	202	117	158	39
273	A/Wellington/5/2000	Human	2000	f	1979	2290	2311	2180	1739	1505	1423	975	848	220	207	190	246	125	184	73	67	1312	181	165	147	173	94	133	49	49	991	39	42	43	73	31	51	24	18	321	3.09	205	193	12	182	202	116	158	40
274	A/Canterbury/33/2000	Human	2000	f	1979	2298	2327	2193	1736	1505	1421	982	848	221	208	191	245	126	184	66	68	1309	182	166	148	172	95	133	50	50	996	39	42	43	73	31	51	16	18	313	3.18	206	194	12	183	202	117	158	39
275	A/South Canterbury/35/2000	Human	2000	f	1979	2298	2327	2193	1739	1497	1413	976	848	222	211	190	247	126	184	71	68	1319	183	169	146	174	96	134	49	50	1001	39	42	44	73	30	50	22	18	318	3.15	206	197	12	182	203	118	159	39
276	A/Waikato/18/2000	Human	2000	f	1979	2282	2311	2182	1712	1505	1414	985	848	222	207	191	249	126	184	67	69	1315	183	165	148	175	95	133	50	50	999	39	42	43	74	31	51	17	19	316	3.16	207	193	12	183	204	117	159	39
277	A/New York/233/2000	Human	2000	f	1979	2278	2327	2209	1739	1507	1427	1002	826	223	210	191	250	130	184	69	77	1334	182	168	146	177	99	135	52	50	1009	41	42	45	73	31	49	17	27	325	3.1	208	195	11	184	205	120	157	42
278	A/Canterbury/58/2000	Human	2000	f	1979	2280	2327	2193	1715	1505	1428	986	848	220	206	190	245	126	187	67	68	1309	182	164	147	172	95	135	50	50	995	38	42	43	73	31	52	17	18	314	3.17	206	192	12	182	202	117	159	39
279	A/Auckland/605/2001	Human	2001	f	1980	2294	2324	2193	1739	1500	1428	984	848	222	206	193	249	135	186	71	71	1333	180	164	148	176	102	136	53	52	1011	42	42	45	73	33	50	18	19	322	3.14	207	191	11	186	202	126	159	43
280	A/Auckland/606/2001	Human	2001	f	1980	2294	2315	2193	1739	1497	1427	985	848	218	207	193	247	132	188	71	71	1327	177	165	148	174	102	138	53	52	1009	41	42	45	73	30	50	18	19	318	3.17	203	192	12	186	201	124	161	43
281	A/Canterbury/01/2001	Human	2001	f	1980	2300	2327	2193	1739	1505	1427	986	848	228	205	190	246	129	188	70	68	1324	188	163	147	171	98	136	52	49	1004	40	42	43	75	31	52	18	19	320	3.14	211	190	11	183	201	120	161	42
282	A/Canterbury/05/2001	Human	2001	f	1980	2280	2315	2191	1739	1505	1421	985	847	217	207	193	247	133	186	71	71	1325	177	165	148	174	102	136	53	52	1007	40	42	45	73	31	50	18	19	318	3.17	203	192	12	186	201	124	159	43
283	A/Canterbury/08/2001	Human	2001	f	1980	2298	2327	2193	1739	1505	1428	986	848	223	208	194	247	131	185	71	72	1331	183	165	149	173	99	136	53	53	1011	40	43	45	74	32	49	18	19	320	3.16	208	192	11	187	203	122	158	44
284	A/Canterbury/106/2001	Human	2001	f	1980	2298	2315	2193	1739	1505	1426	986	848	222	208	194	250	133	186	71	71	1335	180	166	149	177	101	136	53	52	1014	42	42	45	73	32	50	18	19	321	3.16	207	193	12	187	204	124	159	43
285	A/Canterbury/119/2001	Human	2001	f	1980	2298	2327	2193	1739	1505	1426	986	848	225	206	189	249	129	189	71	70	1328	185	164	146	174	97	137	53	50	1006	40	42	43	75	32	52	18	20	322	3.12	210	193	11	182	202	120	162	43
286	A/Canterbury/125/2001	Human	2001	f	1980	2280	2327	2193	1739	1505	1428	986	848	221	208	194	248	132	184	71	72	1330	181	166	148	175	100	134	53	53	1010	40	42	46	73	32	50	18	19	320	3.16	207	193	11	187	202	123	157	43
287	A/Canterbury/126/2001	Human	2001	f	1980	2298	2327	2193	1739	1505	1428	986	848	224	210	191	247	131	186	71	72	1332	184	167	146	173	99	137	53	53	1012	40	43	45	74	32	49	18	19	320	3.16	208	195	11	184	203	122	158	44
288	A/Canterbury/139/2001	Human	2001	f	1980	2298	2327	2193	1739	1505	1428	986	848	223	207	194	250	134	184	72	72	1336	182	165	149	177	102	133	54	53	1015	41	42	45	73	32	51	18	19	321	3.16	208	192	11	187	204	125	157	44
289	A/Canterbury/144/2001	Human	2001	f	1980	2298	2327	2193	1739	1505	1428	986	848	220	209	194	250	133	186	73	71	1336	178	166	149	177	102	135	55	52	1014	42	43	45	73	31	51	18	19	322	3.15	205	194	12	187	204	124	159	44
290	A/Canterbury/152/2001	Human	2001	f	1980	2280	2320	2193	1739	1505	1427	986	848	218	207	194	249	134	188	71	71	1332	178	165	149	176	103	138	53	52	1014	40	42	45	73	31	50	18	19	318	3.19	204	192	12	187	202	125	160	43
291	A/Canterbury/153/2001	Human	2001	f	1980	2298	2327	2191	1732	1505	1427	985	848	221	207	195	250	133	184	72	71	1333	180	165	149	177	101	134	54	52	1012	41	42	46	73	32	50	18	19	321	3.15	205	192	11	187	204	124	157	43
292	A/Canterbury/155/2001	Human	2001	f	1980	2298	2327	2193	1739	1505	1427	986	848	220	207	194	249	133	184	72	71	1330	179	165	149	176	101	134	54	51	1009	41	42	45	73	32	50	18	20	321	3.14	205	192	11	187	202	124	157	43
293	A/Canterbury/16/2001	Human	2001	f	1980	2280	2327	2181	1739	1505	1427	986	848	220	207	193	249	134	184	71	71	1329	179	165	148	176	101	134	53	52	1008	41	42	45	73	33	50	18	19	321	3.14	206	193	12	186	203	125	157	43
294	A/Canterbury/17/2001	Human	2001	f	1980	2280	2326	2180	1739	1505	1425	986	847	217	208	193	248	133	186	71	71	1327	177	166	148	175	102	136	53	52	1009	40	42	45	73	31	50	18	19	318	3.17	203	193	12	186	202	124	159	43
295	A/Canterbury/19/2001	Human	2001	f	1980	2280	2327	2181	1738	1505	1428	986	848	218	207	193	247	133	186	71	71	1326	178	165	148	174	102	136	53	52	1008	40	42	45	73	31	50	18	19	318	3.17	203	192	12	186	201	124	159	43
296	A/Canterbury/20/2001	Human	2001	f	1980	2298	2327	2193	1739	1505	1430	986	848	221	207	194	248	133	184	71	71	1329	180	165	149	176	101	134	53	52	1010	41	42	45	72	32	50	18	19	319	3.17	206	192	11	187	202	124	157	43
297	A/Canterbury/21/2001	Human	2001	f	1980	2298	2327	2193	1739	1505	1428	986	848	222	207	194	248	133	184	71	71	1330	181	165	149	175	101	134	53	52	1010	41	42	45	73	32	50	18	19	320	3.16	207	192	11	187	202	124	157	43
298	A/Canterbury/22/2001	Human	2001	f	1980	2298	2327	2193	1739	1504	1428	986	848	224	206	193	249	135	186	73	70	1336	182	164	148	175	102	135	55	51	1012	42	42	45	74	33	51	18	19	324	3.12	209	191	11	186	202	125	158	43
299	A/Canterbury/23/2001	Human	2001	f	1980	2298	2327	2193	1733	1505	1427	986	848	220	208	194	249	133	184	71	71	1330	179	166	149	176	101	134	53	52	1010	41	42	45	73	32	50	18	19	320	3.16	205	193	11	187	203	124	157	43
300	A/Canterbury/24/2001	Human	2001	f	1980	2298	2327	2193	1739	1505	1428	986	848	219	207	193	247	133	186	71	71	1327	177	165	148	174	102	136	53	52	1007	42	42	45	73	31	50	18	19	320	3.15	204	192	12	186	201	124	159	43
301	A/Canterbury/25/2001	Human	2001	f	1980	2281	2327	2193	1739	1505	1427	986	848	221	207	194	248	133	184	72	71	1330	180	165	149	175	101	134	54	52	1010	41	42	45	73	32	50	18	19	320	3.16	206	192	11	187	202	124	157	44
302	A/Canterbury/26/2001	Human	2001	f	1980	2298	2327	2193	1739	1505	1428	986	848	222	207	194	247	134	185	71	70	1330	181	165	149	174	101	135	53	51	1009	41	42	45	73	33	50	18	19	321	3.14	207	192	11	187	201	125	157	43
303	A/Canterbury/27/2001	Human	2001	f	1980	2298	2327	2193	1739	1505	1426	986	848	221	207	195	250	133	185	71	71	1333	179	165	150	177	101	135	53	52	1012	42	42	45	73	32	50	18	19	321	3.15	206	192	12	188	204	124	158	43
304	A/Canterbury/29/2001	Human	2001	f	1980	2298	2327	2193	1739	1505	1426	986	848	221	207	194	250	133	185	71	71	1332	179	165	149	177	101	135	53	52	1011	42	42	45	73	32	50	18	19	321	3.15	206	192	12	187	204	124	158	43
305	A/Canterbury/30/2001	Human	2001	f	1980	2298	2327	2193	1739	1505	1428	986	848	222	208	193	247	133	186	71	70	1330	181	166	148	174	100	136	53	51	1009	41	42	45	73	33	50	18	19	321	3.14	207	193	11	186	202	124	158	43
306	A/Canterbury/34/2001	Human	2001	f	1980	2280	2327	2193	1739	1505	1428	986	848	219	207	194	248	135	184	71	70	1328	179	165	149	175	102	134	53	51	1008	40	42	45	73	33	50	18	19	320	3.15	205	192	11	187	202	126	157	43
307	A/Canterbury/35/2001	Human	2001	f	1980	2298	2325	2193	1738	1505	1427	986	848	221	208	195	248	133	184	71	72	1332	180	166	150	175	101	134	53	53	1012	41	42	45	73	32	50	18	19	320	3.16	206	193	11	188	202	124	157	43
308	A/Canterbury/40/2001	Human	2001	f	1980	2298	2327	2193	1739	1505	1426	986	848	222	207	194	250	132	186	71	71	1333	180	165	149	177	100	135	53	52	1011	42	42	45	73	32	51	18	19	322	3.14	207	192	12	187	204	123	159	43
309	A/Canterbury/41/2001	Human	2001	f	1980	2298	2327	2193	1739	1505	1427	986	848	221	207	194	248	133	184	72	72	1331	180	165	149	175	101	134	54	53	1011	41	42	45	73	32	50	18	19	320	3.16	206	192	11	187	202	124	157	44
310	A/Canterbury/42/2001	Human	2001	f	1980	2298	2326	2191	1737	1505	1425	983	846	222	207	194	249	133	184	71	71	1331	180	165	149	176	101	134	53	52	1010	42	42	45	73	32	50	18	19	321	3.15	206	192	12	187	203	124	157	42
311	A/Canterbury/45/2001	Human	2001	f	1980	2298	2327	2193	1739	1505	1428	986	848	219	207	193	247	133	186	71	71	1327	178	165	148	174	102	136	53	52	1008	41	42	45	73	31	50	18	19	319	3.16	203	192	12	186	201	124	159	43
312	A/Canterbury/47/2001	Human	2001	f	1980	2298	2327	2193	1739	1505	1428	986	848	221	207	193	246	134	186	71	70	1328	180	165	148	173	101	136	53	51	1007	41	42	45	73	33	50	18	19	321	3.14	206	191	11	186	201	124	157	43
313	A/Canterbury/48/2001	Human	2001	f	1980	2298	2327	2193	1739	1505	1427	986	848	220	206	193	248	133	186	71	71	1328	178	164	148	175	102	136	53	52	1008	42	42	45	73	31	50	18	19	320	3.15	205	191	12	186	202	124	159	43
314	A/Canterbury/51/2001	Human	2001	f	1980	2298	2327	2193	1739	1505	1427	986	848	221	206	193	249	135	185	71	72	1332	179	163	148	176	102	135	53	53	1009	42	43	45	73	33	50	18	19	323	3.12	206	190	11	186	203	126	158	43
315	A/Canterbury/53/2001	Human	2001	f	1980	2298	2327	2193	1739	1505	1426	986	848	227	207	189	246	129	189	72	68	1327	186	165	146	171	98	137	54	49	1006	41	42	43	75	31	52	18	19	321	3.13	212	193	12	182	200	120	162	43
316	A/Canterbury/58/2001	Human	2001	f	1980	2298	2327	2193	1739	1505	1428	986	848	223	205	194	248	133	185	71	70	1329	182	163	149	175	101	135	53	51	1009	41	42	45	73	32	50	18	19	320	3.15	208	190	11	187	202	124	158	43
317	A/Canterbury/60/2001	Human	2001	f	1980	2298	2327	2181	1739	1505	1427	986	848	223	208	194	248	134	184	72	70	1333	182	166	149	174	102	133	54	51	1011	41	42	45	74	32	51	18	19	322	3.14	208	192	11	187	202	125	157	44
318	A/Canterbury/63/2001	Human	2001	f	1980	2298	2327	2193	1739	1505	1427	986	848	221	208	194	248	133	184	71	72	1331	180	165	149	175	101	134	53	53	1010	41	43	45	73	32	50	18	19	321	3.15	206	193	11	187	202	124	157	43
319	A/Canterbury/64/2001	Human	2001	f	1980	2298	2315	2193	1739	1505	1426	986	848	221	207	194	251	134	185	72	71	1335	179	165	149	178	102	135	54	52	1014	42	42	45	73	32	50	18	19	321	3.16	205	192	12	187	205	124	158	43
320	A/Canterbury/65/2001	Human	2001	f	1980	2300	2327	2193	1739	1505	1427	986	848	222	207	194	248	133	186	71	71	1332	180	165	149	175	102	136	53	52	1012	42	42	45	73	31	50	18	19	320	3.16	206	192	12	187	202	124	159	43
321	A/Canterbury/68/2001	Human	2001	f	1980	2298	2327	2193	1739	1505	1426	986	848	223	208	194	251	133	184	72	71	1336	180	166	149	177	101	134	53	52	1012	43	42	45	74	32	50	19	19	324	3.12	208	193	12	187	204	124	157	44
322	A/Canterbury/69/2001	Human	2001	f	1980	2298	2327	2193	1739	1505	1427	986	848	221	208	195	249	132	184	71	72	1332	180	166	150	175	100	134	53	53	1011	41	42	45	74	32	50	18	19	321	3.15	206	193	11	188	202	123	157	43
323	A/Canterbury/70/2001	Human	2001	f	1980	2298	2327	2193	1739	1505	1428	986	848	219	207	195	248	134	186	71	71	1331	178	165	149	175	103	136	53	52	1011	41	42	46	73	31	50	18	19	320	3.16	203	192	12	188	202	125	159	43
324	A/Canterbury/71/2001	Human	2001	f	1980	2298	2327	2193	1739	1505	1428	986	848	218	207	193	247	133	186	72	71	1327	178	165	148	174	102	136	53	52	1008	40	42	45	73	31	50	19	19	319	3.16	203	192	12	186	201	124	159	44
325	A/Canterbury/72/2001	Human	2001	f	1980	2298	2327	2193	1739	1505	1428	986	848	221	208	194	249	135	184	72	72	1335	180	166	149	176	103	133	54	53	1014	41	42	45	73	32	51	18	19	321	3.16	206	193	11	187	203	126	157	44
326	A/Canterbury/73/2001	Human	2001	f	1980	2280	2327	2193	1739	1505	1426	986	848	220	209	194	246	134	184	71	71	1329	179	167	149	173	102	134	53	52	1009	41	42	45	73	32	50	18	19	320	3.15	206	194	12	187	200	125	157	43
327	A/Canterbury/79/2001	Human	2001	f	1980	2298	2327	2193	1739	1505	1427	986	848	221	207	193	248	133	186	71	71	1330	179	165	148	175	102	136	53	52	1010	42	42	45	73	31	50	18	19	320	3.16	206	192	12	186	202	124	159	43
328	A/Memphis/1/2001	Human	2001	f	1980	2298	2327	2193	1739	1505	1428	986	848	222	210	191	244	127	193	71	71	1329	184	166	148	172	96	142	54	52	1014	38	44	43	72	31	51	17	19	315	3.22	207	194	13	183	199	117	166	42
329	A/Memphis/6/2001	Human	2001	f	1980	2290	2315	2181	1739	1505	1428	986	843	222	206	194	250	129	186	68	67	1322	182	165	150	177	98	138	51	50	1011	40	41	44	73	31	48	17	17	311	3.25	205	192	12	186	205	120	159	40
330	A/Memphis/7/2001	Human	2001	f	1980	2280	2311	2170	1733	1505	1413	982	838	219	209	196	247	133	183	68	65	1320	179	168	152	174	101	135	52	50	1011	40	41	44	73	32	48	16	15	309	3.27	203	195	14	188	203	122	155	41
331	A/Memphis/8/2001	Human	2001	f	1980	2280	2315	2181	1733	1505	1413	982	838	220	209	195	248	131	185	67	64	1319	181	165	149	174	99	138	51	48	1005	39	44	46	74	32	47	16	16	314	3.2	205	194	11	187	204	120	158	41
332	A/New York/205/2001	Human	2001	f	1980	2284	2344	2209	1755	1520	1443	1002	864	222	205	196	249	128	185	68	64	1317	183	165	152	175	97	138	51	48	1009	39	40	44	74	31	47	17	16	308	3.28	206	191	11	187	204	119	158	40
333	A/New York/235/2001	Human	2001	f	1980	2283	2327	2193	1743	1505	1427	986	848	222	210	192	247	128	186	71	70	1326	182	168	148	173	97	136	53	52	1009	40	42	44	74	31	50	18	18	317	3.18	207	194	11	185	203	119	159	44
334	A/New York/241/2001	Human	2001	f	1980	2314	2327	2193	1739	1520	1427	1002	848	223	206	193	248	129	186	69	70	1324	183	164	148	175	98	136	51	52	1007	40	42	45	73	31	50	18	18	317	3.18	208	191	11	186	202	120	158	42
335	A/New York/242/2001	Human	2001	f	1980	2314	2327	2209	1739	1505	1428	1002	848	224	208	195	247	129	186	69	70	1328	184	166	147	174	98	136	51	52	1008	40	42	48	73	31	50	18	18	320	3.15	208	193	12	188	202	120	159	42
336	A/New York/281/2001	Human	2001	f	1980	2314	2344	2209	1755	1520	1442	1002	864	225	209	191	249	130	188	72	71	1335	183	166	146	176	98	139	53	53	1014	42	43	45	73	32	49	19	18	321	3.16	209	194	11	184	205	121	161	45
337	A/New York/302/2001	Human	2001	f	1980	2314	2302	2209	1732	1507	1442	1002	864	220	213	194	247	130	184	67	64	1319	180	169	149	173	98	136	50	48	1003	40	44	45	74	32	48	17	16	316	3.17	204	197	11	187	202	120	156	41
338	A/New York/303/2001	Human	2001	f	1980	2314	2338	2209	1755	1520	1442	1002	864	220	208	192	246	131	183	69	67	1316	180	165	147	172	99	135	51	49	998	40	43	45	74	32	48	18	18	318	3.14	204	193	11	185	203	121	155	42
339	A/New York/305/2001	Human	2001	f	1980	2314	2338	2209	1739	1520	1427	993	864	220	213	194	246	130	182	70	64	1319	180	168	149	172	98	134	53	48	1002	40	45	45	74	32	48	17	16	317	3.16	204	198	12	187	202	120	155	43
340	A/New York/306/2001	Human	2001	f	1980	2314	2338	2209	1739	1520	1443	991	848	218	209	195	248	129	183	68	65	1315	177	166	150	174	97	134	51	49	998	41	43	45	74	32	49	17	16	317	3.15	202	193	11	188	203	119	155	41
341	A/New York/308/2001	Human	2001	f	1980	2314	2327	2209	1739	1512	1443	1002	848	226	207	193	249	127	185	69	70	1326	186	165	148	175	96	136	51	52	1009	40	42	45	74	31	49	18	18	317	3.18	210	191	11	186	204	118	158	42
342	A/New York/309/2001	Human	2001	f	1980	2281	2327	2209	1744	1520	1442	1002	851	224	210	193	247	130	187	71	70	1332	184	168	148	174	99	138	53	52	1016	40	42	45	73	31	49	18	18	316	3.22	209	195	11	186	202	121	159	43
343	A/New York/310/2001	Human	2001	f	1980	2284	2302	2209	1755	1507	1443	1002	856	226	211	196	246	127	190	70	70	1336	187	167	153	171	96	140	53	53	1020	39	44	43	75	31	50	17	17	316	3.23	212	196	13	187	200	118	163	42
345	A/New York/341/2001	Human	2001	f	1980	2298	2327	2193	1739	1505	1442	1002	864	223	207	192	246	129	185	69	70	1321	183	165	147	173	98	136	51	52	1005	40	42	45	73	31	49	18	18	316	3.18	208	192	12	185	201	120	158	42
346	A/New York/441/2001	Human	2001	f	1980	2298	2327	2193	1737	1505	1427	986	848	226	210	195	246	127	190	70	70	1334	187	166	152	171	96	140	53	53	1018	39	44	43	75	31	50	17	17	316	3.22	212	195	13	186	200	118	163	42
347	A/New York/442/2001	Human	2001	f	1980	2304	2336	2209	1739	1507	1434	1002	864	222	212	195	251	128	187	70	64	1329	182	171	151	178	96	138	53	48	1017	40	41	44	73	32	49	17	16	312	3.26	207	197	14	186	206	119	158	43
348	A/New York/443/2001	Human	2001	f	1980	2314	2338	2209	1755	1520	1431	1002	864	226	205	190	246	128	191	70	68	1324	186	162	147	170	97	139	52	49	1002	40	43	43	76	31	52	18	19	322	3.11	210	191	11	183	201	119	163	42
349	A/New York/444/2001	Human	2001	f	1980	2295	2301	2209	1739	1515	1443	1002	864	219	207	192	247	129	183	68	64	1309	178	165	147	173	97	134	51	48	993	41	42	45	74	32	49	17	16	316	3.14	203	193	11	185	202	119	155	41
350	A/New York/445/2001	Human	2001	f	1980	2298	2306	2209	1755	1520	1427	1002	852	223	206	192	247	130	185	69	70	1322	183	164	147	174	99	136	51	52	1006	40	42	45	73	31	49	18	18	316	3.18	208	191	11	185	202	121	158	42
351	A/New York/446/2001	Human	2001	f	1980	2314	2338	2209	1739	1497	1442	1002	848	224	205	192	247	128	186	69	70	1321	184	163	147	174	98	137	51	53	1007	40	42	45	73	30	49	18	17	314	3.21	209	190	11	185	202	120	159	42
352	A/South Canterbury/15/2001	Human	2001	f	1980	2282	2327	2183	1739	1505	1427	986	848	220	207	194	249	134	184	71	70	1329	179	165	149	176	101	134	53	51	1008	41	42	45	73	33	50	18	19	321	3.14	205	192	11	187	203	125	157	43
353	A/South Canterbury/159/2001	Human	2001	f	1980	2298	2327	2193	1739	1505	1428	986	848	218	208	193	247	134	186	71	71	1328	177	166	148	174	103	136	53	52	1009	41	42	45	73	31	50	18	19	319	3.16	203	193	12	186	201	125	159	43
354	A/Waikato/10/2001	Human	2001	f	1980	2298	2327	2193	1739	1505	1428	986	848	220	205	193	249	133	184	70	71	1325	179	163	148	176	101	134	52	52	1005	41	42	45	73	32	50	18	19	320	3.14	205	190	11	186	203	124	157	43
355	A/Waikato/20/2001	Human	2001	f	1980	2290	2327	2182	1739	1505	1421	986	847	221	207	194	249	133	186	71	70	1331	180	165	149	176	101	136	53	51	1011	41	42	45	73	32	50	18	19	320	3.16	206	192	11	187	203	124	159	43
356	A/Waikato/3/2001	Human	2001	f	1980	2298	2327	2193	1739	1505	1428	986	838	220	206	193	248	133	185	71	69	1325	179	164	148	175	101	135	53	51	1006	41	42	45	73	32	50	18	18	319	3.15	205	191	11	186	202	124	158	43
357	A/Waikato/4/2001	Human	2001	f	1980	2280	2327	2192	1739	1505	1428	984	848	219	206	194	248	135	184	71	71	1328	179	164	149	175	102	134	53	52	1008	40	42	45	73	33	50	18	19	320	3.15	205	191	11	187	202	126	157	43
358	A/Waikato/42/2001	Human	2001	f	1980	2298	2327	2193	1739	1505	1427	985	847	221	205	193	249	133	184	71	71	1327	180	163	148	176	101	134	53	52	1007	41	42	45	73	32	50	18	19	320	3.15	205	190	11	186	203	124	157	43
359	A/Waikato/51/2001	Human	2001	f	1980	2298	2327	2193	1739	1505	1428	986	848	221	206	194	249	133	184	71	71	1329	180	164	149	175	101	134	53	52	1008	41	42	45	74	32	50	18	19	321	3.14	206	191	11	187	201	124	157	43
360	A/Waikato/7/2001	Human	2001	f	1980	2281	2327	2181	1732	1505	1427	986	848	220	205	193	248	133	184	71	71	1325	179	163	148	175	101	134	53	52	1005	41	42	45	73	32	50	18	19	320	3.14	205	190	11	186	202	124	157	43
361	A/Waikato/80/2001	Human	2001	f	1980	2298	2327	2193	1739	1505	1427	986	848	221	205	194	249	133	184	71	72	1329	180	163	149	176	101	134	53	53	1009	41	42	45	73	32	50	18	19	320	3.15	206	190	11	187	202	124	157	43
362	A/Waikato/92/2001	Human	2001	f	1980	2298	2316	2193	1739	1505	1422	986	848	219	207	194	248	132	186	71	72	1329	178	165	148	175	101	136	53	53	1009	41	42	46	73	31	50	18	19	320	3.15	203	192	12	186	202	123	159	43
363	A/Wellington/1/2001	Human	2001	f	1980	2290	2327	2181	1738	1505	1426	985	846	225	206	190	246	128	190	71	69	1325	185	164	147	171	97	138	52	50	1004	40	42	43	75	31	52	19	19	321	3.13	210	192	11	183	200	119	162	42
364	A/Wellington/17/2001	Human	2001	f	1980	2298	2327	2194	1715	1505	1427	986	848	220	207	193	248	134	185	72	71	1330	179	165	148	175	101	135	54	51	1008	41	42	45	73	33	50	18	20	322	3.13	205	192	11	186	202	125	158	43
365	A/Wellington/28/2001	Human	2001	f	1980	2290	2315	2193	1738	1505	1421	984	848	220	207	194	249	134	185	73	72	1334	179	165	149	176	101	135	54	53	1012	41	42	45	73	33	50	19	19	322	3.14	205	192	11	187	203	125	157	44
366	A/Wellington/3/2001	Human	2001	f	1980	2291	2315	2182	1738	1505	1421	985	844	220	207	193	248	134	185	72	71	1330	179	165	148	175	101	135	54	52	1009	41	42	45	73	33	50	18	19	321	3.14	205	192	11	186	202	125	158	43
367	A/Wellington/32/2001	Human	2001	f	1980	2297	2327	2193	1739	1505	1428	986	848	222	205	195	250	132	184	71	70	1329	180	163	150	177	99	134	53	51	1007	42	42	45	73	33	50	18	19	322	3.13	207	190	11	188	203	123	157	43
368	A/Wellington/9/2001	Human	2001	f	1980	2298	2327	2193	1739	1505	1427	986	848	220	208	194	249	133	184	71	71	1330	179	165	149	176	101	134	53	51	1008	41	43	45	73	32	50	18	20	322	3.13	205	193	11	187	203	124	157	43
369	A/West Coast/31/2001	Human	2001	f	1980	2280	2327	2193	1739	1505	1428	986	848	219	207	193	248	135	184	70	70	1326	179	165	148	175	101	134	52	51	1005	40	42	45	73	34	50	18	19	321	3.13	205	192	11	186	202	126	157	42
370	A/West Coast/33/2001	Human	2001	f	1980	2280	2327	2193	1739	1505	1428	986	848	219	206	193	249	136	184	70	71	1328	179	164	148	176	102	134	52	52	1007	40	42	45	73	34	50	18	19	321	3.14	205	191	11	186	202	125	157	42
371	A/Western Australia/18/2001	Human	2001	f	1980	2294	2315	2193	1739	1501	1426	983	848	226	207	192	252	134	186	71	68	1336	186	165	148	178	103	134	54	50	1018	40	42	44	74	31	52	17	18	318	3.2	210	194	11	184	204	125	158	42
372	A/Western Australia/19/2001	Human	2001	f	1980	2294	2315	2193	1732	1505	1428	986	848	222	207	193	249	135	184	71	70	1331	180	165	148	176	103	134	53	51	1010	42	42	45	73	32	50	18	19	321	3.15	207	192	11	186	203	125	157	43
373	A/Western Australia/20/2001	Human	2001	f	1980	2290	2301	2182	1715	1504	1416	985	838	226	206	193	251	135	186	72	71	1340	180	164	148	177	103	136	54	53	1015	46	42	45	74	32	50	18	18	325	3.12	208	192	11	186	205	126	158	44
374	A/Western Australia/22/2001	Human	2001	f	1980	2289	2310	2181	1736	1505	1413	982	846	223	206	197	248	134	184	70	71	1333	182	164	152	175	101	134	53	52	1013	41	42	45	73	33	50	17	19	320	3.17	207	191	11	190	202	125	158	43
375	A/Canterbury/76/2001	Human	2001	f	1980	2273	2327	2193	1739	1505	1427	986	848	226	207	196	247	133	184	71	71	1335	179	165	151	174	101	134	53	52	1009	47	42	45	73	32	50	18	19	326	3.1	206	192	11	189	201	124	157	43
376	A/New York/212/2001	Human	2001	f	1980	2284	2302	2209	1741	1485	1443	1002	864	221	212	196	246	142	184	68	64	1333	181	169	149	172	99	136	51	48	1005	40	43	47	74	43	48	17	16	328	3.06	205	197	11	188	202	121	156	41
377	A/New York/239/2001	Human	2001	f	1980	2314	2327	2206	1736	1505	1443	986	842	226	212	196	246	127	190	70	70	1337	187	167	153	171	96	140	53	53	1020	39	45	43	75	31	50	17	17	317	3.22	212	197	13	187	200	118	163	42
378	A/New York/307/2001	Human	2001	f	1980	2284	2331	2171	1752	1507	1443	1002	844	227	211	184	259	138	190	71	64	1344	188	172	143	190	101	136	58	51	1039	39	39	41	69	37	54	13	13	305	3.41	212	195	13	177	213	127	162	46
379	A/Western Australia/21/2001	Human	2001	f	1980	2280	2312	2182	1736	1497	1406	982	838	221	208	194	250	134	191	71	70	1339	181	165	149	177	103	135	54	52	1016	40	43	45	73	31	56	17	18	323	3.15	206	193	11	187	203	126	158	44
380	A/Canterbury/66/2001	Human	2001	f	1980	2273	2327	2193	1739	1505	1428	986	848	226	208	194	249	135	186	72	71	1341	178	166	149	176	103	136	54	52	1014	48	42	45	73	32	50	18	19	327	3.1	206	193	12	187	203	126	159	44
381	A/New York/344/2001	Human	2001	f	1980	2278	2302	2164	1747	1505	1442	1002	864	223	206	193	248	129	186	69	70	1324	183	164	148	175	98	136	51	52	1007	40	42	45	73	31	50	18	18	317	3.18	208	191	11	186	202	120	158	42
382	A/Canterbury/74/2001	Human	2001	f	1980	2273	2327	2181	1739	1505	1427	986	848	227	208	194	248	133	184	71	71	1336	180	165	149	175	101	134	53	52	1009	47	43	45	73	32	50	18	19	327	3.09	207	193	11	187	202	124	157	43
383	A/New York/246/2001	Human	2001	f	1980	2284	2321	2209	1739	1505	1428	1002	839	223	206	194	249	128	187	69	71	1327	183	164	147	175	97	137	51	53	1007	40	42	47	74	31	50	18	18	320	3.15	208	191	11	187	204	119	160	42
384	A/New York/208/2001	Human	2001	f	1980	2278	2344	2209	1755	1492	1443	1002	864	220	209	192	248	134	185	69	65	1322	180	166	146	174	98	137	52	49	1002	40	43	46	74	36	48	17	16	320	3.13	204	194	11	184	204	120	157	42
385	A/New York/345/2001	Human	2001	f	1980	2278	2302	2163	1741	1507	1430	1002	855	224	212	192	245	130	186	70	69	1328	183	169	147	173	98	136	52	51	1009	41	43	45	72	32	50	18	18	319	3.16	209	196	11	185	201	121	159	43
386	A/New York/447/2001	Human	2001	f	1980	2314	2327	2209	1739	1520	1409	987	848	225	206	192	247	129	187	69	71	1326	185	164	147	174	98	135	51	53	1007	40	42	45	73	31	52	18	18	319	3.16	208	191	11	185	202	120	157	42
387	A/Canterbury/54/2001	Human	2001	f	1980	2298	2327	2193	1739	1505	1427	986	835	221	207	194	248	133	183	71	73	1330	180	165	149	175	101	133	53	52	1008	41	42	45	73	32	50	18	21	322	3.13	206	192	11	187	202	124	156	43
388	A/New York/343/2001	Human	2001	f	1980	2284	2302	2206	1749	1507	1443	1002	864	222	212	196	250	128	187	70	64	1329	182	171	152	177	96	138	53	48	1017	40	41	44	73	32	49	17	16	312	3.26	207	197	14	187	206	119	158	43
389	A/Waikato/16/2001	Human	2001	f	1980	2298	2327	2193	1739	1505	1424	986	848	221	207	193	249	134	184	72	70	1330	180	165	148	175	101	134	54	51	1008	41	42	45	74	33	50	18	19	322	3.13	206	192	11	186	203	125	157	43
390	A/Waikato/18/2001	Human	2001	f	1980	2298	2327	2193	1739	1505	1425	986	848	220	205	193	248	133	185	71	71	1326	179	163	148	175	101	134	53	52	1005	41	42	45	73	32	51	18	19	321	3.13	205	190	11	186	202	124	158	43
391	A/New York/342/2001	Human	2001	f	1980	2278	2304	2209	1739	1507	1442	1002	829	224	210	194	247	130	187	71	80	1343	184	168	149	174	99	138	53	54	1019	40	42	45	73	31	49	18	26	324	3.15	209	195	11	186	202	121	159	43
392	A/New York/346/2001	Human	2001	f	1980	2298	2327	2209	1739	1505	1427	1002	843	225	211	193	248	129	188	71	71	1336	184	169	148	174	98	139	53	53	1018	41	42	45	74	31	49	18	18	318	3.2	210	195	11	186	203	120	160	43
393	A/New York/220/2002	Human	2002	f	1981	2314	2344	2209	1755	1520	1441	1002	864	232	212	192	255	129	190	70	71	1351	190	167	148	179	98	137	51	52	1022	42	45	44	76	31	53	19	19	329	3.11	214	197	11	185	208	120	163	42
394	A/New York/494/2002	Human	2002	f	1981	2280	2327	2193	1725	1505	1426	1002	849	227	205	193	249	131	193	70	71	1339	187	161	149	173	96	139	51	52	1008	40	44	44	76	35	54	19	19	331	3.05	213	191	10	185	204	122	168	42
395	A/Taiwan/123/2002	Human	2002	f	1981	2295	2327	2176	1736	1501	1423	984	838	223	205	192	253	139	191	73	72	1348	183	163	146	179	106	141	55	54	1027	40	42	46	74	33	50	18	18	321	3.2	208	190	11	185	204	129	163	46
396	A/Taiwan/141/2002	Human	2002	f	1981	2314	2344	2209	1755	1520	1441	1002	864	243	205	192	253	138	189	75	73	1368	187	163	146	179	105	138	56	54	1028	56	42	46	74	33	51	19	19	340	3.02	217	190	11	185	204	129	160	47
397	A/Taiwan/52/2002	Human	2002	f	1981	2290	2327	2176	1735	1501	1423	984	838	222	204	191	253	134	186	72	71	1333	180	162	146	180	101	136	54	52	1011	42	42	45	73	33	50	18	19	322	3.14	207	190	11	184	208	125	157	44
398	A/Taiwan/567/2002	Human	2002	f	1981	2292	2316	2167	1717	1500	1416	985	847	221	204	192	252	134	188	72	69	1332	179	161	147	179	101	138	54	51	1010	42	43	45	73	33	50	18	18	322	3.14	206	190	11	185	205	125	159	44
399	A/New York/291/2002	Human	2002	f	1981	2298	2327	2209	1739	1505	1428	986	842	229	207	191	248	129	192	73	70	1339	187	162	147	173	98	139	55	50	1011	42	45	44	75	31	53	18	20	328	3.08	214	192	10	183	202	118	164	44
400	A/Memphis/5/2003	Human	2003	f	1982	2280	2311	2175	1733	1505	1413	982	838	235	209	194	251	129	191	70	68	1347	192	163	150	175	98	139	53	50	1020	43	46	44	76	31	52	17	18	327	3.12	218	194	11	187	203	120	165	44
401	A/Memphis/6/2003	Human	2003	f	1982	2280	2315	2168	1738	1505	1413	982	844	231	209	193	254	130	190	72	70	1349	190	164	149	178	99	139	55	51	1025	41	45	44	76	31	51	17	19	324	3.16	214	194	12	186	206	120	164	45
402	A/New York/222/2003	Human	2003	f	1982	2314	2344	2209	1739	1505	1442	1002	864	235	209	198	251	128	190	70	71	1352	193	164	154	175	97	137	52	52	1024	42	45	44	76	31	53	18	19	328	3.12	217	194	9	191	204	119	163	42
403	A/New York/223/2003	Human	2003	f	1982	2298	2338	2209	1751	1507	1428	986	848	234	211	193	250	129	190	70	70	1347	191	165	147	174	98	137	52	51	1015	43	46	46	76	31	53	18	19	332	3.06	216	196	11	186	203	120	163	42
404	A/New York/230/2003	Human	2003	f	1982	2284	2302	2209	1755	1507	1443	1002	864	237	216	193	254	129	192	72	71	1364	195	169	149	178	98	138	54	52	1033	42	47	44	76	31	54	18	19	331	3.12	219	200	12	186	207	120	164	43
405	A/New York/292/2003	Human	2003	f	1982	2298	2344	2209	1739	1505	1415	986	864	232	214	196	256	128	187	70	73	1356	190	167	151	180	97	134	51	53	1023	42	47	45	76	31	53	19	20	333	3.07	214	199	11	189	209	119	161	42
406	A/New York/293/2003	Human	2003	f	1982	2314	2344	2167	1742	1509	1430	1002	848	235	212	191	252	129	191	72	71	1353	192	166	147	176	98	138	54	51	1022	43	46	44	76	31	53	18	20	331	3.09	217	197	12	184	205	120	164	43
407	A/New York/348/2003	Human	2003	f	1982	2298	2344	2209	1739	1505	1442	1002	864	232	214	196	256	128	187	70	73	1356	190	167	151	180	97	134	51	53	1023	42	47	45	76	31	53	19	20	333	3.07	214	199	11	189	209	119	161	42
408	A/New York/399/2003	Human	2003	f	1982	2314	2338	2209	1755	1520	1442	1002	864	238	210	193	254	129	191	71	70	1356	194	165	148	177	98	138	53	51	1024	44	45	45	77	31	53	18	19	332	3.08	220	195	11	186	207	120	164	43
409	A/New York/484/2003	Human	2003	f	1982	2298	2327	2209	1739	1505	1426	988	848	232	212	194	255	128	189	70	71	1351	190	166	150	179	97	136	51	52	1021	42	46	44	76	31	53	19	19	330	3.09	214	197	11	187	208	119	163	42
410	A/New York/486/2003	Human	2003	f	1982	2280	2327	2209	1739	1505	1443	1002	864	234	214	193	253	129	190	70	70	1353	192	168	149	176	97	137	52	51	1022	42	46	44	77	32	53	18	19	331	3.09	216	199	12	186	206	120	163	42
411	A/New York/493/2003	Human	2003	f	1982	2298	2308	2209	1739	1505	1431	986	848	237	215	192	255	129	192	72	70	1362	195	169	148	179	98	139	54	51	1033	42	46	44	76	31	53	18	19	329	3.14	219	200	12	185	207	120	164	43
412	A/New York/496/2003	Human	2003	f	1982	2314	2327	2209	1739	1505	1427	986	848	233	212	192	255	128	193	73	70	1356	191	167	148	179	97	139	55	51	1027	42	45	44	76	31	54	18	19	329	3.12	215	197	11	185	206	118	166	45
413	A/New York/350/2003	Human	2003	f	1982	2297	2327	2193	1736	1505	1419	986	850	231	212	195	251	130	192	69	73	1353	190	167	151	175	99	138	51	54	1025	41	45	44	76	31	54	18	19	328	3.13	214	197	11	187	204	121	165	42
414	A/New York/227/2003	Human	2003	f	1982	2284	2344	2209	1752	1507	1443	1002	864	238	209	196	252	129	190	72	71	1357	195	163	152	176	97	137	53	52	1025	43	46	44	76	32	53	19	19	332	3.09	220	194	12	189	205	120	163	45
415	A/New York/221/2003	Human	2003	f	1982	2298	2338	2209	1740	1488	1443	1002	864	237	214	195	253	138	192	72	68	1369	195	168	151	177	99	139	54	49	1032	42	46	44	76	39	53	18	19	337	3.06	219	199	12	188	206	121	164	43
416	A/New York/483/2003	Human	2003	f	1982	2298	2338	2209	1736	1505	1426	1002	848	232	210	194	255	128	189	69	71	1348	190	165	150	179	97	137	50	52	1020	42	45	44	76	31	52	19	19	328	3.11	213	195	11	187	208	119	163	42
417	A/New York/228/2003	Human	2003	f	1982	2284	2302	2209	1739	1497	1443	1002	864	234	212	193	254	126	190	71	72	1352	191	166	149	178	96	136	53	51	1020	43	46	44	76	30	54	18	21	332	3.07	215	197	11	186	207	118	164	43
418	A/New York/488/2003	Human	2003	f	1982	2289	2327	2193	1739	1505	1427	986	848	235	216	198	250	129	193	70	70	1361	193	171	154	174	97	140	51	51	1031	42	45	44	76	32	53	19	19	330	3.12	217	200	11	190	204	120	166	42
419	A/New York/497/2003	Human	2003	f	1982	2298	2327	2209	1739	1500	1419	986	848	233	210	191	246	132	193	73	72	1350	188	164	147	170	101	139	54	53	1016	45	46	44	76	31	54	19	19	334	3.04	218	195	12	184	201	122	166	45
420	A/Canterbury/106/2004	Human	2004	f	1983	2298	2327	2193	1739	1505	1427	986	848	240	211	193	251	131	194	75	72	1367	196	168	149	172	98	141	54	51	1029	44	43	44	79	33	53	21	21	338	3.04	222	197	11	186	202	122	165	45
421	A/Auckland/619/2005	Human	2005	f	1984	2295	2324	2191	1739	1504	1425	985	844	238	211	194	263	128	193	74	74	1375	193	165	150	185	96	140	56	55	1040	45	46	44	78	32	53	18	19	335	3.1	219	195	12	188	215	119	166	45
423	A/Otago/5/2005	Human	2005	f	1984	2280	2327	2182	1713	1500	1413	985	847	234	216	194	263	133	192	72	76	1380	191	170	150	185	100	141	54	57	1048	43	46	44	78	33	51	18	19	332	3.16	216	200	12	188	214	123	166	45
424	A/South Australia/51/2005	Human	2005	f	1984	2294	2315	2182	1739	1497	1426	982	848	237	215	194	263	128	193	72	75	1377	193	169	149	186	97	140	55	56	1045	44	46	45	77	31	53	17	19	332	3.15	218	199	12	188	215	119	166	45
425	A/South Australia/55/2005	Human	2005	f	1984	2280	2327	2192	1737	1504	1426	985	841	237	214	193	263	127	193	74	75	1376	193	168	149	185	95	140	54	56	1040	44	46	44	78	32	53	20	19	336	3.1	219	198	12	187	213	118	166	46
426	A/South Australia/56/2005	Human	2005	f	1984	2290	2325	2192	1715	1505	1424	985	846	239	214	194	263	128	192	74	75	1379	195	168	150	186	96	139	56	56	1046	44	46	44	77	32	53	18	19	333	3.14	220	198	12	188	214	119	165	46
427	A/South Australia/57/2005	Human	2005	f	1984	2292	2326	2192	1739	1505	1413	982	847	238	212	195	261	129	193	73	76	1377	194	166	151	184	97	141	56	57	1046	44	46	44	77	32	52	17	19	331	3.16	219	195	12	189	213	120	166	45
428	A/South Australia/58/2005	Human	2005	f	1984	2290	2327	2191	1710	1505	1413	984	848	239	219	201	254	135	191	73	73	1385	191	173	156	178	102	138	55	53	1046	48	46	45	76	33	53	18	20	339	3.09	221	203	11	194	208	125	165	45
429	A/Taiwan/10393/2005	Human	2005	f	1984	2280	2301	2151	1710	1497	1413	982	844	240	215	197	247	129	196	70	71	1365	195	170	152	171	98	142	51	51	1030	45	45	45	76	31	54	19	20	335	3.07	223	200	12	191	201	121	167	44
430	A/Taiwan/5515/2005	Human	2005	f	1984	2280	2301	2151	1710	1497	1413	982	844	234	215	198	256	132	192	71	74	1372	189	170	155	178	101	139	54	54	1040	45	45	43	78	31	53	17	20	332	3.13	218	201	11	192	208	123	166	45
431	A/Taiwan/5524/2005	Human	2005	f	1984	2280	2301	2151	1710	1497	1413	982	844	235	217	200	256	132	193	71	74	1378	190	172	157	179	101	140	54	54	1047	45	45	43	77	31	53	17	20	331	3.16	219	203	11	193	208	123	166	45
432	A/Waikato/11/2005	Human	2005	f	1984	2281	2315	2182	1738	1505	1413	985	838	240	219	204	260	135	197	74	76	1405	194	171	158	183	102	144	56	55	1063	46	48	46	77	33	53	18	21	342	3.11	221	203	11	196	212	125	168	45
433	A/Waikato/17/2005	Human	2005	f	1984	2298	2305	2193	1739	1505	1427	986	848	241	219	203	260	133	198	73	77	1404	194	171	157	183	101	144	55	55	1060	47	48	46	77	32	54	18	22	344	3.08	222	203	11	195	212	123	168	45
434	A/Waikato/4/2005	Human	2005	f	1984	2290	2315	2182	1737	1500	1424	986	848	240	219	203	260	133	198	73	77	1403	194	171	157	184	101	144	55	55	1061	46	48	46	76	32	54	18	22	342	3.1	221	203	11	195	211	123	168	45
435	A/Wellington/10/2005	Human	2005	f	1984	2280	2315	2192	1739	1505	1413	985	847	235	211	192	262	126	189	73	76	1364	192	165	148	185	95	137	55	57	1034	43	46	44	77	31	52	18	19	330	3.13	218	196	12	186	214	117	164	45
436	A/Wellington/12/2005	Human	2005	f	1984	2290	2315	2192	1732	1504	1413	982	847	238	211	193	263	127	191	72	75	1370	194	165	148	186	96	139	55	56	1039	44	46	45	77	31	52	17	19	331	3.14	219	195	12	187	215	118	165	45
438	A/Western Australia/77/2005	Human	2005	f	1984	2280	2315	2193	1739	1505	1428	986	848	238	214	196	261	128	193	72	76	1378	195	168	152	184	96	140	54	57	1046	43	46	44	77	32	53	18	19	332	3.15	219	198	12	189	213	119	166	45
439	A/Wellington/11/2005	Human	2005	f	1984	2280	2315	2192	1733	1505	1409	984	847	237	212	192	262	126	193	73	75	1370	194	166	148	185	95	140	55	56	1039	43	46	44	77	31	53	18	19	331	3.14	219	196	12	186	214	117	166	45
440	A/Wellington/13/2005	Human	2005	f	1984	2282	2315	2183	1733	1504	1412	982	847	237	211	193	263	126	191	72	76	1369	193	165	149	186	95	138	55	57	1038	44	46	44	77	31	53	17	19	331	3.14	218	196	12	187	214	117	164	45
441	A/Waikato/14/2005	Human	2005	f	1984	2280	2315	2180	1730	1497	1413	984	847	240	213	195	263	127	193	73	76	1380	196	167	151	186	96	141	55	56	1048	44	46	44	77	31	52	18	20	332	3.16	222	196	12	190	215	119	166	45
442	A/Waikato/13/2005	Human	2005	f	1984	2295	2315	2193	1732	1505	1410	983	838	241	218	203	260	133	196	73	76	1400	195	170	157	184	101	143	55	55	1060	46	48	46	76	32	53	18	21	340	3.12	222	202	11	195	212	123	167	45
443	A/England/493/2006	Human	2006	f	1985	2280	2301	2151	1710	1497	1413	985	846	242	214	199	258	134	191	73	76	1387	196	168	156	182	102	137	54	57	1052	46	46	43	76	32	54	19	19	335	3.14	225	200	10	193	212	125	165	44
444	A/England/494/2006	Human	2006	f	1985	2280	2301	2151	1710	1497	1413	985	846	235	213	201	261	128	201	72	74	1385	193	168	157	185	99	147	54	55	1058	42	45	44	76	29	54	18	19	327	3.24	218	198	12	195	215	121	171	44
445	A/England/593/2006	Human	2006	f	1985	2280	2301	2151	1710	1497	1413	985	846	240	213	193	255	129	193	74	76	1373	195	168	150	178	98	141	55	56	1041	45	45	43	77	31	52	19	20	332	3.14	221	198	12	187	205	120	164	45
446	A/England/594/2006	Human	2006	f	1985	2280	2301	2151	1710	1497	1413	985	846	240	213	193	255	129	194	74	76	1374	195	168	150	178	98	142	55	56	1042	45	45	43	77	31	52	19	20	332	3.14	221	198	12	187	205	120	164	45
447	A/Kentucky/UR06-0007/2006	Human	2006	f	1985	2300	2327	2193	1736	1501	1421	986	839	241	213	198	264	132	196	76	76	1396	195	169	152	186	101	142	58	56	1059	46	44	46	78	31	54	18	20	337	3.14	222	197	12	190	218	122	168	48
448	A/Kentucky/UR06-0010/2006	Human	2006	f	1985	2294	2324	2193	1740	1500	1426	982	848	240	212	198	264	132	194	75	76	1391	195	168	152	186	101	140	58	56	1056	45	44	46	78	31	54	17	20	335	3.15	221	196	12	190	218	122	166	48
449	A/Michigan/UR06-0015/2006	Human	2006	f	1985	2294	2327	2193	1740	1500	1421	986	848	240	219	197	263	133	203	74	77	1406	196	172	152	185	101	150	56	56	1068	44	47	45	78	32	53	18	21	338	3.16	220	202	14	190	215	123	174	46
450	A/Mississippi/UR06-0014/2006	Human	2006	f	1985	2280	2324	2193	1738	1504	1426	986	844	243	212	198	265	131	197	74	73	1393	199	166	152	187	99	143	56	54	1056	44	46	46	78	32	54	18	19	337	3.13	224	196	13	189	219	121	168	45
451	A/North Carolina/UR06-0011/2006	Human	2006	f	1985	2294	2315	2181	1738	1497	1427	985	838	240	214	196	265	133	202	75	75	1400	197	168	153	186	102	149	57	56	1068	43	46	43	79	31	53	18	19	332	3.22	221	199	14	190	216	125	173	47
453	A/Philippines/WRAIR1736P/2006	Human	2006	f	1985	2295	2324	2193	1742	1498	1413	983	845	249	221	206	245	138	200	69	75	1403	201	176	157	166	104	143	50	54	1051	48	45	49	79	34	57	19	21	352	2.99	232	204	16	198	200	128	170	41
454	A/St. Petersburg/8/2006	Human	2006	f	1985	2295	2326	2194	1736	1501	1422	982	848	244	212	194	264	142	198	77	74	1405	200	169	149	183	109	145	57	54	1066	44	43	45	81	33	53	20	20	339	3.14	227	198	11	187	212	132	168	49
455	A/Taiwan/0045/2006	Human	2006	f	1985	2280	2301	2151	1710	1497	1413	982	844	247	212	199	263	136	200	72	72	1401	203	169	155	183	103	149	51	51	1064	44	43	44	80	33	51	21	21	337	3.16	231	199	10	193	213	128	169	45
456	A/Taiwan/0586/2006	Human	2006	f	1985	2280	2301	2151	1710	1497	1413	982	844	240	218	198	250	133	197	71	71	1378	195	171	153	173	102	143	52	51	1040	45	47	45	77	31	54	19	20	338	3.08	225	202	12	192	204	124	168	45
457	A/Taiwan/192/2006	Human	2006	f	1985	2280	2301	2151	1710	1497	1413	982	844	241	221	199	247	131	199	72	71	1381	195	174	156	170	99	145	53	51	1043	46	47	43	77	32	54	19	20	338	3.09	226	206	12	192	201	124	169	45
458	A/Taiwan/2900/2006	Human	2006	f	1985	2280	2301	2151	1710	1497	1413	982	844	240	218	199	244	131	199	70	71	1372	196	172	155	167	99	145	51	51	1036	44	46	44	77	32	54	19	20	336	3.08	225	202	13	193	200	123	169	44
459	A/Taiwan/5505/2006	Human	2006	f	1985	2280	2301	2151	1710	1497	1413	982	844	244	216	199	247	130	200	70	72	1378	199	170	155	169	99	145	51	52	1040	45	46	44	78	31	55	19	20	338	3.08	229	201	12	193	201	122	170	44
460	A/Taiwan/6566/2006	Human	2006	f	1985	2280	2301	2151	1710	1497	1413	982	844	240	212	200	269	136	201	72	74	1404	197	170	156	187	102	148	52	53	1065	43	42	44	82	34	53	20	21	339	3.14	225	199	11	193	216	128	170	45
461	A/Texas/UR06-0012/2006	Human	2006	f	1985	2295	2327	2191	1739	1505	1427	986	847	241	217	194	271	129	194	79	75	1400	196	170	149	193	97	140	60	56	1061	45	47	45	78	32	54	19	19	339	3.13	221	200	12	188	221	120	167	50
462	A/Thailand/CU32/2006	Human	2006	f	1985	2280	2313	2166	1710	1521	1413	999	847	239	216	202	262	136	195	76	74	1400	193	168	158	184	103	140	57	55	1058	46	48	44	78	33	55	19	19	342	3.09	223	200	10	195	215	126	167	47
463	A/Thailand/CU44/2006	Human	2006	f	1985	2293	2302	2193	1710	1504	1413	998	848	242	215	197	251	132	197	74	73	1381	196	168	151	174	98	143	52	52	1034	46	47	46	77	34	54	22	21	347	2.98	224	201	10	188	202	123	168	45
464	A/Thailand/CU51/2006	Human	2006	f	1985	2294	2315	2175	1710	1519	1413	1000	847	243	218	198	250	134	195	73	73	1384	197	170	153	172	102	141	52	53	1040	46	48	45	78	32	54	21	20	344	3.02	227	202	12	191	204	124	166	45
465	A/Thailand/CU68/2006	Human	2006	f	1985	2281	2325	2151	1710	1520	1413	997	846	244	215	195	252	132	199	75	74	1386	197	168	151	175	98	144	51	53	1037	47	47	44	77	34	55	24	21	349	2.97	225	201	10	187	203	123	169	45
466	A/Thailand/CU88/2006	Human	2006	f	1985	2282	2313	2176	1710	1521	1413	998	848	243	223	198	256	136	201	75	72	1404	198	176	152	179	104	147	55	52	1063	45	47	46	77	32	54	20	20	341	3.12	227	206	13	191	210	124	173	45
467	A/New York/8/2006	Human	2006	f	1985	2280	2327	2193	1739	1505	1418	986	848	238	214	195	260	130	194	74	77	1382	194	168	151	183	99	140	56	57	1048	44	46	44	77	31	54	18	20	334	3.14	220	197	13	189	212	121	167	46
468	A/Alabama/UR06-0455/2007	Human	2007	f	1986	2295	2327	2192	1738	1501	1424	985	848	242	210	198	263	132	195	76	76	1392	197	166	152	185	101	141	58	56	1056	45	44	46	78	31	54	18	20	336	3.14	223	194	12	190	217	122	167	48
469	A/Alabama/UR06-0536/2007	Human	2007	f	1986	2291	2324	2191	1737	1500	1421	982	847	244	214	200	263	133	196	75	76	1401	199	168	153	185	102	142	58	57	1064	45	46	47	78	31	54	17	19	337	3.16	224	198	13	190	217	123	168	47
470	A/Boston/12/2007	Human	2007	f	1986	2300	2312	2193	1735	1501	1421	986	838	243	217	196	260	137	197	75	75	1400	195	168	151	182	104	143	55	57	1055	48	49	45	78	33	54	20	18	345	3.06	225	196	13	189	209	128	165	46
472	A/California/UR06-0125/2007	Human	2007	f	1986	2296	2327	2193	1732	1501	1422	986	847	242	215	198	264	132	200	75	76	1402	199	168	155	186	100	147	57	56	1068	43	47	43	78	32	53	18	20	334	3.2	223	198	12	192	215	123	171	46
473	A/California/UR06-0232/2007	Human	2007	f	1986	2294	2315	2193	1740	1505	1428	983	848	241	216	195	266	131	201	75	77	1402	198	169	152	188	99	148	57	57	1068	43	47	43	78	32	53	18	20	334	3.2	222	199	13	189	218	122	171	46
474	A/California/UR06-0302/2007	Human	2007	f	1986	2294	2326	2193	1741	1504	1413	982	846	243	218	195	262	135	202	73	78	1406	199	171	152	183	103	150	56	57	1071	44	47	43	79	32	52	17	21	335	3.2	224	201	13	189	213	124	175	46
475	A/California/UR06-0321/2007	Human	2007	f	1986	2294	2324	2181	1737	1500	1424	982	848	243	210	201	265	132	197	74	74	1396	196	166	155	186	101	143	57	55	1059	47	44	46	79	31	54	17	19	337	3.14	224	194	12	192	219	122	168	47
476	A/California/UR06-0374/2007	Human	2007	f	1986	2295	2315	2191	1739	1505	1426	985	846	242	211	200	264	132	197	75	73	1394	197	166	154	185	101	143	57	54	1057	45	45	46	79	31	54	18	19	337	3.14	223	195	13	191	218	122	169	46
477	A/California/UR06-0375/2007	Human	2007	f	1986	2294	2315	2193	1740	1497	1426	984	848	242	211	201	262	131	197	76	76	1396	197	167	155	184	101	143	58	56	1061	45	44	46	78	30	54	18	20	335	3.17	223	195	12	193	216	122	169	48
478	A/California/UR06-0393/2007	Human	2007	f	1986	2294	2315	2193	1739	1503	1421	984	846	246	215	198	256	133	196	74	75	1393	198	168	153	179	101	142	55	56	1052	48	47	45	77	32	54	19	19	341	3.09	227	195	12	191	205	123	166	45
479	A/California/UR06-0435/2007	Human	2007	f	1986	2295	2327	2193	1740	1500	1427	984	848	243	214	197	265	131	200	76	76	1402	199	167	154	188	99	147	58	56	1068	44	47	43	77	32	53	18	20	334	3.2	223	197	12	191	216	122	171	47
480	A/California/UR06-0439/2007	Human	2007	f	1986	2295	2311	2181	1740	1505	1428	985	848	246	214	197	265	134	201	73	76	1406	203	166	154	186	102	148	55	56	1070	43	48	43	79	32	53	18	20	336	3.18	227	198	13	190	217	125	170	46
481	A/California/UR06-0440/2007	Human	2007	f	1986	2294	2324	2181	1740	1497	1414	982	844	241	212	200	263	131	196	75	76	1394	196	168	154	184	101	141	58	56	1058	45	44	46	79	30	55	17	20	336	3.15	222	196	12	192	216	122	168	48
482	A/California/UR06-0442/2007	Human	2007	f	1986	2298	2327	2193	1732	1501	1422	982	838	240	219	198	263	132	203	73	79	1407	196	172	155	185	100	150	56	58	1072	44	47	43	78	32	53	17	21	335	3.2	221	201	13	191	215	122	173	46
483	A/California/UR06-0479/2007	Human	2007	f	1986	2294	2327	2193	1739	1505	1427	986	838	247	215	197	256	132	196	75	74	1392	199	168	153	180	100	142	56	56	1054	48	47	44	76	32	54	19	18	338	3.12	228	195	12	190	205	122	166	46
484	A/California/UR06-0552/2007	Human	2007	f	1986	2295	2327	2193	1732	1501	1421	982	844	241	213	199	263	131	197	76	75	1395	196	169	153	184	100	143	59	55	1059	45	44	46	79	31	54	17	20	336	3.15	222	197	12	191	217	121	169	49
485	A/California/UR06-0564/2007	Human	2007	f	1986	2294	2315	2193	1740	1500	1428	982	848	237	217	196	262	134	203	73	77	1399	193	170	153	183	102	150	56	56	1063	44	47	43	79	32	53	17	21	336	3.16	218	200	13	190	214	124	174	46
486	A/California/UR06-0585/2007	Human	2007	f	1986	2294	2324	2192	1738	1500	1421	982	844	241	217	197	262	133	202	73	78	1403	197	170	154	184	101	149	56	57	1068	44	47	43	78	32	53	17	21	335	3.19	222	200	13	191	214	123	173	46
487	A/Colorado/UR06-0053/2007	Human	2007	f	1986	2294	2327	2194	1739	1505	1427	986	848	242	216	200	261	136	200	77	74	1406	198	172	154	180	103	145	56	54	1062	44	44	46	81	33	55	21	20	344	3.09	226	202	12	192	212	127	171	47
488	A/Colorado/UR06-0110/2007	Human	2007	f	1986	2290	2324	2192	1738	1500	1421	982	848	244	212	202	263	132	194	76	76	1399	199	167	156	184	101	140	59	56	1062	45	45	46	79	31	54	17	20	337	3.15	225	197	12	194	217	122	166	49
489	A/Colorado/UR06-0111/2007	Human	2007	f	1986	2294	2324	2193	1738	1500	1425	985	844	242	211	198	263	132	197	75	74	1392	197	165	152	185	101	143	57	55	1055	45	46	46	78	31	54	18	19	337	3.13	222	195	12	189	217	122	169	46
490	A/Colorado/UR06-0207/2007	Human	2007	f	1986	2294	2315	2193	1740	1497	1426	985	848	243	213	202	263	131	196	76	76	1400	197	167	154	184	100	142	58	57	1059	46	46	48	79	31	54	18	19	341	3.11	223	197	13	192	217	122	168	47
491	A/Colorado/UR06-0255/2007	Human	2007	f	1986	2294	2324	2181	1738	1500	1426	982	848	245	215	198	263	132	195	74	74	1396	200	167	152	185	101	141	57	55	1058	45	48	46	78	31	54	17	19	338	3.13	225	198	13	189	217	122	167	46
492	A/Colorado/UR06-0287/2007	Human	2007	f	1986	2294	2324	2192	1738	1500	1424	982	848	244	215	199	263	132	195	74	74	1396	199	167	153	185	101	141	57	55	1058	45	48	46	78	31	54	17	19	338	3.13	224	198	13	190	217	122	167	46
493	A/Colorado/UR06-0336/2007	Human	2007	f	1986	2294	2324	2192	1738	1500	1423	982	844	242	212	198	263	132	197	74	74	1392	197	166	152	185	101	143	57	55	1056	45	46	46	78	31	54	17	19	336	3.14	222	196	12	189	217	122	169	46
494	A/Colorado/UR06-0495/2007	Human	2007	f	1986	2294	2327	2193	1739	1497	1428	985	848	241	213	203	264	131	196	73	77	1398	198	168	156	183	100	143	56	57	1061	43	45	47	81	31	53	17	20	337	3.15	220	198	12	191	215	122	168	45
495	A/Colorado/UR06-0496/2007	Human	2007	f	1986	2294	2315	2193	1740	1500	1421	982	844	242	213	200	262	135	196	75	76	1399	197	168	154	184	104	142	58	56	1063	45	45	46	78	31	54	17	20	336	3.16	223	196	12	191	217	125	168	48
496	A/Colorado/UR06-0498/2007	Human	2007	f	1986	2294	2327	2180	1741	1500	1421	982	838	242	214	201	265	135	197	73	74	1401	198	169	155	187	104	141	56	55	1065	44	45	46	78	31	56	17	19	336	3.17	223	198	12	192	219	125	168	46
497	A/Colorado/UR06-0499/2007	Human	2007	f	1986	2294	2319	2193	1740	1497	1427	982	848	241	220	197	261	133	202	73	77	1404	196	173	154	183	101	149	56	56	1068	45	47	43	78	32	53	17	21	336	3.18	222	201	13	191	214	124	172	46
499	A/England/557/2007	Human	2007	f	1986	2280	2301	2151	1710	1497	1413	985	846	248	223	195	257	135	200	74	76	1408	200	173	151	180	102	146	55	57	1064	48	50	44	77	33	54	19	19	344	3.09	230	203	16	189	208	127	169	46
500	A/England/654/2007	Human	2007	f	1986	2280	2301	2151	1710	1497	1413	985	846	246	225	198	262	133	197	74	77	1412	198	174	153	181	101	144	55	58	1064	48	51	45	81	32	53	19	19	348	3.06	229	204	17	191	212	125	166	46
501	A/Florida/UR06-0049/2007	Human	2007	f	1986	2300	2327	2193	1740	1504	1426	986	848	241	210	195	268	134	196	75	74	1393	197	165	150	191	103	141	56	55	1058	44	45	45	77	31	55	19	19	335	3.16	222	195	13	187	221	124	167	47
502	A/Florida/UR06-0208/2007	Human	2007	f	1986	2294	2327	2193	1739	1505	1427	986	848	243	219	196	268	128	194	79	75	1402	198	172	151	190	96	140	59	56	1062	45	47	45	78	32	54	20	19	340	3.12	223	201	12	190	218	119	166	50
503	A/Florida/UR06-0209/2007	Human	2007	f	1986	2294	2315	2194	1739	1497	1422	986	848	241	219	195	273	129	196	79	75	1407	196	172	150	195	97	140	60	56	1066	45	47	45	78	32	56	19	19	341	3.13	221	202	12	189	223	121	169	50
504	A/Florida/UR06-0265/2007	Human	2007	f	1986	2300	2327	2193	1737	1501	1421	986	848	243	212	199	266	132	197	75	74	1398	198	168	153	187	101	142	57	55	1061	45	44	46	79	31	55	18	19	337	3.15	224	196	12	190	220	122	168	46
505	A/Florida/UR06-0280/2007	Human	2007	f	1986	2294	2315	2194	1739	1497	1428	982	848	244	219	195	268	128	194	78	75	1401	199	172	150	190	97	140	59	56	1063	45	47	45	78	31	54	19	19	338	3.14	224	201	12	189	218	120	166	50
506	A/Florida/UR06-0355/2007	Human	2007	f	1986	2295	2327	2181	1738	1501	1424	982	847	243	212	199	265	132	197	75	74	1397	198	168	153	186	101	142	58	55	1061	45	44	46	79	31	55	17	19	336	3.16	224	196	12	190	219	122	168	47
507	A/Florida/UR06-0383/2007	Human	2007	f	1986	2294	2315	2182	1741	1497	1426	986	848	242	212	199	265	131	197	75	74	1395	197	168	153	186	101	142	57	55	1059	45	44	46	79	30	55	18	19	336	3.15	223	196	12	190	219	122	168	46
508	A/Florida/UR06-0412/2007	Human	2007	f	1986	2294	2324	2193	1741	1503	1426	982	848	242	212	199	265	133	198	74	74	1397	197	168	153	186	102	143	57	55	1061	45	44	46	79	31	55	17	19	336	3.16	223	196	12	190	219	123	169	46
509	A/Florida/UR06-0447/2007	Human	2007	f	1986	2300	2324	2193	1740	1505	1426	986	848	240	210	195	268	134	197	75	74	1393	196	165	150	191	103	142	56	55	1058	44	45	45	77	31	55	19	19	335	3.16	221	195	13	187	221	124	168	47
510	A/Florida/UR06-0501/2007	Human	2007	f	1986	2294	2315	2182	1739	1505	1427	982	838	241	217	196	271	130	194	79	74	1402	196	170	151	193	98	140	61	56	1065	45	47	45	78	32	54	18	18	337	3.16	221	200	12	190	221	121	167	50
511	A/Florida/UR06-0577/2007	Human	2007	f	1986	2294	2315	2193	1740	1503	1428	982	844	241	210	195	268	134	197	74	74	1393	197	165	150	191	103	142	56	55	1059	44	45	45	77	31	55	18	19	334	3.17	221	195	13	187	221	124	168	47
512	A/Florida/UR06-0578/2007	Human	2007	f	1986	2294	2315	2193	1740	1497	1428	986	848	241	211	202	263	130	196	75	74	1392	196	167	156	184	100	142	57	55	1057	45	44	46	79	30	54	18	19	335	3.16	222	195	12	193	217	121	168	47
513	A/Hokkaido/07H007/2007	Human	2007	f	1986	2305	2330	2205	1772	1523	1425	991	854	245	223	196	255	135	197	75	79	1405	197	172	151	177	102	143	56	59	1057	48	51	45	78	33	54	19	20	348	3.04	227	203	14	189	206	126	165	47
514	A/Illinois/UR006-018/2007	Human	2007	f	1986	2294	2327	2191	1740	1505	1427	982	848	244	213	197	265	133	197	72	76	1397	199	169	152	187	102	143	55	56	1063	45	44	45	78	31	54	17	20	334	3.18	225	198	13	189	219	123	168	46
515	A/Illinois/UR06-0019/2007	Human	2007	f	1986	2294	2324	2192	1740	1503	1427	982	844	242	211	198	262	133	197	73	76	1392	198	167	153	184	102	143	56	56	1059	44	44	45	78	31	54	17	20	333	3.18	223	195	11	190	216	123	168	46
516	A/Illinois/UR06-0032/2007	Human	2007	f	1986	2298	2327	2191	1733	1501	1421	984	844	241	213	198	266	134	195	77	76	1400	196	169	152	187	102	141	59	56	1062	45	44	46	79	32	54	18	20	338	3.14	222	197	12	190	220	124	167	48
517	A/Illinois/UR06-0074/2007	Human	2007	f	1986	2296	2327	2193	1732	1501	1422	984	844	241	214	196	264	135	200	76	78	1404	198	168	152	186	103	147	58	58	1070	43	46	44	78	32	53	18	20	334	3.2	222	199	13	190	216	126	171	48
518	A/Illinois/UR06-0088/2007	Human	2007	f	1986	2294	2324	2181	1735	1500	1428	982	844	240	213	200	264	133	197	73	75	1395	196	168	154	186	102	143	56	55	1060	44	45	46	78	31	54	17	20	335	3.16	221	197	12	191	218	123	168	46
519	A/Illinois/UR06-0093/2007	Human	2007	f	1986	2295	2324	2192	1737	1500	1428	982	844	241	213	196	264	136	199	75	77	1401	198	167	152	186	104	146	58	57	1068	43	46	44	78	32	53	17	20	333	3.21	222	198	13	190	216	127	170	48
520	A/Illinois/UR06-0094/2007	Human	2007	f	1986	2294	2324	2185	1739	1500	1421	982	847	241	214	196	264	135	200	75	78	1403	198	168	152	186	103	147	58	58	1070	43	46	44	78	32	53	17	20	333	3.21	222	199	13	190	216	126	171	48
521	A/Illinois/UR06-0095/2007	Human	2007	f	1986	2295	2326	2176	1732	1501	1422	985	844	239	213	197	264	135	201	76	77	1402	196	167	153	186	103	148	58	57	1068	43	46	44	78	32	53	18	20	334	3.2	220	198	13	190	216	126	172	48
522	A/Illinois/UR06-0096/2007	Human	2007	f	1986	2300	2327	2193	1740	1504	1427	986	848	241	213	199	264	135	198	74	75	1399	196	169	152	186	104	144	56	55	1062	45	44	47	78	31	54	18	20	337	3.15	222	197	12	191	218	125	168	46
523	A/Illinois/UR06-0098/2007	Human	2007	f	1986	2294	2315	2193	1740	1497	1427	983	848	242	212	200	264	132	197	74	75	1396	197	168	154	186	102	143	56	55	1061	45	44	46	78	30	54	18	20	335	3.17	221	196	12	192	218	123	168	46
524	A/Illinois/UR06-0115/2007	Human	2007	f	1986	2295	2327	2192	1734	1501	1426	985	847	240	214	197	266	136	200	76	77	1406	197	168	153	188	104	147	58	57	1072	43	46	44	78	32	53	18	20	334	3.21	221	199	13	191	217	127	171	48
525	A/Illinois/UR06-0116/2007	Human	2007	f	1986	2290	2324	2181	1738	1500	1421	982	844	240	214	196	264	135	200	76	78	1403	197	168	152	186	103	147	59	58	1070	43	46	44	78	32	53	17	20	333	3.21	221	199	13	190	216	126	171	49
526	A/Illinois/UR06-0131/2007	Human	2007	f	1986	2280	2324	2184	1740	1500	1420	982	844	239	214	196	263	136	201	76	77	1402	197	168	152	185	104	148	59	57	1070	42	46	44	78	32	53	17	20	332	3.22	221	199	13	190	216	127	172	48
527	A/Illinois/UR06-0136/2007	Human	2007	f	1986	2300	2327	2193	1739	1502	1423	986	848	240	213	196	264	135	200	76	77	1401	197	167	152	185	103	147	58	57	1066	43	46	44	79	32	53	18	20	335	3.18	221	198	13	190	215	126	170	48
528	A/Illinois/UR06-0137/2007	Human	2007	f	1986	2300	2327	2193	1739	1504	1427	986	847	240	214	196	265	136	200	77	77	1405	197	168	152	187	104	147	58	57	1070	43	46	44	78	32	53	19	20	335	3.19	221	199	13	190	216	127	171	48
529	A/Illinois/UR06-0146/2007	Human	2007	f	1986	2280	2324	2194	1739	1500	1427	984	848	244	219	194	266	132	193	78	76	1402	200	173	150	188	100	138	60	56	1065	44	46	44	78	32	55	18	20	337	3.16	223	203	14	188	216	122	166	46
530	A/Illinois/UR06-0215/2007	Human	2007	f	1986	2298	2324	2181	1737	1501	1422	982	838	240	213	197	264	136	199	75	76	1400	197	167	153	186	104	146	58	57	1068	43	46	44	78	32	53	17	19	332	3.22	221	198	13	190	216	127	170	48
531	A/Illinois/UR06-0223/2007	Human	2007	f	1986	2280	2315	2193	1740	1500	1427	985	848	239	213	198	264	132	198	75	75	1394	196	169	152	186	101	144	57	55	1060	43	44	46	78	31	54	18	20	334	3.17	222	197	12	190	218	122	169	46
532	A/Illinois/UR06-0224/2007	Human	2007	f	1986	2294	2327	2181	1738	1500	1421	982	844	241	211	200	263	134	197	73	76	1395	197	167	154	185	103	143	56	56	1061	44	44	46	78	31	54	17	20	334	3.18	222	195	12	192	217	124	168	46
533	A/Illinois/UR06-0227/2007	Human	2007	f	1986	2280	2324	2193	1740	1497	1428	982	844	240	213	199	264	133	199	73	75	1396	196	169	152	186	103	145	56	55	1062	44	44	47	78	30	54	17	20	334	3.18	222	197	12	191	218	124	169	46
534	A/Illinois/UR06-0248/2007	Human	2007	f	1986	2294	2315	2193	1740	1497	1427	985	848	243	213	197	264	132	197	75	76	1397	198	169	152	186	102	143	57	56	1063	45	44	45	78	30	54	18	20	334	3.18	224	197	12	189	218	123	168	47
535	A/Illinois/UR06-0249/2007	Human	2007	f	1986	2294	2324	2193	1740	1503	1413	982	838	240	213	198	264	135	197	73	74	1394	196	169	152	186	104	144	56	55	1062	44	44	46	78	31	53	17	19	332	3.2	221	197	12	190	218	125	169	46
536	A/Illinois/UR06-0333/2007	Human	2007	f	1986	2295	2327	2192	1740	1503	1428	984	848	241	212	196	263	136	203	76	77	1404	196	166	153	185	104	150	58	57	1069	45	46	43	78	32	53	18	20	335	3.19	222	198	13	190	215	127	174	48
537	A/Illinois/UR06-0376/2007	Human	2007	f	1986	2300	2315	2193	1740	1497	1428	982	848	239	212	199	264	133	199	74	76	1396	195	168	153	186	103	145	57	56	1063	44	44	46	78	30	54	17	20	333	3.19	220	196	12	191	218	124	168	47
538	A/Illinois/UR06-0377/2007	Human	2007	f	1986	2295	2327	2193	1740	1504	1427	984	844	242	212	197	265	133	196	74	75	1394	198	168	152	187	102	143	56	55	1061	44	44	45	78	31	53	18	20	333	3.19	223	195	13	189	219	123	168	46
539	A/Illinois/UR06-0415/2007	Human	2007	f	1986	2294	2324	2193	1740	1500	1427	982	848	240	214	195	265	135	199	74	76	1398	197	168	151	187	103	145	57	56	1064	43	46	44	78	32	54	17	20	334	3.19	221	199	13	189	217	126	170	47
540	A/Illinois/UR06-0456/2007	Human	2007	f	1986	2294	2324	2193	1740	1503	1427	984	848	245	214	196	264	134	198	74	75	1400	200	170	151	186	103	143	56	55	1064	45	44	45	78	31	55	18	20	336	3.17	225	197	12	188	218	124	169	46
541	A/Illinois/UR06-0475/2007	Human	2007	f	1986	2294	2324	2181	1732	1500	1421	982	841	241	213	198	263	134	198	73	77	1397	197	168	153	185	102	144	56	55	1060	44	45	45	78	32	54	17	22	337	3.15	223	197	11	190	217	124	169	46
542	A/Illinois/UR06-0491/2007	Human	2007	f	1986	2294	2319	2193	1740	1497	1427	982	848	240	214	195	264	137	202	75	77	1404	196	168	152	186	106	149	58	56	1071	44	46	43	78	31	53	17	21	333	3.22	221	200	13	189	216	129	173	48
543	A/Kansas/UR06-0068/2007	Human	2007	f	1986	2280	2324	2190	1737	1497	1423	982	847	240	212	197	264	133	197	73	76	1392	197	168	151	186	103	143	56	56	1060	43	44	46	78	30	54	17	20	332	3.19	222	196	12	189	218	124	168	46
544	A/Kansas/UR06-0084/2007	Human	2007	f	1986	2294	2324	2181	1732	1500	1421	986	844	241	212	198	263	133	197	75	75	1394	197	168	152	185	102	143	57	55	1059	44	44	46	78	31	54	18	20	335	3.16	222	196	12	190	217	123	168	47
545	A/Kansas/UR06-0085/2007	Human	2007	f	1986	2300	2327	2192	1732	1501	1423	986	844	244	219	195	267	128	194	78	75	1400	199	173	150	189	96	140	58	56	1061	45	46	45	78	32	54	20	19	339	3.13	224	202	12	189	217	119	166	49
546	A/Kansas/UR06-0102/2007	Human	2007	f	1986	2295	2326	2181	1740	1497	1425	982	846	239	214	200	264	133	198	73	76	1397	195	170	154	186	102	143	56	56	1062	44	44	46	78	31	55	17	20	335	3.17	221	198	12	192	218	124	169	46
547	A/Kansas/UR06-0103/2007	Human	2007	f	1986	2294	2315	2181	1714	1498	1427	982	848	240	211	199	263	133	196	73	77	1392	196	167	153	185	102	142	56	56	1057	44	44	46	78	31	54	17	21	335	3.16	221	195	12	191	217	123	167	46
548	A/Kansas/UR06-0104/2007	Human	2007	f	1986	2294	2324	2194	1739	1500	1427	985	848	241	212	198	263	133	198	74	75	1394	197	168	152	185	102	144	56	55	1059	44	44	46	78	31	54	18	20	335	3.16	222	196	12	190	217	123	168	46
549	A/Kansas/UR06-0140/2007	Human	2007	f	1986	2294	2324	2181	1740	1501	1426	985	844	240	211	199	264	133	197	74	75	1393	196	167	153	186	102	142	56	55	1057	44	44	46	78	31	55	18	20	336	3.15	221	196	12	190	218	123	168	46
550	A/Kansas/UR06-0143/2007	Human	2007	f	1986	2298	2327	2192	1732	1501	1421	983	848	239	211	196	268	135	197	76	74	1396	195	165	149	191	103	142	56	55	1056	44	46	47	77	32	55	20	19	340	3.11	221	196	14	187	220	124	168	48
551	A/Kansas/UR06-0191/2007	Human	2007	f	1986	2290	2324	2181	1740	1500	1421	982	838	239	216	195	264	133	202	73	78	1400	195	169	153	186	100	149	56	58	1066	44	47	42	78	33	53	17	20	334	3.19	220	200	13	189	215	123	173	46
552	A/Kansas/UR06-0192/2007	Human	2007	f	1986	2290	2324	2181	1739	1501	1421	982	847	240	212	199	263	133	197	74	76	1394	196	168	153	185	102	143	57	56	1060	44	44	46	78	31	54	17	20	334	3.17	221	196	12	191	217	123	168	47
553	A/Kansas/UR06-0283/2007	Human	2007	f	1986	2294	2324	2181	1738	1500	1426	982	844	241	213	199	264	133	200	73	75	1398	197	169	153	185	102	144	56	55	1061	44	44	46	79	31	56	17	20	337	3.15	223	197	12	191	218	123	170	46
554	A/Kansas/UR06-0284/2007	Human	2007	f	1986	2294	2324	2181	1740	1500	1427	982	847	240	213	199	264	134	197	73	75	1395	196	169	154	186	103	143	56	55	1062	44	44	45	78	31	54	17	20	333	3.19	221	197	12	191	218	123	168	46
555	A/Kentucky/UR06-0027/2007	Human	2007	f	1986	2294	2315	2193	1740	1497	1426	982	848	243	213	200	264	130	195	76	76	1397	197	168	154	186	100	141	59	56	1061	46	45	46	78	30	54	17	20	336	3.16	224	197	12	191	218	121	167	49
556	A/Kentucky/UR06-0028/2007	Human	2007	f	1986	2294	2324	2193	1741	1504	1413	985	848	242	212	196	264	133	201	74	76	1398	199	166	153	186	101	147	56	56	1064	43	46	43	78	32	54	18	20	334	3.19	222	198	13	190	216	124	173	46
557	A/Kentucky/UR06-0033/2007	Human	2007	f	1986	2294	2315	2193	1741	1497	1426	985	848	241	213	200	264	132	196	78	77	1401	196	169	154	186	102	142	59	56	1064	45	44	46	78	30	54	19	21	337	3.16	222	197	12	192	218	123	168	50
558	A/Kentucky/UR06-0034/2007	Human	2007	f	1986	2294	2301	2193	1710	1505	1426	986	848	242	211	197	262	133	196	76	77	1394	197	167	151	184	102	142	58	57	1058	45	44	46	78	31	54	18	20	336	3.15	222	196	12	189	218	123	168	48
559	A/Kentucky/UR06-0042/2007	Human	2007	f	1986	2295	2327	2181	1738	1504	1428	986	848	240	218	196	263	133	202	75	78	1405	196	170	153	185	100	149	57	57	1067	44	48	43	78	33	53	18	21	338	3.16	221	201	13	190	215	123	174	46
560	A/Kentucky/UR06-0043/2007	Human	2007	f	1986	2295	2324	2191	1738	1500	1424	982	844	242	213	198	263	133	196	75	77	1397	197	168	152	184	102	142	58	57	1060	45	45	46	79	31	54	17	20	337	3.15	222	197	12	190	218	123	168	48
561	A/Kentucky/UR06-0046/2007	Human	2007	f	1986	2294	2324	2191	1736	1500	1426	982	846	240	220	195	269	129	196	77	76	1402	195	174	150	191	97	140	58	56	1061	45	46	45	78	32	56	19	20	341	3.11	220	202	12	189	219	119	168	49
562	A/Kentucky/UR06-0057/2007	Human	2007	f	1986	2294	2327	2193	1739	1500	1422	985	847	239	210	201	260	132	196	74	76	1388	196	166	157	182	100	143	57	56	1057	43	44	44	78	32	53	17	20	331	3.19	218	195	12	195	212	123	168	46
563	A/Kentucky/UR06-0058/2007	Human	2007	f	1986	2294	2315	2193	1740	1497	1427	982	848	241	212	198	264	131	196	75	76	1393	196	168	152	186	101	142	58	56	1059	45	44	46	78	30	54	17	20	334	3.17	222	196	12	190	218	122	167	48
564	A/Kentucky/UR06-0059/2007	Human	2007	f	1986	2295	2327	2191	1739	1504	1426	982	848	241	211	202	261	131	197	72	76	1391	198	167	158	183	99	144	56	56	1061	43	44	44	78	32	53	16	20	330	3.22	220	196	12	195	213	122	169	45
565	A/Kentucky/UR06-0061/2007	Human	2007	f	1986	2294	2327	2193	1740	1505	1426	986	848	241	212	197	263	132	195	76	76	1392	196	168	151	185	101	141	58	56	1056	45	44	46	78	31	54	18	20	336	3.14	222	196	12	190	217	122	167	48
566	A/Kentucky/UR06-0062/2007	Human	2007	f	1986	2295	2327	2192	1737	1504	1425	985	848	242	213	198	264	132	196	76	76	1397	197	169	152	186	101	142	58	56	1061	45	44	46	78	31	54	18	20	336	3.16	222	197	12	190	218	122	167	48
567	A/Kentucky/UR06-0069/2007	Human	2007	f	1986	2294	2324	2192	1738	1500	1425	982	844	242	212	198	264	132	196	75	76	1395	196	168	152	186	101	142	58	56	1059	46	44	46	78	31	54	17	20	336	3.15	222	196	12	190	218	122	167	48
568	A/Kentucky/UR06-0070/2007	Human	2007	f	1986	2295	2315	2193	1740	1497	1426	984	838	243	212	198	264	132	196	76	75	1396	196	168	152	186	101	142	58	56	1059	47	44	46	78	31	54	18	19	337	3.14	221	196	12	190	218	121	167	48
569	A/Kentucky/UR06-0071/2007	Human	2007	f	1986	2294	2327	2193	1740	1497	1426	982	848	242	212	198	264	131	196	75	76	1394	196	168	152	186	101	142	58	56	1059	46	44	46	78	30	54	17	20	335	3.16	222	196	12	190	218	122	167	48
570	A/Kentucky/UR06-0072/2007	Human	2007	f	1986	2295	2327	2191	1740	1503	1422	982	848	241	214	199	263	134	197	72	76	1396	197	170	154	185	103	143	55	56	1063	44	44	45	78	31	54	17	20	333	3.19	222	198	11	191	217	124	168	46
571	A/Kentucky/UR06-0081/2007	Human	2007	f	1986	2294	2327	2193	1741	1505	1426	986	848	242	214	197	265	132	195	76	76	1397	196	170	152	187	101	141	58	56	1061	46	44	45	78	31	54	18	20	336	3.16	222	198	12	189	218	122	167	48
572	A/Kentucky/UR06-0082/2007	Human	2007	f	1986	2295	2327	2181	1740	1500	1426	985	838	241	212	198	264	132	195	76	75	1393	196	168	152	186	101	141	58	56	1058	45	44	46	78	31	54	18	19	335	3.16	222	196	12	190	218	122	167	48
573	A/Kentucky/UR06-0097/2007	Human	2007	f	1986	2295	2324	2192	1739	1503	1423	985	846	239	211	201	262	130	196	73	77	1389	196	167	157	184	98	143	56	57	1058	43	44	44	78	32	53	17	20	331	3.2	218	196	12	194	214	121	168	45
574	A/Kentucky/UR06-0123/2007	Human	2007	f	1986	2294	2313	2181	1739	1505	1427	982	848	245	210	197	265	132	194	73	77	1393	198	166	151	186	100	139	56	58	1054	47	44	46	79	32	55	17	19	339	3.11	226	194	12	189	218	122	166	46
575	A/Kentucky/UR06-0127/2007	Human	2007	f	1986	2294	2324	2181	1732	1503	1421	982	844	243	209	197	265	132	195	73	77	1391	197	165	151	186	100	140	56	58	1053	46	44	46	79	32	55	17	19	338	3.12	224	193	12	189	218	122	167	46
576	A/Kentucky/UR06-0128/2007	Human	2007	f	1986	2294	2324	2181	1737	1500	1425	982	844	240	213	199	263	133	198	73	75	1394	196	168	152	185	102	144	56	55	1058	44	45	47	78	31	54	17	20	336	3.15	221	197	12	190	217	123	169	46
577	A/Kentucky/UR06-0129/2007	Human	2007	f	1986	2295	2327	2193	1738	1503	1427	986	846	241	212	198	263	132	197	76	76	1395	196	168	152	185	101	143	58	56	1059	45	44	46	78	31	54	18	20	336	3.15	222	196	12	190	217	122	169	48
578	A/Kentucky/UR06-0154/2007	Human	2007	f	1986	2290	2324	2193	1738	1500	1426	982	844	243	209	197	265	132	195	73	77	1391	197	165	151	186	100	140	56	58	1053	46	44	46	79	32	55	17	19	338	3.12	224	193	12	189	218	122	167	46
579	A/Kentucky/UR06-0161/2007	Human	2007	f	1986	2300	2327	2193	1736	1501	1423	986	848	238	221	195	265	134	203	74	77	1407	194	173	152	186	103	150	55	56	1069	44	48	43	79	31	53	19	21	338	3.16	219	204	13	189	216	123	174	46
580	A/Kentucky/UR06-0162/2007	Human	2007	f	1986	2295	2324	2181	1732	1500	1421	982	838	240	213	200	263	133	199	73	74	1395	196	168	153	185	102	144	56	55	1059	44	45	47	78	31	55	17	19	336	3.15	221	197	12	191	217	123	170	46
581	A/Kentucky/UR06-0181/2007	Human	2007	f	1986	2280	2307	2193	1715	1497	1413	986	847	241	210	199	265	130	194	75	77	1391	198	166	153	187	99	140	57	57	1057	43	44	46	78	31	54	18	20	334	3.16	222	194	12	191	219	121	167	47
582	A/Kentucky/UR06-0182/2007	Human	2007	f	1986	2280	2324	2181	1738	1497	1427	982	846	237	221	195	265	133	203	73	77	1404	194	173	152	186	103	150	55	56	1069	43	48	43	79	30	53	18	21	335	3.19	219	204	13	189	216	123	174	46
583	A/Kentucky/UR06-0183/2007	Human	2007	f	1986	2294	2324	2181	1739	1500	1427	982	846	242	220	195	269	129	196	77	76	1404	196	174	150	191	97	140	58	56	1062	46	46	45	78	32	56	19	20	342	3.11	222	202	12	189	219	119	168	49
584	A/Kentucky/UR06-0184/2007	Human	2007	f	1986	2294	2324	2193	1739	1500	1421	982	844	240	214	199	263	133	198	73	75	1395	196	169	152	185	102	144	56	55	1059	44	45	47	78	31	54	17	20	336	3.15	221	198	12	190	217	123	169	46
585	A/Kentucky/UR06-0188/2007	Human	2007	f	1986	2294	2315	2193	1740	1504	1426	982	848	241	214	200	264	132	196	75	76	1398	196	170	154	186	101	142	58	56	1063	45	44	46	78	31	54	17	20	335	3.17	222	198	12	192	218	122	167	48
586	A/Kentucky/UR06-0220/2007	Human	2007	f	1986	2294	2327	2193	1740	1497	1426	986	848	241	212	198	264	130	195	76	75	1391	196	168	152	186	100	141	58	55	1056	45	44	46	78	30	54	18	20	335	3.15	222	196	12	190	218	121	167	48
587	A/Kentucky/UR06-0240/2007	Human	2007	f	1986	2294	2324	2181	1740	1504	1427	982	848	241	213	199	264	133	199	73	74	1396	197	169	153	185	102	144	56	54	1060	44	44	46	79	31	55	17	20	336	3.15	222	197	13	191	218	123	169	46
588	A/Kentucky/UR06-0257/2007	Human	2007	f	1986	2294	2324	2190	1733	1500	1423	983	848	241	215	199	263	133	198	74	75	1398	197	170	152	185	102	144	56	55	1061	44	45	47	78	31	54	18	20	337	3.15	221	198	12	190	217	123	169	46
589	A/Kentucky/UR06-0258/2007	Human	2007	f	1986	2300	2327	2193	1734	1501	1421	984	844	243	209	200	266	132	195	74	77	1396	197	165	154	187	100	140	55	58	1056	46	44	46	79	32	55	19	19	340	3.11	224	193	12	192	218	122	167	46
590	A/Kentucky/UR06-0259/2007	Human	2007	f	1986	2291	2324	2192	1736	1500	1427	982	847	244	211	199	264	132	197	75	78	1400	200	167	152	186	100	142	58	58	1063	44	44	47	78	32	55	17	20	337	3.15	225	195	12	191	218	122	168	48
591	A/Kentucky/UR06-0327/2007	Human	2007	f	1986	2294	2324	2191	1740	1500	1426	982	844	241	214	199	263	134	198	73	75	1397	197	169	152	185	103	144	56	55	1061	44	45	47	78	31	54	17	20	336	3.16	221	198	12	190	217	124	169	46
592	A/Kentucky/UR06-0328/2007	Human	2007	f	1986	2295	2324	2176	1732	1500	1421	984	844	241	215	199	263	133	198	74	75	1398	196	170	152	185	102	144	56	55	1060	45	45	47	78	31	54	18	20	338	3.14	221	198	12	190	217	123	169	46
593	A/Kentucky/UR06-0339/2007	Human	2007	f	1986	2280	2324	2181	1734	1497	1426	982	844	239	215	198	265	133	199	74	75	1398	196	171	152	186	103	145	57	55	1065	43	44	46	79	30	54	17	20	333	3.2	221	199	12	190	219	124	169	47
594	A/Kentucky/UR06-0363/2007	Human	2007	f	1986	2295	2327	2192	1739	1503	1425	983	847	242	211	200	260	130	196	73	78	1390	199	167	156	182	98	143	56	56	1057	43	44	44	78	32	53	17	22	333	3.17	221	196	12	193	212	121	168	45
595	A/Kentucky/UR06-0372/2007	Human	2007	f	1986	2290	2324	2182	1738	1500	1421	982	844	240	214	200	263	135	197	73	75	1397	196	170	152	185	103	143	56	55	1060	44	44	48	78	32	54	17	20	337	3.15	221	198	12	192	217	124	168	46
596	A/Kentucky/UR06-0391/2007	Human	2007	f	1986	2300	2306	2181	1739	1500	1427	986	838	240	220	195	269	129	196	78	75	1402	195	174	150	191	97	140	58	56	1061	45	46	45	78	32	56	20	19	341	3.11	220	202	12	189	219	119	168	49
597	A/Kentucky/UR06-0401/2007	Human	2007	f	1986	2290	2327	2182	1737	1501	1427	984	847	244	209	197	265	133	195	74	77	1394	197	165	151	186	101	140	56	58	1054	47	44	46	79	32	55	18	19	340	3.1	224	193	12	189	218	122	167	46
598	A/Kentucky/UR06-0424/2007	Human	2007	f	1986	2294	2324	2183	1712	1501	1428	982	848	239	222	195	265	134	203	73	77	1408	195	173	152	186	103	150	55	56	1070	44	49	43	79	31	53	18	21	338	3.17	219	204	13	189	216	123	174	46
599	A/Kentucky/UR06-0425/2007	Human	2007	f	1986	2280	2315	2194	1718	1497	1428	986	848	239	220	195	269	128	196	78	76	1401	195	174	150	191	97	140	58	56	1061	44	46	45	78	31	56	20	20	340	3.12	220	202	12	189	219	119	168	49
600	A/Kentucky/UR06-0449/2007	Human	2007	f	1986	2290	2324	2181	1738	1502	1427	982	844	238	221	195	265	134	204	74	77	1408	194	173	152	186	103	151	56	56	1071	44	48	43	79	31	53	18	21	337	3.18	219	204	13	189	216	123	175	46
601	A/Kentucky/UR06-0476/2007	Human	2007	f	1986	2294	2327	2194	1737	1497	1426	982	838	248	220	195	259	132	196	74	75	1399	200	171	150	181	101	142	56	57	1058	48	49	45	78	31	54	18	18	341	3.1	230	200	14	188	208	124	165	47
602	A/Kentucky/UR06-0538/2007	Human	2007	f	1986	2295	2324	2181	1737	1503	1428	982	844	239	221	195	265	134	203	73	76	1406	195	173	152	186	103	150	55	56	1070	44	48	43	79	31	53	18	20	336	3.18	219	204	13	189	216	123	174	46
603	A/Kentucky/UR06-0539/2007	Human	2007	f	1986	2294	2325	2192	1734	1500	1428	982	848	238	222	195	266	134	205	73	77	1410	194	174	152	187	102	151	55	56	1071	44	48	43	79	32	54	18	21	339	3.16	219	205	14	189	217	123	176	46
604	A/Kentucky/UR06-0553/2007	Human	2007	f	1986	2294	2324	2192	1738	1500	1413	982	848	239	221	195	265	134	201	73	77	1405	195	173	152	186	103	149	55	56	1069	44	48	43	79	31	52	18	21	336	3.18	219	204	13	189	216	123	173	46
605	A/Mississippi/UR06-0047/2007	Human	2007	f	1986	2294	2315	2186	1739	1497	1428	982	848	240	221	198	268	127	194	78	75	1401	195	173	153	190	96	140	59	55	1061	45	48	45	78	31	54	19	20	340	3.12	220	203	12	192	218	119	166	49
606	A/Mississippi/UR06-0048/2007	Human	2007	f	1986	2295	2324	2181	1736	1500	1421	982	844	240	213	199	264	133	195	77	76	1397	195	169	153	186	102	141	59	56	1061	45	44	46	78	31	54	18	20	336	3.16	222	196	12	191	217	123	167	49
607	A/Mississippi/UR06-0086/2007	Human	2007	f	1986	2294	2315	2193	1741	1497	1417	985	848	242	212	199	264	131	197	75	75	1395	197	166	152	185	101	143	57	56	1057	45	46	47	79	30	54	18	19	338	3.13	222	196	13	190	218	122	168	46
608	A/Mississippi/UR06-0130/2007	Human	2007	f	1986	2295	2324	2192	1740	1503	1424	982	848	242	212	199	264	132	197	74	75	1395	197	166	152	185	101	143	57	56	1057	45	46	47	79	31	54	17	19	338	3.13	222	196	13	190	218	122	168	46
609	A/Mississippi/UR06-0142/2007	Human	2007	f	1986	2294	2324	2193	1740	1497	1426	984	848	243	213	200	264	131	196	75	75	1397	198	167	152	185	101	142	57	56	1058	45	46	48	79	30	54	18	19	339	3.12	223	196	13	191	218	122	168	46
610	A/Mississippi/UR06-0145/2007	Human	2007	f	1986	2294	2315	2193	1740	1505	1426	982	848	244	212	198	265	133	197	72	73	1394	199	166	152	187	100	143	55	54	1056	45	46	46	78	33	54	17	19	338	3.12	224	196	13	189	219	123	168	45
611	A/Mississippi/UR06-0242/2007	Human	2007	f	1986	2294	2327	2193	1740	1505	1426	984	844	242	214	198	263	132	196	76	75	1396	197	170	152	185	101	142	58	55	1060	45	44	46	78	31	54	18	20	336	3.15	223	197	12	190	216	122	167	48
612	A/Mississippi/UR06-0378/2007	Human	2007	f	1986	2294	2311	2194	1739	1497	1427	982	848	246	215	194	258	133	199	74	76	1395	199	165	149	179	102	145	56	57	1052	47	50	45	79	31	54	18	19	343	3.07	228	195	12	188	206	124	167	47
613	A/Mississippi/UR06-0537/2007	Human	2007	f	1986	2294	2324	2192	1737	1500	1421	982	848	243	214	199	264	133	195	76	76	1400	198	170	153	186	101	141	59	56	1064	45	44	46	78	32	54	17	20	336	3.17	224	197	12	191	218	123	167	49
614	A/Mississippi/UR06-0595/2007	Human	2007	f	1986	2294	2317	2193	1739	1497	1413	985	848	242	211	200	264	130	194	77	74	1392	196	167	154	184	99	141	59	55	1055	46	44	46	80	31	53	18	19	337	3.13	223	194	12	191	217	121	167	49
615	A/Netherlands/26/2007	Human	2007	f	1986	2314	2344	2209	1756	1520	1442	1002	864	242	217	196	264	133	203	74	77	1406	198	170	153	186	101	150	56	56	1070	44	47	43	78	32	53	18	21	336	3.18	223	200	13	190	215	123	174	46
616	A/New Jersey/15/2007	Human	2007	f	1986	2314	2329	2210	1710	1497	1426	1002	868	244	224	198	261	135	200	74	77	1413	195	173	153	182	102	145	55	57	1062	49	51	45	79	33	55	19	20	351	3.03	225	203	16	191	209	127	168	46
617	A/New York/UR06-0134/2007	Human	2007	f	1986	2294	2315	2193	1740	1497	1426	983	848	244	212	200	264	131	196	76	75	1398	199	169	154	186	101	141	58	55	1063	45	43	46	78	30	55	18	20	335	3.17	224	196	12	192	217	122	168	48
618	A/New York/UR06-0199/2007	Human	2007	f	1986	2294	2315	2193	1739	1497	1427	985	838	240	219	204	248	130	199	72	72	1384	193	170	157	170	99	144	52	53	1038	47	49	47	78	31	55	20	19	346	3	224	203	12	197	201	122	167	44
619	A/New York/UR06-0253/2007	Human	2007	f	1986	2294	2315	2193	1740	1497	1427	984	848	241	218	195	265	133	202	75	76	1405	198	170	152	187	102	149	57	56	1071	43	48	43	78	31	53	18	20	334	3.21	222	202	14	190	216	125	173	46
620	A/New York/UR06-0326/2007	Human	2007	f	1986	2294	2315	2193	1739	1497	1414	985	848	241	219	204	248	132	199	74	72	1389	194	171	158	170	100	144	53	52	1042	47	48	46	78	32	55	21	20	347	3	225	203	12	197	201	124	167	46
621	A/New York/UR06-0386/2007	Human	2007	f	1986	2295	2327	2192	1737	1504	1426	986	848	240	215	197	265	131	201	76	76	1401	197	168	154	188	99	147	58	56	1067	43	47	43	77	32	54	18	20	334	3.19	223	198	13	191	217	122	172	47
622	A/North Carolina/UR06-0099/2007	Human	2007	f	1986	2294	2324	2181	1737	1500	1421	982	844	241	214	196	264	135	203	75	77	1405	198	168	153	185	103	150	58	57	1072	43	46	43	79	32	53	17	20	333	3.22	222	199	13	190	215	126	172	48
623	A/North Carolina/UR06-0364/2007	Human	2007	f	1986	2294	2324	2181	1740	1500	1421	982	844	243	211	202	263	131	197	74	74	1395	197	167	156	184	100	143	56	55	1058	46	44	46	79	31	54	18	19	337	3.14	224	195	12	193	217	121	168	47
624	A/North Carolina/UR06-0365/2007	Human	2007	f	1986	2280	2321	2193	1740	1497	1427	982	848	242	211	202	263	130	197	74	74	1393	197	167	156	184	100	143	56	55	1058	45	44	46	79	30	54	18	19	335	3.16	224	195	12	193	217	121	168	47
625	A/Ohio/UR06-0091/2007	Human	2007	f	1986	2290	2324	2192	1740	1500	1424	982	844	242	212	201	264	133	195	75	78	1400	197	168	154	186	102	141	58	57	1063	45	44	47	78	31	54	17	21	337	3.15	223	196	12	192	218	123	167	48
626	A/Ohio/UR06-0100/2007	Human	2007	f	1986	2294	2324	2190	1739	1500	1425	982	846	241	211	197	264	133	195	75	77	1393	196	167	154	187	101	141	58	57	1061	45	44	43	77	32	54	17	20	332	3.2	222	195	12	191	218	124	167	48
627	A/Ohio/UR06-0112/2007	Human	2007	f	1986	2280	2324	2181	1739	1500	1428	982	848	238	218	198	263	133	202	73	78	1403	194	171	154	185	101	149	56	56	1066	44	47	44	78	32	53	17	22	337	3.16	220	201	13	192	215	123	173	47
628	A/Ohio/UR06-0121/2007	Human	2007	f	1986	2294	2327	2192	1741	1500	1426	982	848	242	212	198	268	133	196	76	76	1401	197	168	152	188	102	141	59	56	1063	45	44	46	80	31	55	17	20	338	3.14	223	196	12	190	221	123	168	48
629	A/Ohio/UR06-0122/2007	Human	2007	f	1986	2294	2324	2192	1739	1500	1421	982	846	242	212	198	267	132	195	75	76	1397	197	168	152	187	101	141	58	56	1060	45	44	46	80	31	54	17	20	337	3.15	223	196	12	190	220	122	167	48
630	A/Ohio/UR06-0166/2007	Human	2007	f	1986	2291	2324	2193	1739	1500	1421	982	847	242	212	198	267	133	195	75	75	1397	197	168	152	187	101	141	58	55	1059	45	44	46	80	32	54	17	20	338	3.13	223	196	12	190	220	123	167	48
631	A/Ohio/UR06-0177/2007	Human	2007	f	1986	2294	2324	2193	1733	1497	1428	982	844	240	217	195	262	133	202	73	77	1399	196	170	152	184	100	149	56	56	1063	44	47	43	78	33	53	17	21	336	3.16	220	200	13	189	214	124	174	46
632	A/Ohio/UR06-0233/2007	Human	2007	f	1986	2299	2315	2185	1740	1500	1426	986	838	243	212	198	264	133	196	77	73	1396	198	168	152	186	102	142	59	56	1063	45	44	46	78	31	54	18	17	333	3.19	224	196	12	190	218	123	167	48
633	A/Ohio/UR06-0296/2007	Human	2007	f	1986	2300	2319	2181	1741	1500	1414	982	845	242	213	199	266	132	197	76	76	1401	196	169	153	188	101	143	59	56	1065	46	44	46	78	31	54	17	20	336	3.17	222	197	12	191	218	122	168	49
634	A/Ohio/UR06-0325/2007	Human	2007	f	1986	2290	2324	2181	1739	1500	1424	982	846	242	212	198	268	132	196	75	77	1400	197	168	151	188	101	142	58	57	1062	45	44	47	80	31	54	17	20	338	3.14	223	196	12	190	220	122	168	48
635	A/Ohio/UR06-0341/2007	Human	2007	f	1986	2294	2324	2181	1740	1500	1426	982	844	240	212	199	265	133	196	75	77	1397	195	168	153	187	102	142	58	56	1061	45	44	46	78	31	54	17	21	336	3.16	221	196	12	191	218	123	168	48
636	A/Ohio/UR06-0353/2007	Human	2007	f	1986	2280	2318	2193	1741	1497	1426	986	848	240	213	198	267	132	196	76	76	1398	196	168	152	187	102	142	58	56	1061	44	45	46	80	30	54	18	20	337	3.15	222	197	12	190	220	122	168	48
637	A/Ohio/UR06-0394/2007	Human	2007	f	1986	2290	2324	2181	1740	1500	1421	982	844	242	217	196	265	134	204	74	78	1410	198	170	153	187	102	151	57	57	1075	44	47	43	78	32	53	17	21	335	3.21	223	200	13	190	217	124	175	46
638	A/Ohio/UR06-0411/2007	Human	2007	f	1986	2290	2324	2181	1739	1500	1421	982	848	243	211	197	264	134	195	76	77	1397	198	167	151	186	102	140	58	58	1060	45	44	46	78	32	55	18	19	337	3.15	224	195	12	189	219	124	167	48
639	A/Ohio/UR06-0429/2007	Human	2007	f	1986	2291	2324	2181	1733	1497	1428	982	844	240	217	196	266	132	201	73	77	1402	197	170	153	187	101	148	56	57	1069	43	47	43	79	31	53	17	20	333	3.21	221	200	13	190	218	124	172	46
640	A/Ohio/UR06-0443/2007	Human	2007	f	1986	2290	2324	2181	1739	1500	1421	982	844	241	213	199	267	137	195	76	75	1403	196	169	153	188	105	141	59	56	1067	45	44	46	79	32	54	17	19	336	3.18	222	197	12	191	221	127	167	49
641	A/Ohio/UR06-0465/2007	Human	2007	f	1986	2294	2324	2192	1739	1500	1421	982	844	242	214	199	267	133	197	75	76	1403	197	169	153	187	102	143	58	56	1065	45	45	46	80	31	54	17	20	338	3.15	223	198	12	191	220	122	169	48
642	A/Ohio/UR06-0493/2007	Human	2007	f	1986	2300	2327	2176	1732	1501	1421	986	848	240	213	198	265	133	196	76	78	1399	195	169	152	187	102	142	58	58	1063	45	44	46	78	31	54	18	20	336	3.16	221	197	12	190	219	123	167	48
643	A/Ohio/UR06-0518/2007	Human	2007	f	1986	2294	2324	2181	1740	1500	1425	982	844	242	211	197	264	132	195	77	77	1395	197	167	151	186	101	141	59	57	1059	45	44	46	78	31	54	18	20	336	3.15	223	195	12	189	218	122	168	50
644	A/Ohio/UR06-0521/2007	Human	2007	f	1986	2298	2327	2193	1737	1501	1421	986	844	244	213	198	268	132	195	76	76	1402	198	168	152	187	101	141	58	56	1061	46	45	46	81	31	54	18	20	341	3.11	225	197	12	190	220	122	167	48
645	A/Ohio/UR06-0522/2007	Human	2007	f	1986	2280	2324	2181	1740	1500	1421	982	846	242	214	203	264	134	197	75	77	1406	197	170	157	186	101	143	58	57	1069	45	44	46	78	33	54	17	20	337	3.17	223	197	13	195	218	124	169	48
646	A/Ohio/UR06-0591/2007	Human	2007	f	1986	2300	2327	2193	1736	1501	1421	982	848	242	210	199	265	134	195	77	76	1398	197	166	153	186	103	141	60	56	1062	45	44	46	79	31	54	17	20	336	3.16	223	194	12	191	219	124	167	50
647	A/Oklahoma/UR06-0063/2007	Human	2007	f	1986	2280	2324	2193	1739	1497	1428	982	848	241	222	194	267	129	196	77	79	1405	196	176	150	189	98	142	59	60	1070	45	46	44	78	31	54	18	19	335	3.19	222	204	12	188	218	121	168	49
648	A/Oklahoma/UR06-0241/2007	Human	2007	f	1986	2298	2327	2193	1740	1504	1426	986	848	241	211	201	261	132	195	77	76	1394	196	167	155	182	101	141	59	56	1057	45	44	46	79	31	54	18	20	337	3.14	222	195	12	193	216	122	167	48
649	A/Oklahoma/UR06-0519/2007	Human	2007	f	1986	2298	2324	2181	1736	1497	1421	982	844	241	213	197	263	132	198	73	76	1393	197	168	151	185	102	144	56	56	1059	44	45	46	78	30	54	17	20	334	3.17	222	197	12	189	217	123	169	46
650	A/Oregon/UR06-0179/2007	Human	2007	f	1986	2280	2324	2182	1732	1502	1428	982	844	242	217	195	271	130	197	78	75	1405	197	170	150	193	98	143	60	56	1067	45	47	45	78	32	54	18	19	338	3.16	222	200	12	189	221	121	170	50
651	A/Oregon/UR06-0185/2007	Human	2007	f	1986	2294	2315	2181	1723	1505	1422	986	848	241	217	195	272	130	196	79	76	1406	196	170	150	193	98	142	60	57	1066	45	47	45	79	32	54	19	19	340	3.14	221	200	12	189	221	121	169	50
652	A/Oregon/UR06-0219/2007	Human	2007	f	1986	2300	2327	2194	1735	1501	1423	986	838	241	217	195	271	130	196	79	74	1403	195	170	150	193	98	142	60	56	1064	46	47	45	78	32	54	19	18	339	3.14	221	200	12	189	221	121	169	50
653	A/Oregon/UR06-0230/2007	Human	2007	f	1986	2300	2327	2194	1739	1504	1427	986	847	241	217	195	271	130	196	79	75	1404	196	170	150	193	98	142	60	56	1065	45	47	45	78	32	54	19	19	339	3.14	221	200	12	189	221	121	169	50
654	A/Oregon/UR06-0231/2007	Human	2007	f	1986	2291	2324	2194	1736	1500	1426	982	847	243	218	195	272	130	196	77	75	1406	197	170	150	193	98	142	59	56	1065	46	48	45	79	32	54	18	19	341	3.12	223	201	12	189	222	121	169	50
655	A/Oregon/UR06-0291/2007	Human	2007	f	1986	2294	2315	2182	1740	1505	1426	986	838	244	211	200	263	132	197	78	77	1402	199	168	154	185	101	143	60	58	1068	45	43	46	78	31	54	18	19	334	3.2	224	194	12	191	217	122	168	50
656	A/Oregon/UR06-0609/2007	Human	2007	f	1986	2298	2327	2194	1732	1501	1422	982	844	243	213	198	263	132	197	76	78	1400	199	169	152	185	101	143	59	58	1066	44	44	46	78	31	54	17	20	334	3.19	223	197	12	190	217	122	168	48
657	A/Peru/WRAIR1295P/2007	Human	2007	f	1986	2295	2324	2193	1741	1497	1413	982	844	252	226	199	265	138	203	73	81	1437	203	173	152	186	104	149	55	59	1081	49	53	47	79	34	54	18	22	356	3.04	232	205	16	192	212	130	171	46
658	A/Peru/WRAIR1296P/2007	Human	2007	f	1986	2295	2324	2193	1741	1497	1413	982	844	246	221	197	257	138	196	78	81	1414	197	170	150	179	105	143	59	59	1062	49	51	47	78	33	53	19	22	352	3.02	227	201	14	188	206	130	167	50
659	A/Peru/WRAIR1298P/2007	Human	2007	f	1986	2295	2324	2193	1741	1497	1413	982	844	250	227	199	268	141	202	73	79	1439	201	174	153	188	108	148	55	60	1087	49	53	46	80	33	54	18	19	352	3.09	230	206	16	192	215	131	171	46
660	A/Peru/WRAIR1299P/2007	Human	2007	f	1986	2295	2324	2193	1741	1497	1413	982	844	250	226	198	265	137	205	74	77	1432	201	173	152	186	103	151	56	58	1080	49	53	46	79	34	54	18	19	352	3.07	230	205	16	191	212	129	172	46
661	A/Peru/WRAIR1300P/2007	Human	2007	f	1986	2295	2324	2193	1741	1497	1413	982	844	247	226	198	261	138	199	73	78	1420	198	175	152	183	104	145	55	59	1071	49	51	46	78	34	54	18	19	349	3.07	227	205	16	192	212	128	170	46
662	A/Peru/WRAIR1310P/2007	Human	2007	f	1986	2295	2324	2193	1741	1497	1413	982	845	247	226	197	259	138	201	72	78	1418	198	174	152	180	105	146	54	59	1068	49	52	45	79	33	55	18	19	350	3.05	228	205	16	190	211	129	171	46
663	A/Peru/WRAIR1311P/2007	Human	2007	f	1986	2295	2324	2193	1740	1497	1413	982	844	245	221	198	262	135	195	75	76	1407	197	172	152	183	103	142	56	57	1062	48	49	46	79	32	53	19	19	345	3.08	227	200	13	191	209	127	164	47
664	A/Peru/WRAIR1376P/2007	Human	2007	f	1986	2295	2324	2193	1741	1497	1413	982	844	243	226	195	265	135	197	74	78	1413	195	175	150	182	102	144	56	59	1063	48	51	45	83	33	53	18	19	350	3.04	225	206	16	187	212	127	166	47
665	A/Peru/WRAIR1377P/2007	Human	2007	f	1986	2295	2324	2193	1741	1497	1413	982	844	246	226	196	263	135	195	73	80	1414	198	175	151	182	102	142	55	59	1064	48	51	45	81	33	53	18	21	350	3.04	228	205	16	188	212	125	167	46
666	A/Peru/WRAIR1378P/2007	Human	2007	f	1986	2295	2324	2193	1741	1497	1413	982	844	243	224	195	259	133	197	72	76	1399	195	173	150	176	100	143	54	57	1048	48	51	45	83	33	54	18	19	351	2.99	225	204	16	187	208	124	168	45
667	A/Peru/WRAIR1505P/2007	Human	2007	f	1986	2295	2324	2193	1741	1497	1413	982	844	251	228	199	269	139	202	73	79	1440	202	174	153	189	107	148	55	60	1088	49	54	46	80	32	54	18	19	352	3.09	231	207	16	192	217	130	171	46
668	A/Peru/WRAIR1509P/2007	Human	2007	f	1986	2295	2324	2193	1741	1497	1413	982	844	241	221	197	262	136	196	78	76	1407	193	172	152	183	104	142	59	56	1061	48	49	45	79	32	54	19	20	346	3.07	224	201	15	190	212	129	167	49
669	A/Taiwan/10092/2007	Human	2007	f	1986	2280	2301	2151	1710	1497	1413	982	844	245	223	193	259	134	199	73	77	1403	198	174	149	182	102	146	55	57	1063	47	49	44	77	32	53	18	20	340	3.13	227	203	14	187	209	126	168	47
670	A/Taiwan/3700/2007	Human	2007	f	1986	2280	2301	2151	1710	1497	1413	982	844	242	217	193	261	137	196	74	76	1396	197	173	149	181	105	143	54	56	1058	45	44	44	80	32	53	20	20	338	3.13	226	205	11	187	213	128	168	46
671	A/Taiwan/71720/2007	Human	2007	f	1986	2300	2327	2182	1718	1501	1417	986	848	242	223	196	263	135	199	74	76	1408	194	172	150	184	102	145	55	56	1058	48	51	46	79	33	54	19	20	350	3.02	224	202	15	188	209	126	168	46
672	A/Tennessee/UR06-0045/2007	Human	2007	f	1986	2294	2324	2193	1737	1500	1421	982	846	243	214	192	259	134	197	74	76	1389	197	167	147	180	102	143	56	57	1049	46	47	45	79	32	54	18	19	340	3.09	224	194	12	186	207	124	166	47
673	A/Tennessee/UR06-0055/2007	Human	2007	f	1986	2298	2327	2193	1733	1501	1421	986	844	243	212	204	263	133	198	75	76	1404	197	167	155	181	102	144	56	57	1059	46	45	49	82	31	54	19	19	345	3.07	225	196	12	193	216	123	167	47
674	A/Tennessee/UR06-0073/2007	Human	2007	f	1986	2290	2327	2193	1732	1501	1423	982	838	242	213	198	263	133	199	73	73	1394	198	169	152	185	102	144	56	54	1060	44	44	46	78	31	55	17	19	334	3.17	223	197	12	190	217	123	170	46
675	A/Tennessee/UR06-0076/2007	Human	2007	f	1986	2290	2324	2183	1736	1497	1427	982	844	244	212	199	266	131	196	73	78	1399	201	167	153	187	101	141	56	58	1064	43	45	46	79	30	55	17	20	335	3.18	224	195	12	191	219	122	168	46
676	A/Tennessee/UR06-0078/2007	Human	2007	f	1986	2294	2324	2181	1733	1500	1427	982	844	241	216	196	270	128	193	78	76	1398	196	170	151	192	96	139	59	57	1060	45	46	45	78	32	54	19	19	338	3.14	221	199	12	190	220	119	165	49
677	A/Tennessee/UR06-0080/2007	Human	2007	f	1986	2300	2311	2182	1739	1497	1427	982	838	246	217	196	266	126	194	73	73	1391	201	171	153	188	95	141	56	54	1059	45	46	43	78	31	53	17	19	332	3.19	226	201	12	189	215	118	167	45
678	A/Tennessee/UR06-0087/2007	Human	2007	f	1986	2294	2327	2193	1740	1505	1426	986	848	243	212	200	263	131	198	75	74	1396	197	166	154	185	100	144	57	55	1058	46	46	46	78	31	54	18	19	338	3.13	222	196	13	191	217	121	170	46
679	A/Tennessee/UR06-0106/2007	Human	2007	f	1986	2295	2327	2194	1735	1501	1423	986	838	239	218	196	269	128	195	78	75	1398	194	172	151	191	96	141	58	57	1060	45	46	45	78	32	54	20	18	338	3.14	220	201	12	190	219	119	167	49
680	A/Tennessee/UR06-0113/2007	Human	2007	f	1986	2280	2324	2181	1738	1500	1421	982	848	240	219	196	269	127	196	78	75	1400	196	173	151	191	95	142	59	56	1063	44	46	45	78	32	54	19	19	337	3.15	221	202	13	190	219	118	167	49
681	A/Tennessee/UR06-0119/2007	Human	2007	f	1986	2294	2327	2193	1739	1497	1428	986	848	240	218	196	269	126	195	78	76	1398	195	172	151	191	95	141	58	57	1060	45	46	45	78	31	54	20	19	338	3.14	220	201	12	190	219	118	167	49
682	A/Tennessee/UR06-0120/2007	Human	2007	f	1986	2294	2324	2193	1737	1497	1425	982	846	241	220	197	269	127	195	77	75	1401	196	174	151	191	96	141	58	56	1063	45	46	46	78	31	54	19	19	338	3.14	221	203	12	191	219	119	167	49
683	A/Tennessee/UR06-0124/2007	Human	2007	f	1986	2294	2312	2181	1740	1497	1428	986	848	238	221	196	264	133	202	74	77	1405	194	173	153	185	102	149	56	56	1068	44	48	43	79	31	53	18	21	337	3.17	219	204	13	190	215	124	173	46
684	A/Tennessee/UR06-0151/2007	Human	2007	f	1986	2280	2324	2191	1739	1500	1425	982	847	243	212	198	263	132	196	76	78	1398	199	166	152	185	101	141	59	59	1062	44	46	46	78	31	55	17	19	336	3.16	223	196	13	189	217	122	168	47
685	A/Tennessee/UR06-0152/2007	Human	2007	f	1986	2294	2324	2186	1733	1497	1425	982	847	242	213	199	264	131	195	75	76	1395	197	169	153	186	101	141	58	56	1061	45	44	46	78	30	54	17	20	334	3.18	223	197	12	191	218	122	167	48
686	A/Tennessee/UR06-0234/2007	Human	2007	f	1986	2280	2301	2155	1710	1497	1421	982	838	242	211	199	262	130	196	77	76	1393	198	169	153	185	100	142	60	57	1064	44	42	46	77	30	54	17	19	329	3.23	224	195	12	191	217	121	168	50
687	A/Tennessee/UR06-0238/2007	Human	2007	f	1986	2295	2327	2182	1740	1500	1426	982	844	244	215	201	264	132	199	73	74	1402	198	169	155	185	100	144	56	55	1062	46	46	46	79	32	55	17	19	340	3.12	222	199	12	192	217	122	170	46
688	A/Tennessee/UR06-0239/2007	Human	2007	f	1986	2294	2324	2181	1734	1500	1421	982	845	243	209	201	264	131	196	74	75	1393	198	165	155	185	100	142	57	55	1057	45	44	46	79	31	54	17	20	336	3.15	224	193	12	192	218	121	168	47
689	A/Tennessee/UR06-0262/2007	Human	2007	f	1986	2292	2324	2181	1740	1500	1413	982	844	243	214	195	265	134	201	73	76	1401	199	167	152	187	102	149	56	56	1068	44	47	43	78	32	52	17	20	333	3.21	223	199	13	189	217	125	173	46
690	A/Tennessee/UR06-0277/2007	Human	2007	f	1986	2298	2324	2181	1739	1497	1427	982	848	246	217	196	266	126	195	71	74	1391	201	171	153	188	95	142	55	54	1059	45	46	43	78	31	53	16	20	332	3.19	226	201	12	189	215	118	168	45
691	A/Tennessee/UR06-0294/2007	Human	2007	f	1986	2294	2324	2181	1739	1500	1422	982	846	242	212	198	264	131	197	75	76	1395	197	169	152	186	100	143	58	56	1061	45	43	46	78	31	54	17	20	334	3.18	223	195	12	190	218	121	169	48
692	A/Tennessee/UR06-0312/2007	Human	2007	f	1986	2294	2324	2181	1739	1502	1421	982	844	240	219	198	269	128	195	77	74	1400	195	172	153	191	96	141	58	54	1060	45	47	45	78	32	54	19	20	340	3.12	220	202	12	192	220	119	167	49
693	A/Tennessee/UR06-0379/2007	Human	2007	f	1986	2298	2327	2194	1736	1501	1423	986	838	241	216	196	269	129	193	80	74	1398	196	170	150	191	97	139	60	56	1059	45	46	46	78	32	54	20	18	339	3.12	221	199	12	190	219	120	165	49
694	A/Tennessee/UR06-0388/2007	Human	2007	f	1986	2294	2315	2193	1737	1497	1426	982	838	242	212	199	264	131	195	75	75	1393	197	169	153	186	101	141	58	56	1061	45	43	46	78	30	54	17	19	332	3.2	222	195	12	191	218	122	167	48
695	A/Tennessee/UR06-0414/2007	Human	2007	f	1986	2300	2318	2183	1739	1497	1428	982	838	242	216	196	270	129	195	78	76	1402	197	170	151	192	97	141	59	58	1065	45	46	45	78	32	54	19	18	337	3.16	222	199	12	190	220	121	167	49
696	A/Tennessee/UR06-0459/2007	Human	2007	f	1986	2280	2324	2181	1737	1500	1427	982	844	240	220	195	269	128	195	77	76	1400	195	173	150	191	96	141	58	57	1061	45	47	45	78	32	54	19	19	339	3.13	221	203	12	189	219	119	167	49
697	A/Tennessee/UR06-0473/2007	Human	2007	f	1986	2295	2327	2193	1737	1501	1424	982	844	243	210	198	264	133	195	77	77	1397	198	167	152	186	102	141	60	57	1063	45	43	46	78	31	54	17	20	334	3.18	224	193	12	190	218	123	167	50
698	A/Tennessee/UR06-0508/2007	Human	2007	f	1986	2295	2315	2183	1739	1500	1427	985	848	240	220	195	271	128	194	79	75	1402	195	174	150	193	96	140	59	56	1063	45	46	45	78	32	54	20	19	339	3.14	220	203	12	188	220	119	166	50
699	A/Tennessee/UR06-0509/2007	Human	2007	f	1986	2297	2324	2193	1738	1500	1421	985	844	243	212	198	262	131	197	76	77	1396	198	168	152	184	100	143	58	57	1060	45	44	46	78	31	54	18	20	336	3.15	224	195	12	190	216	121	169	48
700	A/Tennessee/UR06-0523/2007	Human	2007	f	1986	2290	2324	2181	1737	1500	1421	982	844	241	221	196	269	128	195	77	76	1403	195	175	151	192	96	140	58	56	1063	46	46	45	77	32	55	19	20	340	3.13	220	204	12	190	218	119	167	49
701	A/Texas/UR06-0025/2007	Human	2007	f	1986	2294	2324	2182	1710	1497	1421	982	848	241	211	200	261	131	195	76	76	1391	195	167	154	184	101	141	59	56	1057	46	44	46	77	30	54	17	20	334	3.16	222	195	12	192	216	122	167	49
702	A/Texas/UR06-0026/2007	Human	2007	f	1986	2294	2315	2193	1739	1497	1424	985	848	245	216	206	262	132	196	76	79	1412	202	170	160	182	103	140	57	56	1070	43	46	46	80	29	56	19	23	342	3.13	225	200	13	198	214	126	167	49
703	A/Texas/UR06-0038/2007	Human	2007	f	1986	2280	2324	2191	1710	1497	1413	982	838	241	211	198	264	130	195	73	75	1387	198	166	152	187	100	140	56	57	1056	43	45	46	77	30	55	17	18	331	3.19	223	194	12	190	219	121	168	46
704	A/Texas/UR06-0039/2007	Human	2007	f	1986	2298	2327	2193	1732	1501	1422	984	844	242	211	198	265	131	196	74	76	1393	198	166	152	187	100	140	56	57	1056	44	45	46	78	31	56	18	19	337	3.13	223	194	12	190	219	121	168	46
705	A/Texas/UR06-0133/2007	Human	2007	f	1986	2290	2324	2192	1736	1497	1424	985	844	242	213	199	264	129	197	73	75	1392	199	169	155	185	98	143	56	56	1061	43	44	44	79	31	54	17	19	331	3.21	221	198	12	192	216	121	169	45
706	A/Texas/UR06-0156/2007	Human	2007	f	1986	2295	2324	2193	1740	1497	1413	982	844	241	213	200	264	133	196	74	75	1396	197	169	154	185	103	143	57	55	1063	44	44	46	79	30	53	17	20	333	3.19	222	197	12	191	218	123	169	47
707	A/Texas/UR06-0157/2007	Human	2007	f	1986	2292	2327	2194	1739	1502	1422	986	848	242	218	197	271	130	194	79	74	1405	197	172	152	192	97	140	59	55	1064	45	46	45	79	33	54	20	19	341	3.12	222	201	12	191	220	120	166	50
708	A/Texas/UR06-0174/2007	Human	2007	f	1986	2294	2324	2181	1737	1500	1425	982	844	239	212	202	265	130	199	72	75	1394	196	167	158	187	98	146	56	56	1064	43	45	44	78	32	53	16	19	330	3.22	219	197	12	194	217	121	171	45
709	A/Texas/UR06-0176/2007	Human	2007	f	1986	2300	2315	2193	1740	1497	1413	982	848	242	210	199	265	131	196	77	76	1396	197	166	153	187	101	143	60	56	1063	45	44	46	78	30	53	17	20	333	3.19	223	195	12	191	219	122	169	50
710	A/Texas/UR06-0193/2007	Human	2007	f	1986	2294	2324	2181	1740	1502	1424	982	844	241	213	200	264	134	197	74	75	1398	197	169	154	185	103	143	57	55	1063	44	44	46	79	31	54	17	20	335	3.17	222	197	12	191	218	123	169	47
711	A/Texas/UR06-0196/2007	Human	2007	f	1986	2294	2308	2192	1738	1497	1428	985	846	241	212	200	264	133	198	75	75	1398	197	168	154	185	103	144	57	55	1063	44	44	46	79	30	54	18	20	335	3.17	222	196	12	192	218	123	169	47
712	A/Texas/UR06-0203/2007	Human	2007	f	1986	2280	2315	2192	1740	1500	1427	986	844	240	211	200	264	132	196	78	76	1397	196	167	154	186	101	142	60	56	1062	44	44	46	78	31	54	18	20	335	3.17	222	195	12	192	218	122	168	50
713	A/Texas/UR06-0204/2007	Human	2007	f	1986	2280	2315	2192	1738	1503	1423	982	848	240	211	200	264	134	196	77	76	1398	196	167	154	185	103	142	60	56	1063	44	44	46	79	31	54	17	20	335	3.17	222	195	12	192	217	124	168	50
714	A/Texas/UR06-0216/2007	Human	2007	f	1986	2294	2315	2181	1740	1497	1428	982	848	241	213	201	264	133	197	74	75	1398	197	169	155	185	103	143	57	55	1064	44	44	46	79	30	54	17	20	334	3.19	222	197	12	192	218	123	169	47
715	A/Texas/UR06-0217/2007	Human	2007	f	1986	2294	2312	2181	1739	1497	1428	982	848	247	216	194	257	131	197	75	76	1393	201	169	149	178	100	143	57	57	1054	46	47	45	79	31	54	18	19	339	3.11	229	196	12	187	206	123	166	47
716	A/Texas/UR06-0250/2007	Human	2007	f	1986	2294	2315	2181	1740	1502	1426	982	848	240	212	200	264	133	195	74	76	1394	195	168	154	185	102	141	57	56	1058	45	44	46	79	31	54	17	20	336	3.15	221	195	12	192	218	123	167	47
717	A/Texas/UR06-0270/2007	Human	2007	f	1986	2294	2315	2182	1739	1500	1413	984	841	240	212	200	264	131	196	73	75	1391	197	167	156	186	98	144	56	56	1060	43	45	44	78	33	52	17	19	331	3.2	220	197	12	193	216	122	169	45
718	A/Texas/UR06-0271/2007	Human	2007	f	1986	2294	2327	2193	1740	1505	1427	986	848	241	212	199	264	133	196	78	76	1399	196	168	153	186	102	142	60	56	1063	45	44	46	78	31	54	18	20	336	3.16	222	196	12	191	218	122	168	50
719	A/Texas/UR06-0303/2007	Human	2007	f	1986	2294	2315	2193	1739	1497	1413	985	838	242	214	200	264	131	195	73	75	1394	199	168	156	186	98	143	56	56	1062	43	46	44	78	33	52	17	19	332	3.2	222	198	12	193	215	123	168	45
720	A/Texas/UR06-0305/2007	Human	2007	f	1986	2294	2315	2190	1737	1505	1428	982	848	240	218	195	270	128	194	77	74	1396	195	172	150	191	96	140	58	55	1057	45	46	45	79	32	54	19	19	339	3.12	220	201	12	189	219	119	166	49
721	A/Texas/UR06-0306/2007	Human	2007	f	1986	2295	2324	2192	1737	1503	1428	985	844	239	213	200	263	132	196	73	76	1392	196	168	156	185	100	143	56	57	1061	43	45	44	78	32	53	17	19	331	3.21	219	198	12	193	215	123	168	45
722	A/Texas/UR06-0308/2007	Human	2007	f	1986	2294	2315	2193	1740	1497	1427	982	848	241	212	199	264	131	196	77	76	1396	196	168	153	186	101	142	60	56	1062	45	44	46	78	30	54	17	20	334	3.18	222	196	12	191	218	122	168	50
723	A/Texas/UR06-0309/2007	Human	2007	f	1986	2294	2327	2193	1740	1505	1427	986	848	240	212	198	264	134	199	75	75	1397	196	168	152	185	103	145	57	55	1061	44	44	46	79	31	54	18	20	336	3.16	222	196	12	190	218	123	170	47
724	A/Texas/UR06-0323/2007	Human	2007	f	1986	2298	2316	2185	1722	1500	1419	985	847	244	213	200	263	132	197	75	74	1398	199	166	154	185	101	143	57	55	1060	45	47	46	78	31	54	18	19	338	3.14	224	197	13	191	216	122	169	46
725	A/Texas/UR06-0342/2007	Human	2007	f	1986	2294	2327	2193	1739	1505	1427	986	848	237	213	200	265	130	196	73	75	1389	194	168	156	187	97	143	56	56	1057	43	45	44	78	33	53	17	19	332	3.18	217	198	13	193	216	121	168	45
726	A/Texas/UR06-0357/2007	Human	2007	f	1986	2294	2324	2193	1740	1500	1426	985	848	243	214	199	263	132	197	76	74	1398	198	167	153	185	101	142	58	55	1059	45	47	46	78	31	55	18	19	339	3.12	223	197	13	190	217	122	169	47
727	A/Texas/UR06-0359/2007	Human	2007	f	1986	2294	2324	2181	1740	1500	1426	982	844	244	214	200	263	132	196	74	74	1397	199	167	154	185	101	142	57	55	1060	45	47	46	78	31	54	17	19	337	3.15	224	198	13	191	216	122	168	46
728	A/Texas/UR06-0380/2007	Human	2007	f	1986	2295	2327	2192	1740	1502	1425	984	848	241	211	199	265	132	197	78	76	1399	196	167	153	187	101	143	60	56	1063	45	44	46	78	31	54	18	20	336	3.16	222	195	12	191	218	122	169	50
729	A/Texas/UR06-0397/2007	Human	2007	f	1986	2294	2324	2191	1738	1500	1426	982	838	243	214	199	265	129	198	74	73	1395	198	168	153	186	98	144	57	55	1059	45	46	46	79	31	54	17	18	336	3.15	223	197	13	190	219	120	170	46
730	A/Texas/UR06-0398/2007	Human	2007	f	1986	2294	2315	2193	1739	1504	1427	985	844	239	212	201	262	130	198	73	75	1390	196	168	157	184	98	145	56	56	1060	43	44	44	78	32	53	17	19	330	3.21	219	197	12	194	214	121	170	45
731	A/Texas/UR06-0420/2007	Human	2007	f	1986	2300	2324	2193	1732	1501	1421	984	846	245	215	205	260	134	196	76	80	1411	202	168	160	180	104	139	57	57	1067	43	47	45	80	30	57	19	23	344	3.1	225	199	12	197	212	127	167	49
732	A/Texas/UR06-0445/2007	Human	2007	f	1986	2294	2315	2193	1740	1497	1426	985	848	241	207	196	267	132	196	75	75	1389	197	162	150	190	102	141	56	55	1053	44	45	46	77	30	55	19	20	336	3.13	223	193	13	188	220	123	167	47
733	A/Texas/UR06-0461/2007	Human	2007	f	1986	2294	2315	2193	1740	1497	1428	985	848	241	211	198	265	131	197	78	77	1398	196	167	152	187	101	143	60	57	1063	45	44	46	78	30	54	18	20	335	3.17	222	195	12	190	219	122	169	50
734	A/Texas/UR06-0467/2007	Human	2007	f	1986	2295	2327	2191	1738	1503	1424	983	848	247	216	205	260	134	196	76	81	1415	203	169	160	180	104	139	57	58	1070	44	47	45	80	30	57	19	23	345	3.1	227	200	12	197	212	127	167	49
735	A/Texas/UR06-0468/2007	Human	2007	f	1986	2295	2324	2192	1739	1503	1424	982	848	246	215	205	262	134	196	74	81	1413	203	168	160	182	104	139	56	58	1070	43	47	45	80	30	57	18	23	343	3.12	226	199	12	197	214	127	167	49
736	A/Texas/UR06-0502/2007	Human	2007	f	1986	2295	2327	2191	1738	1504	1424	986	846	242	213	199	264	133	195	77	76	1399	197	169	153	185	102	141	59	56	1062	45	44	46	79	31	54	18	20	337	3.15	223	197	13	191	218	123	167	49
737	A/Texas/UR06-0503/2007	Human	2007	f	1986	2294	2324	2193	1739	1497	1426	985	848	245	215	209	260	133	196	76	80	1414	202	168	164	180	104	139	57	57	1071	43	47	45	80	29	57	19	23	343	3.12	225	199	12	200	212	127	167	49
738	A/Texas/UR06-0526/2007	Human	2007	f	1986	2294	2327	2193	1740	1503	1428	982	847	240	217	196	268	132	201	73	77	1404	197	169	153	190	99	147	56	56	1067	43	48	43	78	33	54	17	21	337	3.17	221	200	13	190	220	123	172	46
739	A/Texas/UR06-0540/2007	Human	2007	f	1986	2294	2315	2182	1740	1497	1426	985	848	243	215	200	262	131	196	75	76	1398	198	169	154	184	101	142	57	57	1062	45	46	46	78	30	54	18	19	336	3.16	223	199	13	191	216	122	168	46
740	A/Texas/UR06-0542/2007	Human	2007	f	1986	2294	2324	2193	1739	1504	1426	985	848	247	216	205	261	134	196	76	81	1416	203	169	160	181	104	139	57	58	1071	44	47	45	80	30	57	19	23	345	3.1	227	200	12	197	213	127	167	49
741	A/Texas/UR06-0563/2007	Human	2007	f	1986	2295	2327	2181	1740	1500	1426	986	848	241	214	198	264	132	196	75	77	1397	196	170	152	186	101	142	57	57	1061	45	44	46	78	31	54	18	20	336	3.16	222	198	12	189	217	122	168	47
742	A/Texas/UR06-0582/2007	Human	2007	f	1986	2294	2327	2192	1737	1500	1421	982	838	242	212	198	265	131	198	75	75	1396	197	169	152	187	100	144	58	55	1062	45	43	46	78	31	54	17	20	334	3.18	223	195	12	190	218	121	169	48
743	A/Vermont/UR06-0035/2007	Human	2007	f	1986	2294	2324	2193	1737	1500	1421	982	844	241	209	201	267	132	194	73	76	1393	197	165	155	188	101	140	56	57	1059	44	44	46	79	31	54	17	19	334	3.17	222	193	12	193	221	122	166	46
744	A/Vermont/UR06-0050/2007	Human	2007	f	1986	2295	2327	2191	1738	1503	1424	982	846	240	210	196	267	134	196	74	74	1391	196	165	151	190	103	141	56	55	1057	44	45	45	77	31	55	18	19	334	3.16	222	195	13	188	220	124	167	47
745	A/Vermont/UR06-0051/2007	Human	2007	f	1986	2294	2324	2191	1733	1500	1421	982	844	242	210	202	263	134	196	74	74	1395	197	166	156	184	102	141	57	55	1058	45	44	46	79	32	55	17	19	337	3.14	224	194	12	193	217	124	167	47
746	A/Vermont/UR06-0089/2007	Human	2007	f	1986	2294	2315	2193	1739	1500	1428	985	848	243	219	195	268	129	194	79	74	1401	198	173	150	190	97	140	59	55	1062	45	46	45	78	32	54	20	19	339	3.13	223	202	12	189	218	120	166	50
747	A/Vermont/UR06-0090/2007	Human	2007	f	1986	2295	2324	2192	1732	1500	1421	982	848	240	210	195	267	134	196	73	74	1389	196	165	149	190	103	141	55	55	1054	44	45	46	77	31	55	18	19	335	3.15	222	195	13	187	220	124	167	47
748	A/Vermont/UR06-0301/2007	Human	2007	f	1986	2294	2313	2194	1739	1500	1428	982	838	244	220	195	269	129	193	78	73	1401	199	174	150	190	97	139	59	55	1063	45	46	45	79	32	54	19	18	338	3.14	224	203	12	189	219	120	165	50
749	A/Vermont/UR06-0330/2007	Human	2007	f	1986	2300	2327	2192	1733	1501	1418	986	848	240	210	195	268	134	196	75	74	1392	196	165	150	191	103	141	56	55	1057	44	45	45	77	31	55	19	19	335	3.16	222	195	13	187	221	124	167	47
750	A/Vermont/UR06-0472/2007	Human	2007	f	1986	2294	2315	2181	1740	1497	1426	982	848	243	216	201	263	130	201	74	75	1403	198	170	155	184	100	145	57	56	1065	45	46	46	79	30	56	17	19	338	3.15	222	200	12	191	216	121	172	46
751	A/Vermont/UR06-0485/2007	Human	2007	f	1986	2294	2315	2193	1740	1497	1426	985	838	241	209	195	268	133	199	75	73	1393	197	164	150	191	103	144	56	55	1060	44	45	45	77	30	55	19	18	333	3.18	223	194	13	187	221	124	168	47
752	A/Vermont/UR06-0511/2007	Human	2007	f	1986	2294	2315	2193	1740	1503	1426	982	848	241	209	195	268	134	197	74	74	1392	197	164	150	191	103	142	56	55	1058	44	45	45	77	31	55	18	19	334	3.17	223	194	13	187	221	124	167	47
753	A/Vermont/UR06-0513/2007	Human	2007	f	1986	2300	2305	2162	1732	1501	1421	986	844	240	210	195	268	134	197	75	74	1393	196	165	150	191	103	142	56	55	1058	44	45	45	77	31	55	19	19	335	3.16	222	195	13	187	221	124	167	47
754	A/Vermont/UR06-0556/2007	Human	2007	f	1986	2294	2315	2193	1740	1497	1427	985	848	241	210	195	267	133	196	75	74	1391	197	165	150	190	103	141	56	55	1057	44	45	45	77	30	55	19	19	334	3.16	223	195	13	187	220	124	167	47
755	A/Vermont/UR06-0573/2007	Human	2007	f	1986	2294	2327	2193	1740	1505	1426	982	838	241	209	196	268	134	197	74	73	1392	197	164	151	191	103	142	56	55	1059	44	45	45	77	31	55	18	18	333	3.18	223	194	13	188	221	124	167	47
756	A/Vermont/UR06-0574/2007	Human	2007	f	1986	2294	2324	2193	1740	1503	1426	984	848	240	209	195	269	134	197	75	74	1393	196	164	150	192	103	142	56	55	1058	44	45	45	77	31	55	19	19	335	3.16	222	194	13	187	221	124	167	47
757	A/Vermont/UR06-0575/2007	Human	2007	f	1986	2294	2327	2193	1740	1505	1426	982	848	243	209	195	268	134	199	74	74	1396	197	164	150	191	103	144	56	55	1060	46	45	45	77	31	55	18	19	336	3.15	224	194	13	187	221	124	168	47
758	A/Vermont/UR06-0576/2007	Human	2007	f	1986	2295	2327	2193	1738	1503	1426	986	848	241	209	195	268	134	197	75	74	1393	197	164	150	191	103	142	56	55	1058	44	45	45	77	31	55	19	19	335	3.16	223	194	13	187	221	124	167	47
759	A/Virginia/UR06-0075/2007	Human	2007	f	1986	2297	2327	2192	1731	1501	1421	983	838	243	211	199	263	133	195	78	76	1398	198	168	152	185	101	141	60	57	1062	45	43	47	78	32	54	18	19	336	3.16	224	195	12	191	217	123	167	50
760	A/Virginia/UR06-0107/2007	Human	2007	f	1986	2280	2324	2193	1739	1500	1427	982	838	241	209	198	264	131	195	73	76	1387	198	166	151	186	99	140	56	58	1054	43	43	47	78	32	55	17	18	333	3.17	223	193	12	191	218	121	167	46
761	A/Virginia/UR06-0109/2007	Human	2007	f	1986	2290	2324	2192	1737	1501	1424	982	844	243	214	198	263	132	196	75	76	1397	196	171	152	185	101	142	58	56	1061	47	43	46	78	31	54	17	20	336	3.16	224	197	12	190	217	122	168	48
762	A/Virginia/UR06-0114/2007	Human	2007	f	1986	2300	2318	2182	1749	1497	1426	985	848	243	212	200	264	131	195	77	79	1401	198	169	153	186	101	141	59	58	1065	45	43	47	78	30	54	18	21	336	3.17	224	195	12	192	218	122	167	48
763	A/Virginia/UR06-0117/2007	Human	2007	f	1986	2294	2324	2192	1737	1500	1423	982	844	240	213	196	263	133	201	74	77	1397	197	167	153	184	101	147	57	57	1063	43	46	43	79	32	54	17	20	334	3.18	221	198	13	190	214	124	172	47
764	A/Virginia/UR06-0139/2007	Human	2007	f	1986	2294	2324	2182	1737	1500	1426	982	844	244	210	200	264	134	195	77	77	1401	199	167	153	186	102	141	60	57	1065	45	43	47	78	32	54	17	20	336	3.17	224	194	12	192	217	124	167	50
765	A/Virginia/UR06-0164/2007	Human	2007	f	1986	2294	2324	2181	1737	1500	1426	982	844	242	211	200	263	132	195	77	78	1398	197	168	153	185	101	141	60	58	1063	45	43	47	78	31	54	17	20	335	3.17	223	194	12	192	217	122	167	50
766	A/Virginia/UR06-0228/2007	Human	2007	f	1986	2280	2327	2181	1740	1500	1421	982	846	243	211	201	266	132	195	74	74	1396	199	166	155	187	101	141	57	55	1061	44	45	46	79	31	54	17	19	335	3.17	224	195	12	192	220	122	168	47
767	A/Virginia/UR06-0244/2007	Human	2007	f	1986	2290	2324	2190	1738	1500	1422	982	847	242	214	201	264	133	195	75	77	1401	197	170	155	186	102	141	58	57	1066	45	44	46	78	31	54	17	20	335	3.18	223	197	12	192	218	123	167	48
768	A/Virginia/UR06-0245/2007	Human	2007	f	1986	2294	2324	2181	1733	1500	1425	982	848	242	214	201	264	133	195	74	77	1400	197	170	155	186	102	141	57	57	1065	45	44	46	78	31	54	17	20	335	3.18	223	197	12	192	218	123	167	48
769	A/Virginia/UR06-0254/2007	Human	2007	f	1986	2294	2324	2181	1740	1500	1428	982	848	239	213	196	264	135	202	75	77	1401	196	167	153	185	102	148	58	56	1065	43	46	43	79	33	54	17	21	336	3.17	220	198	13	190	215	126	173	47
770	A/Virginia/UR06-0267/2007	Human	2007	f	1986	2294	2315	2193	1740	1497	1426	986	848	244	211	201	266	131	195	75	74	1397	199	166	155	187	101	141	57	55	1061	45	45	46	79	30	54	18	19	336	3.16	225	195	12	192	220	122	168	47
771	A/Virginia/UR06-0297/2007	Human	2007	f	1986	2282	2327	2163	1739	1497	1426	986	838	242	210	201	262	130	195	77	74	1391	197	166	155	183	99	141	59	56	1056	45	44	46	79	31	54	18	18	335	3.15	223	194	12	192	216	121	167	49
772	A/Virginia/UR06-0332/2007	Human	2007	f	1986	2294	2324	2181	1739	1500	1428	982	846	240	221	196	273	128	194	79	75	1406	194	175	151	193	96	140	59	56	1064	46	46	45	80	32	54	20	19	342	3.11	221	204	12	190	222	119	166	50
773	A/Virginia/UR06-0346/2007	Human	2007	f	1986	2297	2324	2181	1738	1497	1426	982	844	242	214	201	264	132	195	75	77	1400	197	170	155	186	102	141	58	57	1066	45	44	46	78	30	54	17	20	334	3.19	223	197	12	192	219	123	167	48
774	A/Virginia/UR06-0351/2007	Human	2007	f	1986	2298	2324	2181	1737	1500	1421	982	844	242	210	201	262	130	195	75	75	1390	197	166	155	183	98	141	58	55	1053	45	44	46	79	32	54	17	20	337	3.12	223	194	12	192	216	121	167	48
775	A/Virginia/UR06-0360/2007	Human	2007	f	1986	2298	2327	2192	1732	1501	1421	984	844	242	210	201	262	130	195	76	75	1391	197	166	155	183	98	141	58	55	1053	45	44	46	79	32	54	18	20	338	3.12	223	194	12	192	216	121	167	48
776	A/Virginia/UR06-0384/2007	Human	2007	f	1986	2290	2327	2181	1734	1500	1421	982	844	240	214	201	263	132	196	74	74	1394	195	168	155	184	101	141	57	55	1056	45	46	46	79	31	55	17	19	338	3.12	221	198	13	192	217	122	167	46
777	A/Virginia/UR06-0387/2007	Human	2007	f	1986	2295	2324	2193	1738	1500	1421	982	844	244	212	200	264	132	196	77	77	1402	199	168	153	185	101	142	60	57	1065	45	44	47	79	31	54	17	20	337	3.16	225	195	12	192	218	122	168	50
778	A/Virginia/UR06-0549/2007	Human	2007	f	1986	2294	2324	2181	1740	1500	1427	982	838	241	214	197	262	136	203	74	76	1403	197	168	154	183	103	149	57	57	1068	44	46	43	79	33	54	17	19	335	3.19	221	198	13	191	213	127	173	47
779	A/Virginia/UR06-0562/2007	Human	2007	f	1986	2294	2327	2193	1740	1505	1423	986	848	239	212	201	265	134	203	74	74	1402	195	168	155	187	103	147	56	54	1065	44	44	46	78	31	56	18	20	337	3.16	221	196	12	192	219	123	173	46
780	A/Kentucky/UR06-0187/2007	Human	2007	f	1986	2294	2320	2193	1737	1497	1426	984	847	242	213	199	266	132	195	75	74	1396	196	169	151	188	102	141	57	56	1060	46	44	48	78	30	54	18	18	336	3.15	223	197	12	190	219	123	167	47
781	A/Virginia/UR06-0266/2007	Human	2007	f	1986	2300	2326	2172	1732	1501	1400	985	844	242	210	200	262	130	195	76	74	1389	197	166	154	183	98	141	58	55	1052	45	44	46	79	32	54	18	19	337	3.12	223	194	12	191	216	121	167	48
782	A/New York/UR06-0056/2007	Human	2007	f	1986	2294	2327	2193	1739	1497	1417	984	848	242	212	198	264	131	197	76	76	1396	197	168	152	186	101	143	58	56	1061	45	44	46	78	30	54	18	20	335	3.17	223	196	12	190	218	122	169	48
783	A/Virginia/UR06-0092/2007	Human	2007	f	1986	2278	2324	2192	1739	1500	1425	982	844	243	211	201	267	131	195	74	74	1396	197	166	155	188	100	141	57	55	1059	46	45	46	79	31	54	17	19	337	3.14	224	195	12	192	221	121	168	47
784	A/Virginia/UR06-0361/2007	Human	2007	f	1986	2294	2310	2181	1740	1500	1418	982	844	243	215	197	265	132	200	74	76	1402	198	168	153	188	100	147	57	56	1067	45	47	44	77	32	53	17	20	335	3.19	224	198	13	191	217	123	171	46
785	A/Virginia/UR06-0295/2007	Human	2007	f	1986	2280	2324	2181	1740	1500	1412	982	845	240	212	196	262	135	202	74	76	1397	198	166	153	183	103	149	57	56	1065	42	46	43	79	32	53	17	20	332	3.21	222	197	13	190	213	126	172	47
786	A/Texas/UR06-0175/2007	Human	2007	f	1986	2294	2324	2181	1740	1505	1427	972	848	241	211	199	264	131	196	86	76	1404	196	167	153	186	100	142	59	56	1059	45	44	46	78	31	54	27	20	345	3.07	222	195	12	191	218	121	168	50
787	A/Texas/UR06-0195/2007	Human	2007	f	1986	2294	2315	2192	1739	1488	1413	973	848	239	212	202	265	138	198	72	75	1401	196	167	158	187	98	146	56	56	1064	43	45	44	78	40	52	16	19	337	3.16	219	197	12	194	217	121	171	45
788	A/Texas/UR06-0444/2007	Human	2007	f	1986	2294	2311	2193	1740	1497	1427	979	848	240	212	200	263	132	198	74	75	1394	196	168	153	185	102	144	56	55	1059	44	44	47	78	30	54	18	20	335	3.16	221	196	12	192	217	123	169	46
789	A/Virginia/UR06-0180/2007	Human	2007	f	1986	2300	2315	2181	1735	1497	1418	986	848	241	218	197	270	127	194	78	76	1401	196	171	152	192	96	140	57	57	1061	45	47	45	78	31	54	21	19	340	3.12	221	201	12	191	220	119	166	49
790	A/Texas/UR06-0422/2007	Human	2007	f	1986	2300	2327	2193	1736	1501	1413	986	838	242	212	200	265	131	198	75	74	1397	197	166	154	187	100	144	57	56	1061	45	46	46	78	31	54	18	18	336	3.16	222	196	13	191	218	121	170	46
791	A/Kentucky/UR06-0371/2007	Human	2007	f	1986	2300	2327	2193	1741	1501	1417	986	848	241	214	198	262	131	196	74	74	1390	196	168	152	184	100	142	56	55	1053	45	46	46	78	31	54	18	19	337	3.12	222	198	13	189	216	121	168	45
792	A/Tennessee/UR06-0236/2007	Human	2007	f	1986	2281	2324	2168	1734	1500	1415	982	844	236	213	205	267	140	197	75	75	1408	193	165	158	187	108	142	57	55	1065	43	48	47	80	32	55	18	20	343	3.1	217	197	11	196	218	132	168	48
793	A/Nyiregyhaza/01/2007	Human	2007	f	1986	2258	2299	2151	1710	1497	1413	862	844	257	219	196	262	134	200	113	76	1457	195	168	152	183	102	146	50	57	1053	62	51	44	79	32	54	63	19	404	2.61	226	200	14	190	211	127	169	45
794	A/California/UR06-0462/2007	Human	2007	f	1986	2294	2327	2193	1733	1505	1427	986	838	244	213	200	264	131	197	75	72	1396	198	168	154	185	100	143	57	54	1059	46	45	46	79	31	54	18	18	337	3.14	225	197	13	191	218	121	169	46
795	A/Virginia/UR06-0594/2007	Human	2007	f	1986	2294	2324	2181	1740	1505	1406	982	848	244	214	198	267	132	195	75	76	1401	198	169	152	187	101	141	58	56	1062	46	45	46	80	31	54	17	20	339	3.13	225	198	12	190	220	122	167	48
796	A/Kansas/UR06-0299/2007	Human	2007	f	1986	2280	2301	2193	1731	1497	1413	986	848	243	212	198	263	131	196	77	76	1396	197	170	153	184	101	143	59	56	1063	46	42	45	79	30	53	18	20	333	3.19	225	196	13	190	218	122	168	48
797	A/Florida/UR06-0354/2007	Human	2007	f	1986	2294	2315	2181	1741	1497	1426	974	848	243	212	199	265	131	197	82	74	1403	198	168	153	186	101	142	57	55	1060	45	44	46	79	30	55	25	19	343	3.09	224	196	12	190	219	122	168	47
798	A/Oregon/UR06-0186/2007	Human	2007	f	1986	2294	2324	2179	1738	1500	1421	982	844	242	217	195	269	130	197	78	75	1403	196	170	150	191	98	143	60	56	1064	46	47	45	78	32	54	18	19	339	3.14	221	200	12	189	220	121	170	50
799	A/Kentucky/UR06-0369/2007	Human	2007	f	1986	2296	2327	2193	1736	1500	1422	986	835	242	213	199	263	131	196	75	76	1395	197	167	153	185	100	142	57	54	1055	45	46	46	78	31	54	18	22	340	3.1	223	197	13	190	217	121	168	46
800	A/Virginia/UR06-0065/2007	Human	2007	f	1986	2295	2327	2193	1727	1501	1421	986	838	243	211	200	260	133	194	78	76	1395	198	168	153	182	102	140	60	57	1060	45	43	47	78	31	54	18	19	335	3.16	224	194	12	192	215	123	166	50
801	A/Ohio/UR06-0178/2007	Human	2007	f	1986	2280	2324	2146	1710	1497	1417	982	832	240	213	202	263	131	196	75	75	1395	196	169	152	186	100	142	58	56	1059	44	44	50	77	31	54	17	19	336	3.15	222	197	12	190	218	122	167	48
802	A/Kentucky/UR06-0029/2007	Human	2007	f	1986	2294	2315	2193	1740	1497	1426	974	848	243	210	198	264	131	195	84	76	1401	198	165	152	186	101	141	58	56	1057	45	45	46	78	30	54	26	20	344	3.07	223	194	12	190	219	122	167	49
803	A/Washington/AF06/2007	Human	2007	f	1986	2294	2308	2193	1739	1501	1412	986	841	247	223	199	262	134	198	74	78	1415	198	172	153	181	101	144	55	59	1063	49	51	46	81	33	54	19	19	352	3.02	229	202	16	190	211	125	167	46
804	A/Boston/26/2008	Human	2008	f	1987	2281	2327	2183	1735	1501	1421	986	838	243	217	198	259	136	197	75	76	1401	195	168	153	181	103	143	55	57	1055	48	49	45	78	33	54	20	19	346	3.05	225	196	13	190	208	127	165	46
805	A/Boston/27/2008	Human	2008	f	1987	2300	2327	2193	1735	1501	1421	986	848	243	218	195	260	136	197	75	76	1400	195	168	150	182	103	143	55	57	1053	48	50	45	78	33	54	20	19	347	3.03	225	197	13	188	209	127	165	46
806	A/Boston/34/2008	Human	2008	f	1987	2286	2307	2155	1719	1500	1421	985	844	248	222	197	260	136	198	76	80	1417	199	172	151	181	103	144	56	61	1067	49	50	46	79	33	54	20	19	350	3.05	230	202	14	190	208	127	166	46
807	A/Boston/35/2008	Human	2008	f	1987	2296	2307	2158	1720	1500	1422	985	838	243	220	196	259	136	198	75	75	1402	194	169	151	181	103	143	55	57	1053	49	51	45	78	33	55	20	18	349	3.02	224	199	13	189	208	127	166	46
808	A/Boston/49/2008	Human	2008	f	1987	2295	2313	2182	1716	1500	1422	982	838	243	225	198	262	135	193	73	73	1402	192	176	153	184	102	139	55	55	1056	51	49	45	78	33	54	18	18	346	3.05	224	205	14	191	210	125	162	46
810	A/Cusco/WRAIR1730P/2008	Human	2008	f	1987	2295	2324	2193	1742	1498	1413	983	845	248	227	204	260	142	200	75	81	1437	201	174	157	181	108	145	56	60	1082	47	53	47	79	34	55	19	21	355	3.05	226	206	16	197	207	134	170	47
811	A/District of Columbia/WRAMC-1154047/2008	Human	2008	f	1987	2321	2345	2216	1757	1519	1449	1003	861	246	217	198	260	135	197	75	77	1405	196	168	152	182	102	143	56	57	1056	50	49	46	78	33	54	19	20	349	3.03	228	197	13	191	209	126	165	47
812	A/District of Columbia/WRAMC-1154048/2008	Human	2008	f	1987	2322	2346	2216	1757	1519	1450	1003	861	242	218	198	260	136	200	77	78	1409	194	169	153	180	102	146	58	59	1061	48	49	45	80	34	54	19	19	348	3.05	224	198	14	191	209	127	169	48
813	A/England/26/2008	Human	2008	f	1987	2280	2301	2151	1710	1497	1413	985	846	245	223	196	256	135	200	74	77	1406	197	173	152	179	102	147	55	58	1063	48	50	44	77	33	53	19	19	343	3.1	227	203	16	190	206	127	168	46
814	A/Florida/UR07-0022/2008	Human	2008	f	1987	2296	2329	2193	1736	1501	1421	986	848	242	222	197	260	136	199	76	76	1408	194	172	152	183	103	145	57	57	1063	48	50	45	77	33	54	19	19	345	3.08	224	202	14	190	209	127	168	48
815	A/Gunma/07G002/2008	Human	2008	f	1987	2304	2327	2216	1769	1507	1425	994	854	243	223	205	267	139	200	77	77	1431	195	176	158	186	106	145	56	57	1079	48	47	47	81	33	55	21	20	352	3.07	228	208	13	196	219	128	171	47
816	A/Gunma/07G006/2008	Human	2008	f	1987	2305	2338	2208	1756	1510	1425	1002	854	244	220	196	259	138	196	75	76	1404	196	169	150	181	104	142	56	57	1055	48	51	46	78	34	54	19	19	349	3.02	226	198	13	189	209	129	164	47
817	A/Kentucky/UR07-0061/2008	Human	2008	f	1987	2298	2327	2193	1732	1501	1421	986	845	246	221	198	264	136	199	76	75	1415	197	171	152	185	102	145	57	56	1065	49	50	46	79	34	54	19	19	350	3.04	228	201	14	191	212	128	168	48
818	A/Kyoto/07K303/2008	Human	2008	f	1987	2315	2333	2217	1761	1507	1425	1002	854	242	220	205	270	142	200	78	76	1433	195	176	159	188	109	145	57	56	1085	47	44	46	82	33	55	21	20	348	3.12	227	206	11	196	221	131	171	48
819	A/Kyoto/07K316/2008	Human	2008	f	1987	2303	2327	2216	1748	1510	1426	991	854	247	218	195	261	136	199	75	79	1410	199	169	149	183	103	144	56	60	1063	48	49	46	78	33	55	19	19	347	3.06	229	198	13	188	210	127	166	46
820	A/Kyoto/07K454/2008	Human	2008	f	1987	2305	2327	2212	1753	1524	1425	992	854	247	219	196	259	138	198	75	77	1409	198	170	150	181	105	144	56	58	1062	49	49	46	78	33	54	19	19	347	3.06	228	199	13	189	208	128	166	47
821	A/Managua/1038.01/2008	Human	2008	f	1987	2292	2327	2167	1734	1500	1422	982	844	245	219	195	262	138	200	75	74	1408	196	170	150	184	104	146	57	55	1062	49	49	45	78	34	54	18	19	346	3.07	227	198	13	188	209	128	169	48
822	A/Managua/1225.02/2008	Human	2008	f	1987	2298	2313	2176	1716	1497	1422	986	844	245	225	196	262	134	199	74	77	1412	197	173	151	181	101	145	54	58	1060	48	52	45	81	33	54	20	19	352	3.01	227	205	17	188	210	125	168	45
823	A/Managua/1985.01/2008	Human	2008	f	1987	2300	2305	2153	1720	1501	1421	986	848	247	224	197	261	136	206	74	78	1423	199	173	151	184	102	150	55	59	1073	48	51	46	77	34	56	19	19	350	3.07	227	204	17	190	209	127	172	47
824	A/Managua/2055.01/2008	Human	2008	f	1987	2280	2322	2176	1716	1497	1419	985	844	247	220	195	258	138	200	77	79	1414	198	170	149	180	104	145	58	59	1063	49	50	46	78	34	55	19	20	351	3.03	228	200	14	188	207	129	169	48
825	A/Managua/2512.01/2008	Human	2008	f	1987	2300	2327	2193	1735	1501	1421	986	838	245	220	200	258	138	198	76	80	1415	196	171	155	178	105	143	56	62	1066	49	49	45	80	33	55	20	18	349	3.05	227	200	14	193	208	129	167	46
826	A/Managua/3027.01/2008	Human	2008	f	1987	2298	2327	2194	1733	1501	1418	986	838	247	220	197	257	139	199	79	78	1416	198	170	151	179	105	145	59	59	1066	49	50	46	78	34	54	20	19	350	3.05	228	199	14	189	206	130	168	50
827	A/Managua/309.01/2008	Human	2008	f	1987	2296	2327	2176	1735	1501	1421	986	844	247	217	200	263	138	203	76	77	1421	199	169	153	182	105	148	56	58	1070	48	48	47	81	33	55	20	19	351	3.05	228	198	14	193	211	129	172	47
828	A/Managua/3153.01/2008	Human	2008	f	1987	2300	2327	2176	1736	1501	1421	986	846	249	219	198	262	134	198	76	81	1417	200	169	153	183	100	144	56	61	1066	49	50	45	79	34	54	20	20	351	3.04	229	199	14	191	208	125	166	46
829	A/Managua/3180.01/2008	Human	2008	f	1987	2300	2327	2176	1735	1501	1421	986	838	246	220	195	260	138	200	78	79	1416	197	170	150	181	104	146	59	60	1067	49	50	45	79	34	54	19	19	349	3.06	227	200	14	188	207	129	169	48
830	A/Managua/3418.01/2008	Human	2008	f	1987	2300	2327	2193	1710	1501	1422	986	844	246	219	200	259	139	204	76	77	1420	198	170	153	181	106	149	56	58	1071	48	49	47	78	33	55	20	19	349	3.07	227	199	14	193	209	130	173	47
831	A/Managua/3570.01/2008	Human	2008	f	1987	2300	2327	2192	1735	1501	1422	986	844	246	225	197	261	136	199	74	78	1416	198	173	152	181	102	145	55	59	1065	48	52	45	80	34	54	19	19	351	3.03	228	205	17	189	211	126	168	46
832	A/Managua/3759.02/2008	Human	2008	f	1987	2280	2301	2151	1710	1497	1413	982	838	245	221	200	259	137	202	79	76	1419	197	172	154	181	105	147	60	58	1074	48	49	46	78	32	55	19	18	345	3.11	228	203	15	194	207	129	172	50
833	A/Managua/4017.02/2008	Human	2008	f	1987	2290	2327	2194	1735	1501	1421	986	838	247	220	197	257	138	198	79	79	1415	198	170	151	179	104	144	59	60	1065	49	50	46	78	34	54	20	19	350	3.04	228	199	14	189	206	129	167	50
834	A/Managua/4032.01/2008	Human	2008	f	1987	2286	2307	2152	1716	1500	1418	985	844	249	220	197	264	137	196	76	76	1415	201	171	152	184	103	142	57	57	1067	48	49	45	80	34	54	19	19	348	3.07	230	200	14	190	213	128	165	48
835	A/Managua/4070.01/2008	Human	2008	f	1987	2280	2327	2176	1735	1501	1421	986	848	248	220	197	264	137	196	76	76	1414	201	171	152	184	103	142	57	57	1067	47	49	45	80	34	54	19	19	347	3.07	230	200	14	190	213	128	165	48
836	A/Managua/4086.02/2008	Human	2008	f	1987	2291	2327	2194	1733	1501	1421	986	838	248	219	196	260	138	198	80	79	1418	199	169	150	182	104	144	60	59	1067	49	50	46	78	34	54	20	20	351	3.04	229	199	14	189	209	129	167	49
837	A/Managua/4315.04/2008	Human	2008	f	1987	2289	2327	2193	1735	1501	1423	986	844	246	217	200	263	138	203	76	78	1421	198	169	153	183	105	147	56	59	1070	48	48	47	80	33	56	20	19	351	3.05	227	198	14	193	211	129	172	47
838	A/Managua/4341.01/2008	Human	2008	f	1987	2283	2327	2176	1734	1501	1421	986	838	247	220	195	259	138	200	78	79	1416	197	170	150	181	104	146	59	60	1067	50	50	45	78	34	54	19	19	349	3.06	228	200	14	188	208	129	169	48
839	A/Managua/4412.01/2008	Human	2008	f	1987	2296	2327	2192	1736	1497	1422	985	848	248	220	203	261	137	203	76	77	1425	200	172	156	181	105	148	56	58	1076	48	48	47	80	32	55	20	19	349	3.08	228	200	14	196	209	129	172	47
840	A/Managua/4444.01/2008	Human	2008	f	1987	2292	2327	2193	1733	1501	1422	984	848	245	218	202	262	140	204	76	77	1424	197	170	155	183	106	149	56	58	1074	48	48	47	79	34	55	20	19	350	3.07	227	199	14	195	210	131	173	47
841	A/Managua/4924.01/2008	Human	2008	f	1987	2296	2327	2193	1738	1501	1421	984	838	247	226	197	262	137	208	74	77	1428	199	175	151	185	103	152	55	59	1079	48	51	46	77	34	56	19	18	349	3.09	227	204	17	190	210	128	173	47
842	A/Managua/496.01/2008	Human	2008	f	1987	2283	2327	2193	1733	1501	1421	986	848	249	224	198	261	137	207	74	80	1430	200	173	152	184	103	152	55	61	1080	49	51	46	77	34	55	19	19	350	3.09	229	203	17	191	209	128	173	47
843	A/Managua/5007.01/2008	Human	2008	f	1987	2298	2327	2192	1733	1501	1422	986	847	246	225	197	261	137	208	74	78	1426	198	174	151	184	103	152	55	59	1076	48	51	46	77	34	56	19	19	350	3.07	226	203	17	190	210	128	173	47
844	A/Managua/5214.01/2008	Human	2008	f	1987	2298	2327	2193	1732	1501	1418	986	844	247	226	196	261	135	200	74	77	1416	199	174	151	182	101	146	55	58	1066	48	52	45	79	34	54	19	19	350	3.05	229	206	17	188	211	126	169	46
845	A/Managua/954.02/2008	Human	2008	f	1987	2299	2327	2192	1735	1501	1422	986	848	243	219	203	268	140	201	75	79	1428	194	170	158	189	106	147	56	60	1080	49	49	45	79	34	54	19	19	348	3.1	224	200	14	194	217	130	167	47
846	A/Maracay/WRAIR1729P/2008	Human	2008	f	1987	2295	2324	2193	1742	1498	1413	983	845	249	227	206	261	151	203	70	81	1448	204	175	160	183	116	148	50	61	1097	45	52	46	78	35	55	20	20	351	3.13	227	206	20	198	211	143	172	44
847	A/Medellin/WRAIR1297P/2008	Human	2008	f	1987	2295	2324	2193	1742	1498	1413	983	845	250	225	201	261	137	198	73	78	1423	204	174	153	183	103	145	54	59	1075	46	51	48	78	34	53	19	19	348	3.09	231	204	14	194	208	128	168	45
848	A/Mexico/UASLP-005/2008	Human	2008	f	1987	2280	2301	2151	1732	1497	1413	983	845	242	221	194	262	139	196	75	78	1407	195	171	150	182	106	143	56	59	1062	47	50	44	80	33	53	19	19	345	3.08	225	202	14	188	210	131	166	46
849	A/Mexico/UASLP-006/2008	Human	2008	f	1987	2280	2301	2151	1732	1497	1413	983	848	242	222	195	265	141	201	75	78	1419	195	171	151	184	107	145	56	59	1068	47	51	44	81	34	56	19	19	351	3.04	225	203	14	189	213	133	168	46
850	A/Mexico/UASLP-009/2008	Human	2008	f	1987	2280	2301	2151	1732	1497	1413	983	866	246	219	194	264	138	197	77	78	1413	197	171	150	184	104	144	58	59	1067	49	48	44	80	34	53	19	19	346	3.08	228	200	14	188	213	130	166	47
851	A/Nagasaki/07N011/2008	Human	2008	f	1987	2302	2328	2214	1766	1522	1425	992	854	245	216	198	259	138	198	76	76	1406	197	167	152	181	105	143	56	57	1058	48	49	46	78	33	55	20	19	348	3.04	227	195	13	191	208	128	164	47
852	A/Nagasaki/07N035/2008	Human	2008	f	1987	2307	2363	2215	1739	1509	1443	988	854	247	229	198	260	136	200	75	79	1424	198	176	153	182	102	145	57	60	1073	49	53	45	78	34	55	18	19	351	3.06	227	208	16	191	209	127	168	46
853	A/New Jersey/AF09/2008	Human	2008	f	1987	2280	2316	2158	1716	1501	1419	985	844	244	218	197	260	134	197	76	77	1403	197	169	152	182	101	143	57	58	1059	47	49	45	78	33	54	19	19	344	3.08	227	198	14	190	209	125	166	48
854	A/New York/08-1253/2008	Human	2008	f	1987	2314	2344	2209	1755	1520	1443	1002	864	246	222	195	262	136	201	78	77	1417	198	173	150	185	103	146	59	58	1072	48	49	45	77	33	55	19	19	345	3.11	228	202	14	188	209	126	171	48
855	A/New York/08-1326/2008	Human	2008	f	1987	2314	2344	2209	1755	1520	1442	1002	864	247	225	196	259	138	205	74	77	1421	197	174	150	182	104	149	55	58	1069	50	51	46	77	34	56	19	19	352	3.04	228	204	16	189	208	129	171	46
856	A/Niigata/07F102/2008	Human	2008	f	1987	2305	2328	2215	1758	1510	1425	1002	854	246	223	195	260	135	194	78	76	1407	197	172	150	180	102	140	59	57	1057	49	51	45	80	33	54	19	19	350	3.02	227	202	16	188	208	125	165	49
857	A/Niigata/07F125/2008	Human	2008	f	1987	2305	2328	2215	1767	1519	1425	984	864	243	221	203	267	141	200	78	78	1431	195	177	157	186	108	145	56	58	1082	48	44	46	81	33	55	22	20	349	3.1	228	207	12	194	220	130	171	47
858	A/Piura/WRAIR1699P/2008	Human	2008	f	1987	2295	2324	2193	1742	1498	1413	983	845	254	228	203	263	139	202	76	84	1449	204	174	156	185	107	148	57	62	1093	50	54	47	78	32	54	19	22	356	3.07	233	207	16	195	211	130	170	47
859	A/Santa Cruz/WRAIR1706P/2008	Human	2008	f	1987	2295	2324	2193	1742	1498	1413	983	845	250	231	202	256	139	201	75	80	1434	204	178	155	177	104	147	56	60	1081	46	53	47	79	35	54	19	20	353	3.06	228	210	19	194	208	131	171	47
860	A/South Korea/AF10/2008	Human	2008	f	1987	2280	2310	2176	1719	1497	1419	985	847	239	220	212	266	137	207	76	77	1434	196	175	164	184	105	151	55	57	1087	43	45	48	82	32	56	21	20	347	3.13	224	206	11	202	218	129	177	46
861	A/Taiwan/0258/2008	Human	2008	f	1987	2280	2301	2151	1710	1497	1413	982	844	244	220	194	261	137	195	72	77	1400	197	171	149	182	105	142	54	58	1058	47	49	45	79	32	53	18	19	342	3.09	227	200	13	188	211	129	164	46
862	A/Taiwan/10103/2008	Human	2008	f	1987	2280	2301	2151	1710	1497	1413	982	844	250	225	197	260	137	202	74	76	1421	202	175	153	180	105	149	55	58	1077	48	50	44	80	32	53	19	18	344	3.13	232	205	16	191	210	130	171	48
863	A/Taiwan/11526/2008	Human	2008	f	1987	2280	2301	2151	1710	1497	1413	982	844	251	225	196	260	140	203	75	77	1427	203	175	152	181	106	150	55	59	1081	48	50	44	79	34	53	20	18	346	3.12	233	205	16	191	210	132	172	49
864	A/Taiwan/2823/2008	Human	2008	f	1987	2280	2301	2151	1710	1497	1413	982	844	245	216	198	246	131	201	72	71	1380	199	170	154	166	100	145	52	51	1037	46	46	44	80	31	56	20	20	343	3.02	230	201	12	192	200	123	170	45
865	A/Taiwan/2832/2008	Human	2008	f	1987	2280	2301	2151	1710	1497	1413	982	844	241	221	209	267	138	208	75	78	1437	198	175	164	185	105	153	55	58	1093	43	46	45	82	33	55	20	20	344	3.18	226	208	12	201	218	130	177	46
866	A/Taiwan/2885/2008	Human	2008	f	1987	2280	2301	2151	1710	1497	1413	982	844	250	224	197	258	134	203	74	77	1417	201	173	153	181	101	150	52	59	1070	49	51	44	77	33	53	22	18	347	3.08	232	205	16	191	209	125	171	47
867	A/Taiwan/3293/2008	Human	2008	f	1987	2280	2301	2151	1710	1497	1413	982	844	246	223	202	259	135	199	73	80	1417	197	174	157	181	103	146	55	61	1074	49	49	45	78	32	53	18	19	343	3.13	229	202	14	195	209	127	167	47
868	A/Taiwan/5857/2008	Human	2008	f	1987	2280	2301	2151	1710	1497	1413	982	844	245	228	198	253	135	203	74	79	1415	198	175	155	175	102	150	56	60	1071	47	53	43	78	33	53	18	19	344	3.11	226	207	17	192	206	127	170	48
869	A/Taiwan/5858/2008	Human	2008	f	1987	2280	2301	2151	1710	1497	1413	982	844	245	227	199	251	134	203	74	79	1412	198	174	155	173	101	150	56	60	1067	47	53	44	78	33	53	18	19	345	3.09	226	206	17	193	204	126	170	48
870	A/Taiwan/6723/2008	Human	2008	f	1987	2280	2301	2151	1710	1497	1413	982	844	240	220	211	267	138	207	74	77	1434	197	175	165	184	106	152	54	57	1090	43	45	46	83	32	55	20	20	344	3.17	225	207	12	203	219	130	178	46
871	A/Taiwan/70132/2008	Human	2008	f	1987	2295	2310	2158	1716	1497	1416	985	847	244	223	196	260	135	199	76	78	1411	196	173	151	180	103	144	57	59	1063	48	50	45	80	32	55	19	19	348	3.05	226	202	15	189	209	126	168	48
872	A/Taiwan/70167/2008	Human	2008	f	1987	2300	2310	2164	1716	1500	1422	985	847	244	222	198	260	136	198	75	77	1410	196	172	152	178	103	144	56	58	1059	48	50	46	82	33	54	19	19	351	3.02	226	201	14	191	208	127	167	47
873	A/Taiwan/8885/2008	Human	2008	f	1987	2280	2301	2151	1710	1497	1413	982	844	243	222	208	266	139	210	74	78	1440	199	176	163	185	105	154	54	58	1094	44	46	45	81	34	56	20	20	346	3.16	226	209	13	201	219	131	181	45
874	A/Taiwan/8949/2008	Human	2008	f	1987	2280	2301	2151	1710	1497	1413	982	844	243	224	199	259	137	202	74	77	1415	195	174	155	180	104	148	56	58	1070	48	50	44	79	33	54	18	19	345	3.1	225	204	16	193	213	128	171	48
875	A/Taiwan/9042/2008	Human	2008	f	1987	2280	2301	2151	1710	1497	1413	982	844	244	224	200	256	137	201	74	77	1413	196	174	156	179	104	147	56	58	1070	48	50	44	77	33	54	18	19	343	3.12	226	204	16	193	208	128	170	48
876	A/Trujillo/WRAIR1701P/2008	Human	2008	f	1987	2295	2324	2193	1742	1498	1413	983	845	246	227	195	260	138	202	75	77	1420	197	173	149	181	104	148	56	56	1064	49	54	46	79	34	54	19	21	356	2.99	226	206	16	188	209	129	171	47
877	A/Trujillo/WRAIR1702P/2008	Human	2008	f	1987	2295	2324	2193	1742	1498	1413	983	845	247	227	196	260	138	203	75	76	1422	199	172	150	181	104	149	56	56	1067	48	55	46	79	34	54	19	20	355	3.01	227	206	16	189	209	129	171	47
878	A/Yokohama/78/2008	Human	2008	f	1987	2319	2338	2196	1768	1505	1426	992	838	249	226	201	257	138	198	74	75	1418	200	175	153	178	104	144	55	57	1066	49	51	48	79	34	54	19	18	352	3.03	229	205	16	189	207	129	166	46
879	A/Denmark/52/2008	Human	2008	f	1987	2274	2301	2193	1710	1496	1372	971	839	251	224	200	257	138	238	83	78	1469	197	173	152	179	103	145	53	58	1060	54	51	48	78	35	93	30	20	409	2.59	228	204	16	191	207	129	166	46
880	A/Japan/AF07/2008	Human	2008	f	1987	2285	2326	2181	1718	1501	1418	986	848	245	222	195	257	134	195	77	76	1401	197	171	150	176	101	141	58	57	1051	48	51	45	81	33	54	19	19	350	3	227	201	16	188	206	124	166	49
881	A/Taiwan/70013/2008	Human	2008	f	1987	2271	2301	2151	1710	1497	1413	982	841	248	226	195	259	136	197	74	75	1410	200	178	150	179	104	144	56	56	1067	48	48	45	80	32	53	18	19	343	3.11	231	206	13	189	209	128	166	47
882	A/Denmark/122/2008	Human	2008	f	1987	2274	2301	2151	1710	1496	1372	971	839	249	223	193	255	135	239	83	79	1456	195	173	149	176	101	146	54	60	1054	54	50	44	79	34	93	29	19	402	2.62	226	203	16	187	206	126	167	46
883	A/Aalborg/INS132/2009	Human	2009		2009	2301	2331	2182	1741	1507	1428	989	851	290	404	338	315	182	240	86	123	1978	242	265	273	246	141	190	63	98	1518	48	139	65	69	41	50	23	25	460	3.3	275	372	3	316	274	168	206	69
884	A/Aalborg/INS133/2009	Human	2009		2009	2292	2326	2169	1730	1498	1421	982	844	292	406	337	315	182	238	86	123	1979	242	268	273	247	140	188	64	97	1519	50	138	64	68	42	50	22	26	460	3.3	276	373	3	316	273	167	204	69
885	A/Aalborg/INS283/2009	Human	2009		2009	2292	2326	2169	1730	1498	1421	982	844	289	407	338	313	181	237	85	122	1972	240	269	274	245	139	187	63	97	1514	49	138	64	68	42	50	22	25	458	3.31	274	374	3	317	271	164	203	69
886	A/Aarhus/INS116/2009	Human	2009		2009	2292	2326	2169	1730	1498	1421	982	844	289	404	338	316	176	239	88	123	1973	240	266	275	247	136	189	66	98	1517	49	138	63	69	40	50	22	25	456	3.33	274	371	3	317	274	163	205	72
887	A/Aarhus/INS118/2009	Human	2009		2009	2292	2326	2169	1730	1498	1421	982	844	292	400	334	313	181	240	85	123	1968	243	263	273	243	141	190	63	98	1514	49	137	61	70	40	50	22	25	454	3.33	276	368	3	313	273	167	206	69
888	A/Aarhus/INS236/2009	Human	2009		2009	2292	2326	2169	1730	1498	1421	982	844	285	404	335	314	180	238	87	126	1969	236	266	270	246	140	188	64	101	1511	49	138	65	68	40	50	23	25	458	3.3	270	371	3	314	272	166	204	71
889	A/Aarhus/INS237/2009	Human	2009		2009	2292	2326	2169	1730	1498	1421	982	844	288	406	333	313	182	241	87	122	1972	240	266	270	245	141	191	65	96	1514	48	140	63	68	41	50	22	26	458	3.31	272	374	3	314	272	168	207	71
890	A/Aarhus/INS238/2009	Human	2009		2009	2292	2326	2169	1730	1498	1421	982	844	291	406	336	314	181	239	83	123	1973	243	264	272	246	141	189	61	98	1514	48	142	64	68	40	50	22	25	459	3.3	276	371	3	315	272	167	205	67
891	A/Aarhus/INS240/2009	Human	2009		2009	2292	2326	2169	1730	1498	1421	982	844	290	407	338	312	182	238	85	122	1974	241	269	274	246	140	188	63	97	1518	49	138	64	66	42	50	22	25	456	3.33	274	374	3	316	271	167	204	69
892	A/Aarhus/INS241/2009	Human	2009		2009	2292	2326	2169	1730	1498	1421	982	844	290	403	337	315	181	238	88	124	1976	240	265	274	247	141	188	66	99	1520	50	138	63	68	40	50	22	25	456	3.33	275	370	3	316	275	167	204	72
893	A/Aarhus/INS242/2009	Human	2009		2009	2292	2326	2169	1730	1498	1421	982	844	290	404	335	315	183	241	85	123	1976	242	265	272	246	142	189	63	98	1517	48	139	63	69	41	52	22	25	459	3.31	275	372	3	314	274	168	206	69
894	A/Aarhus/INS251/2009	Human	2009		2009	2292	2326	2169	1730	1498	1421	982	844	287	403	335	313	182	240	88	124	1972	238	264	272	245	142	189	66	98	1514	49	139	63	68	40	51	22	26	458	3.31	272	370	3	314	273	168	207	72
895	A/Aarhus/INS252/2009	Human	2009		2009	2292	2326	2169	1730	1498	1421	982	844	291	408	337	312	182	238	87	122	1977	242	270	272	246	140	188	65	97	1520	49	138	65	66	42	50	22	25	457	3.33	275	375	3	316	271	167	204	70
896	A/Aarhus/INS253/2009	Human	2009		2009	2292	2326	2169	1730	1498	1421	982	844	289	402	338	316	181	242	86	122	1976	241	265	274	246	141	191	64	97	1519	48	137	64	70	40	51	22	25	457	3.32	274	370	3	316	273	167	207	70
897	A/Aarhus/INS254/2009	Human	2009		2009	2292	2326	2169	1730	1498	1421	982	844	290	403	336	318	180	238	91	123	1979	241	265	272	251	140	188	68	98	1523	49	138	64	67	40	50	23	25	456	3.34	274	372	3	315	276	167	205	74
898	A/Aarhus/INS82/2009	Human	2009		2009	2286	2326	2163	1729	1498	1421	982	844	291	402	336	314	180	238	89	123	1973	241	264	273	246	140	188	67	98	1517	50	138	63	68	40	50	22	25	456	3.33	276	370	3	314	274	166	204	73
900	A/Akita/1/2009	Human	2009		2009	2280	2301	2151	1710	1497	1413	982	851	288	402	333	312	179	236	85	122	1957	241	265	271	246	140	187	63	97	1510	47	137	62	66	39	49	22	25	447	3.38	274	371	3	314	272	166	203	69
901	A/Alabama/02/2009	Human	2009		2009	2280	2301	2151	1710	1497	1413	982	863	287	404	337	312	180	237	87	121	1965	240	266	274	246	141	188	65	96	1516	47	138	63	66	39	49	22	25	449	3.38	273	371	3	318	272	166	204	71
902	A/Alabama/WRAIR1235P/2009	Human	2009	f	1988	2295	2324	2193	1742	1498	1413	983	845	245	225	200	259	140	204	75	84	1432	197	173	154	180	108	148	56	64	1080	48	52	46	79	32	56	19	20	352	3.07	226	203	17	193	208	132	172	47
903	A/Alaska/WRAIR1114P/2009	Human	2009	f	1988	2295	2324	2193	1741	1497	1413	982	844	245	226	202	262	143	207	72	78	1435	197	175	154	183	109	152	53	59	1082	48	51	48	79	34	55	19	19	353	3.07	226	205	17	194	208	135	172	46
904	A/Almati/01/2009	Human	2009		2009	2301	2331	2196	1733	1507	1421	990	851	291	403	333	316	181	238	86	125	1973	242	265	271	247	141	188	63	100	1517	49	138	62	69	40	50	23	25	456	3.33	274	371	3	313	275	167	204	69
905	A/Amagasaki/1/2009	Human	2009		2009	2280	2301	2151	1710	1497	1413	982	851	286	405	333	313	180	236	87	122	1962	239	267	271	247	141	187	65	97	1514	47	138	62	66	39	49	22	25	448	3.38	272	373	3	315	273	166	203	71
906	A/Amagasaki/2/2009	Human	2009		2009	2280	2301	2151	1710	1497	1413	982	851	286	404	333	312	180	236	87	122	1960	239	267	271	247	141	187	65	97	1514	47	137	62	65	39	49	22	25	446	3.39	272	372	3	315	272	166	203	71
907	A/Amman/WR0060N/2009	Human	2009		2009	2280	2301	2151	1710	1497	1413	982	846	292	401	336	315	179	240	89	122	1974	242	263	273	249	139	190	65	97	1518	50	138	63	66	40	50	24	25	456	3.33	277	370	3	316	274	166	207	72
908	A/Amman/WRAIR1339N/2009	Human	2009		2009	2280	2301	2151	1710	1497	1413	982	846	291	401	332	316	179	236	86	120	1961	242	263	270	250	140	186	64	95	1510	49	138	62	66	39	50	22	25	451	3.35	277	371	3	313	277	167	203	70
909	A/Ankara/WRAIR1424T/2009	Human	2009		2009	2280	2301	2151	1710	1497	1413	982	846	292	405	335	317	181	239	89	122	1980	243	268	272	248	142	189	66	97	1525	49	137	63	69	39	50	23	25	455	3.35	277	373	3	316	274	167	206	73
910	A/Ankara/WRAIR1425T/2009	Human	2009		2009	2280	2301	2151	1710	1497	1413	982	847	292	408	336	311	181	239	88	122	1977	243	267	274	243	142	189	65	97	1520	49	141	62	68	39	50	23	25	457	3.33	277	375	3	317	269	167	206	72
911	A/Antwerp/INS221/2009	Human	2009		2009	2292	2326	2169	1730	1498	1421	982	844	290	404	335	314	178	239	85	122	1967	242	265	272	247	138	189	63	97	1513	48	139	63	67	40	50	22	25	454	3.33	273	372	3	315	274	164	204	69
912	A/Argentina/07-09GP/2009	Human	2009		2009	2280	2301	2151	1710	1497	1413	982	863	286	403	335	313	180	237	84	122	1960	239	266	273	246	141	188	62	97	1512	47	137	62	67	39	49	22	25	448	3.38	272	372	3	316	273	167	204	68
913	A/Argentina/08AR/2009	Human	2009		2009	2280	2301	2151	1710	1497	1413	982	863	288	401	337	312	178	237	85	123	1961	241	264	275	246	139	188	63	97	1513	47	137	62	66	39	49	22	26	448	3.38	274	371	3	318	272	165	204	69
914	A/Argentina/19527/2009	Human	2009		2009	2280	2301	2151	1710	1497	1413	982	863	288	403	335	312	180	237	85	122	1962	241	266	273	246	140	188	63	97	1514	47	137	62	66	40	49	22	25	448	3.38	274	371	3	316	272	166	204	69
915	A/Argentina/19618/2009	Human	2009		2009	2280	2301	2151	1710	1497	1413	982	863	287	403	335	313	179	237	85	122	1961	240	266	273	247	140	188	63	97	1514	47	137	62	66	39	49	22	25	447	3.39	273	372	3	316	272	166	204	69
916	A/Argentina/19656/2009	Human	2009		2009	2280	2301	2151	1710	1497	1413	982	863	287	403	334	312	178	237	85	121	1957	240	267	272	246	139	188	63	96	1511	47	136	62	66	39	49	22	25	446	3.39	273	371	3	315	272	165	204	69
917	A/Arizona/01/2009	Human	2009		2009	2280	2301	2151	1710	1497	1413	982	838	285	404	332	312	181	238	87	120	1959	238	267	270	247	142	189	65	96	1514	47	137	62	65	39	49	22	24	445	3.4	271	372	3	313	272	166	205	71
918	A/Arizona/02/2009	Human	2009		2009	2280	2301	2151	1710	1497	1413	982	863	287	404	337	313	181	238	87	121	1968	239	267	274	248	142	189	65	96	1520	48	137	63	65	39	49	22	25	448	3.39	272	371	3	317	273	166	204	71
919	A/Arkansas/WRAIR1249P/2009	Human	2009	f	1988	2295	2324	2193	1741	1497	1413	982	844	247	228	201	260	138	206	72	78	1430	199	176	154	182	105	152	53	59	1080	48	52	47	78	33	54	19	19	350	3.09	228	207	17	193	207	130	172	46
920	A/Arkhangelsk/CRIE-GNY/2009	Human	2009		2009	2286	2338	2197	1710	1504	1413	982	841	289	404	338	315	183	237	88	123	1977	240	266	274	247	142	188	66	98	1521	49	138	64	68	41	49	22	25	456	3.34	274	372	3	319	275	168	205	72
921	A/Athens/INS122/2009	Human	2009		2009	2292	2326	2169	1730	1498	1421	982	844	292	407	336	314	182	240	85	124	1980	244	267	273	247	141	190	63	97	1522	48	140	63	67	41	50	22	27	458	3.32	275	373	3	316	272	168	205	69
922	A/Athens/INS123/2009	Human	2009		2009	2292	2326	2169	1730	1498	1421	982	844	288	404	335	313	179	238	88	126	1971	240	266	272	246	139	188	66	101	1518	48	138	63	67	40	50	22	25	453	3.35	273	372	3	314	274	165	204	72
923	A/Athens/INS124/2009	Human	2009		2009	2292	2326	2169	1730	1498	1421	982	844	293	403	336	314	181	241	85	122	1975	245	265	273	246	141	191	63	97	1521	48	138	63	68	40	50	22	25	454	3.35	278	371	3	315	272	167	206	69
924	A/Athens/INS125/2009	Human	2009		2009	2292	2326	2169	1730	1498	1421	982	844	292	407	337	314	182	239	86	123	1980	244	268	274	247	141	189	64	96	1523	48	139	63	67	41	50	22	27	457	3.33	274	374	3	316	273	168	205	69
925	A/Athens/INS126/2009	Human	2009		2009	2292	2326	2169	1730	1498	1421	982	844	289	404	333	314	179	238	88	126	1971	241	266	270	247	139	188	66	101	1518	48	138	63	67	40	50	22	25	453	3.35	274	372	3	312	274	165	204	72
926	A/Athens/INS153/2009	Human	2009		2009	2292	2326	2169	1730	1498	1421	982	844	286	400	335	314	182	241	86	122	1966	238	263	272	247	142	189	64	97	1512	48	137	63	67	40	52	22	25	454	3.33	271	368	3	315	273	168	206	70
927	A/Athens/INS154/2009	Human	2009		2009	2292	2326	2169	1730	1498	1421	982	844	288	405	335	314	180	238	89	129	1978	240	267	272	247	140	188	67	104	1525	48	138	63	67	40	50	22	25	453	3.37	273	373	4	314	275	166	204	73
928	A/Athens/INS155/2009	Human	2009		2009	2292	2326	2169	1730	1498	1421	982	844	288	401	335	312	180	241	85	123	1965	240	264	272	245	140	190	63	98	1512	48	137	63	67	40	51	22	25	453	3.34	273	369	3	315	271	166	207	69
929	A/Athens/INS156/2009	Human	2009		2009	2292	2326	2169	1730	1498	1421	982	844	290	402	336	316	184	241	85	121	1975	242	264	273	246	144	191	63	96	1519	48	138	63	70	40	50	22	25	456	3.33	275	371	3	316	274	170	206	69
930	A/Athens/INS157/2009	Human	2009		2009	2292	2326	2169	1730	1498	1421	982	844	287	401	334	313	181	239	86	122	1963	239	264	272	245	141	188	64	97	1510	48	137	62	68	40	51	22	25	453	3.33	272	369	3	314	272	167	205	70
931	A/Athens/INS158/2009	Human	2009		2009	2294	2326	2169	1730	1498	1421	982	844	288	402	335	313	181	240	85	124	1968	240	265	272	246	141	189	62	99	1514	48	137	63	67	40	51	23	25	454	3.33	272	370	3	315	272	167	206	69
932	A/Athens/INS159/2009	Human	2009		2009	2292	2326	2169	1730	1498	1421	982	844	285	399	334	312	181	240	87	123	1961	237	262	272	245	141	189	65	97	1508	48	137	62	67	40	51	22	26	453	3.33	270	367	3	314	271	167	205	71
933	A/Athens/INS160/2009	Human	2009		2009	2292	2326	2169	1730	1498	1421	982	844	293	406	337	315	183	237	85	123	1979	245	268	274	248	141	187	63	98	1524	48	138	63	67	42	50	22	25	455	3.35	278	374	3	316	274	168	203	69
934	A/Athens/INS161/2009	Human	2009		2009	2292	2326	2169	1730	1498	1421	982	844	293	403	336	316	181	241	85	122	1977	245	266	273	249	141	189	63	97	1523	48	137	63	67	40	52	22	25	454	3.35	276	371	3	316	272	167	207	69
935	A/Athens/INS162/2009	Human	2009		2009	2292	2326	2169	1730	1498	1421	982	844	292	402	335	314	180	238	86	123	1970	244	264	270	247	140	188	64	98	1515	48	138	65	67	40	50	22	25	455	3.33	276	370	3	315	272	166	204	70
936	A/Athens/INS163/2009	Human	2009		2009	2292	2326	2169	1730	1498	1421	982	844	290	406	339	314	181	242	86	122	1980	239	268	274	247	141	190	63	97	1519	51	138	65	67	40	52	23	25	461	3.3	274	373	3	317	272	167	208	69
937	A/Athens/INS164/2009	Human	2009		2009	2292	2326	2169	1730	1498	1421	982	844	291	401	335	313	181	241	85	123	1970	243	264	272	244	141	191	63	98	1516	48	137	63	69	40	50	22	25	454	3.34	276	369	3	314	272	167	207	69
938	A/Athens/INS165/2009	Human	2009		2009	2292	2326	2169	1730	1498	1421	982	844	287	399	334	313	181	240	87	125	1966	239	262	272	246	141	189	65	99	1513	48	137	62	67	40	51	22	26	453	3.34	272	367	3	314	272	167	206	71
939	A/Athens/INS166/2009	Human	2009		2009	2292	2326	2165	1730	1498	1421	982	844	288	402	337	317	180	239	85	123	1971	240	264	274	250	140	189	63	96	1516	48	138	63	67	40	50	22	27	455	3.33	273	369	3	315	274	166	204	69
940	A/Athens/INS167/2009	Human	2009		2009	2292	2326	2169	1730	1498	1421	982	844	292	400	336	315	182	241	85	123	1974	244	263	271	246	142	191	63	98	1518	48	137	65	69	40	50	22	25	456	3.33	277	367	3	315	273	168	207	69
941	A/Athens/INS257/2009	Human	2009		2009	2292	2326	2169	1730	1498	1421	982	844	287	401	334	313	181	239	86	122	1963	239	264	272	245	141	188	64	97	1510	48	137	62	68	40	51	22	25	453	3.33	272	369	3	314	272	167	205	70
942	A/Athens/INS259/2009	Human	2009		2009	2292	2326	2169	1729	1498	1421	982	844	292	399	336	314	181	242	85	123	1972	244	262	272	245	141	192	63	98	1517	48	137	64	69	40	50	22	25	455	3.33	277	367	3	315	273	167	208	69
943	A/Athens/INS260/2009	Human	2009		2009	2292	2326	2169	1730	1498	1421	982	844	287	404	335	312	182	239	84	124	1967	239	265	272	245	142	188	62	99	1512	48	139	63	67	40	51	22	25	455	3.32	272	371	3	315	271	167	205	68
944	A/Athens/INS261/2009	Human	2009		2009	2292	2326	2169	1730	1498	1421	982	844	292	407	336	314	182	239	86	124	1980	244	268	273	247	141	189	64	97	1523	48	139	63	67	41	50	22	27	457	3.33	275	374	3	316	273	168	204	70
945	A/Athens/INS262/2009	Human	2009		2009	2292	2326	2169	1730	1498	1421	982	844	291	404	336	314	181	240	84	123	1973	243	266	270	247	141	189	62	98	1516	48	138	66	67	40	51	22	25	457	3.32	276	372	3	315	272	167	205	68
946	A/Athens/INS263/2009	Human	2009		2009	2292	2326	2169	1730	1498	1421	982	844	289	404	334	316	179	241	85	121	1969	241	266	270	247	139	191	63	96	1513	48	138	64	69	40	50	22	25	456	3.32	274	372	3	314	273	165	207	69
947	A/Athens/INS264/2009	Human	2009		2009	2292	2326	2169	1730	1498	1421	982	844	287	399	335	313	181	237	86	124	1962	239	262	273	246	141	186	64	98	1509	48	137	62	67	40	51	22	26	453	3.33	272	367	3	315	272	167	203	70
948	A/Athens/INS266/2009	Human	2009		2009	2292	2326	2169	1730	1498	1421	982	844	288	403	335	313	182	239	84	124	1968	240	265	272	246	142	188	62	99	1514	48	138	63	67	40	51	22	25	454	3.33	273	370	3	315	272	167	205	68
949	A/Athens/INS267/2009	Human	2009		2009	2292	2326	2169	1730	1498	1421	982	844	288	404	335	313	179	238	88	126	1971	240	266	272	246	139	188	66	101	1518	48	138	63	67	40	50	22	25	453	3.35	273	372	3	314	274	165	204	72
950	A/Athens/INS268/2009	Human	2009		2009	2292	2326	2169	1730	1498	1421	982	844	288	401	335	314	181	241	86	121	1967	240	263	271	245	141	191	64	96	1511	48	138	64	69	40	50	22	25	456	3.31	273	370	3	315	273	167	206	69
951	A/Athens/INS269/2009	Human	2009		2009	2292	2326	2169	1730	1498	1421	982	844	291	404	336	313	180	238	85	123	1970	243	266	271	246	140	188	63	98	1515	48	138	65	67	40	50	22	25	455	3.33	276	372	3	316	272	166	204	69
952	A/Athens/INS270/2009	Human	2009		2009	2292	2326	2169	1730	1498	1421	982	844	289	405	338	318	183	239	89	124	1985	240	266	275	251	143	189	66	99	1529	49	139	63	67	40	50	23	25	456	3.35	274	372	3	318	276	169	205	72
953	A/Athens/INS271/2009	Human	2009		2009	2292	2326	2169	1730	1498	1422	982	844	288	404	335	316	181	238	87	121	1970	241	266	272	249	141	188	65	96	1518	47	138	63	67	40	50	22	25	452	3.36	272	372	3	314	273	167	204	71
954	A/Athens/INS272/2009	Human	2009		2009	2292	2326	2169	1730	1498	1422	982	844	288	404	335	316	181	238	87	121	1970	241	266	272	249	141	188	65	96	1518	47	138	63	67	40	50	22	25	452	3.36	272	372	3	314	273	167	204	71
955	A/Athens/INS273/2009	Human	2009		2009	2292	2326	2169	1730	1498	1421	982	844	289	403	335	315	178	241	88	125	1974	240	264	272	247	138	190	65	100	1516	49	139	63	68	40	51	23	25	458	3.31	273	371	3	315	273	165	206	72
956	A/Athens/INS274/2009	Human	2009		2009	2292	2326	2169	1730	1498	1421	982	844	291	401	335	316	181	240	87	123	1974	243	264	271	247	141	190	64	98	1518	48	137	64	69	40	50	23	25	456	3.33	276	369	3	314	275	167	206	70
957	A/Athens/INS275/2009	Human	2009		2009	2292	2326	2169	1730	1498	1421	982	844	292	408	336	315	182	240	85	123	1981	244	268	273	248	141	190	63	96	1523	48	140	63	67	41	50	22	27	458	3.33	275	375	3	316	273	168	205	69
958	A/Athens/INS276/2009	Human	2009		2009	2292	2326	2169	1730	1498	1422	982	844	289	405	336	313	179	241	88	126	1977	240	267	273	246	139	190	66	101	1522	49	138	63	67	40	51	22	25	455	3.35	274	372	3	314	274	165	207	72
959	A/Athens/INS320/2009	Human	2009		2009	2292	2326	2169	1730	1498	1421	982	844	289	407	338	314	181	240	85	122	1976	239	269	273	247	141	189	63	97	1518	50	138	65	67	40	51	22	25	458	3.31	273	374	3	316	272	167	206	69
960	A/Athens/INS322/2009	Human	2009		2009	2292	2326	2169	1730	1498	1421	982	844	286	402	336	313	181	240	85	123	1966	238	265	273	246	141	189	63	98	1513	48	137	63	67	40	51	22	25	453	3.34	271	369	3	315	272	167	206	69
961	A/Athens/INS323/2009	Human	2009		2009	2292	2326	2169	1730	1498	1421	982	844	289	404	333	314	179	238	88	126	1971	241	266	270	247	139	188	66	101	1518	48	138	63	67	40	50	22	25	453	3.35	274	372	3	312	274	165	204	72
962	A/Athens/INS325/2009	Human	2009		2009	2292	2326	2169	1730	1498	1421	982	844	290	404	337	315	184	242	86	122	1980	242	266	274	246	144	192	64	97	1525	48	138	63	69	40	50	22	25	455	3.35	275	372	3	317	274	170	207	70
963	A/Athens/INS327/2009	Human	2009		2009	2292	2326	2169	1730	1498	1421	982	844	287	403	338	312	182	238	84	124	1968	238	265	275	245	142	187	62	99	1513	49	138	63	67	40	51	22	25	455	3.33	271	370	3	318	271	167	204	68
964	A/Athens/INS329/2009	Human	2009		2009	2292	2326	2169	1730	1498	1421	982	844	291	399	335	314	181	241	85	122	1968	243	262	271	245	141	191	63	97	1513	48	137	64	69	40	50	22	25	455	3.33	276	367	3	314	273	167	208	69
965	A/Athens/INS330/2009	Human	2009		2009	2292	2326	2169	1730	1498	1421	982	844	287	404	336	312	182	240	84	124	1969	239	266	272	245	142	189	62	99	1514	48	138	64	67	40	51	22	25	455	3.33	272	371	3	314	271	167	206	68
966	A/Athens/INS331/2009	Human	2009		2009	2292	2326	2169	1730	1498	1421	982	844	290	406	338	315	181	240	85	122	1977	239	268	273	247	141	189	63	97	1517	51	138	65	68	40	51	22	25	460	3.3	273	373	3	316	272	167	206	69
967	A/Athens/INS332/2009	Human	2009		2009	2292	2326	2169	1730	1498	1421	982	844	291	407	334	313	182	238	85	125	1975	242	267	271	246	142	187	63	100	1518	49	140	63	67	40	51	22	25	457	3.32	276	370	3	315	272	168	205	69
968	A/Athens/INS333/2009	Human	2009		2009	2292	2326	2169	1730	1498	1421	982	844	290	403	337	317	183	239	88	124	1981	241	265	274	250	143	189	66	99	1527	49	138	63	67	40	50	22	25	454	3.36	275	371	3	317	275	169	205	72
969	A/Athens/INS334/2009	Human	2009		2009	2292	2326	2169	1730	1498	1421	982	844	290	401	337	316	180	238	85	123	1970	242	263	274	249	140	188	63	96	1515	48	138	63	67	40	50	22	27	455	3.33	275	369	3	315	273	166	203	69
970	A/Athens/INS335/2009	Human	2009		2009	2292	2326	2169	1730	1498	1421	982	844	289	407	339	315	183	240	85	122	1980	239	270	274	248	143	189	63	97	1523	50	137	65	67	40	51	22	25	457	3.33	273	374	3	317	272	168	206	69
971	A/Athens/INS336/2009	Human	2009		2009	2292	2326	2169	1730	1498	1421	982	844	289	403	338	312	180	244	85	122	1973	241	265	275	245	140	194	63	97	1520	48	138	63	67	40	50	22	25	453	3.36	274	371	3	317	271	166	210	69
972	A/Athens/INS337/2009	Human	2009		2009	2292	2326	2169	1730	1498	1421	982	844	289	401	336	316	181	241	86	121	1971	240	263	272	247	141	191	64	96	1514	49	138	64	69	40	50	22	25	457	3.31	274	369	3	315	274	167	206	69
973	A/Athens/INS338/2009	Human	2009		2009	2292	2326	2169	1730	1498	1421	982	844	289	403	338	318	183	240	88	124	1983	240	265	275	251	143	190	66	99	1529	49	138	63	67	40	50	22	25	454	3.37	274	371	3	318	277	169	206	72
974	A/Athens/INS339/2009	Human	2009		2009	2292	2326	2169	1730	1498	1421	982	844	290	402	335	312	182	239	85	123	1968	241	266	272	245	141	187	62	98	1512	49	136	63	67	41	52	23	25	456	3.32	273	369	3	315	271	168	205	68
975	A/Athens/INS340/2009	Human	2009		2009	2292	2326	2169	1730	1498	1421	982	844	292	404	337	312	181	239	86	124	1975	241	266	274	245	141	188	64	99	1518	51	138	63	67	40	51	22	25	457	3.32	277	370	3	318	271	167	205	70
976	A/Athens/INS341/2009	Human	2009		2009	2292	2326	2169	1730	1498	1421	982	844	290	403	334	312	181	239	86	124	1969	241	264	271	245	141	188	64	99	1513	49	139	63	67	40	51	22	25	456	3.32	274	370	3	315	271	167	206	70
977	A/Athens/INS342/2009	Human	2009		2009	2292	2326	2169	1730	1498	1421	982	844	293	404	336	315	181	241	85	122	1977	245	266	273	249	141	189	63	97	1523	48	138	63	66	40	52	22	25	454	3.35	276	370	3	316	272	167	206	69
978	A/Athens/INS344/2009	Human	2009		2009	2292	2326	2169	1730	1498	1421	982	844	287	401	334	312	181	241	86	122	1964	239	264	271	245	141	190	64	97	1511	48	137	63	67	40	51	22	25	453	3.34	272	369	3	314	271	167	207	70
979	A/Athens/INS345/2009	Human	2009		2009	2292	2326	2169	1730	1498	1421	982	844	293	404	335	315	180	240	86	122	1975	244	267	272	249	140	188	64	97	1521	49	137	63	66	40	52	22	25	454	3.35	276	372	3	315	273	166	206	69
980	A/Athens/INS346/2009	Human	2009		2009	2292	2326	2169	1730	1498	1421	982	844	288	403	335	313	182	239	84	124	1968	240	265	272	246	142	188	62	99	1514	48	138	63	67	40	51	22	25	454	3.33	273	370	3	315	272	167	205	68
981	A/Athens/INS347/2009	Human	2009		2009	2292	2326	2169	1730	1498	1421	982	844	292	404	336	312	179	239	85	124	1971	244	266	272	244	139	189	63	99	1516	48	138	64	68	40	50	22	25	455	3.33	276	372	3	316	271	165	205	69
982	A/Athens/INS348/2009	Human	2009		2009	2292	2326	2169	1730	1498	1421	982	844	292	404	336	312	179	239	85	124	1971	244	265	272	244	139	189	63	99	1515	48	139	64	68	40	50	22	25	456	3.32	276	370	3	316	271	165	205	69
983	A/Athens/INS349/2009	Human	2009		2009	2292	2326	2169	1730	1498	1421	982	844	290	403	334	312	181	239	86	124	1969	241	264	271	245	141	188	64	99	1513	49	139	63	67	40	51	22	25	456	3.32	274	370	3	315	271	167	206	70
984	A/Athens/INS350/2009	Human	2009		2009	2292	2326	2169	1730	1498	1421	982	844	293	403	336	315	181	241	85	122	1976	245	266	273	249	141	189	63	97	1523	48	137	63	66	40	52	22	25	453	3.36	276	371	3	316	272	167	206	69
985	A/Athens/INS352/2009	Human	2009		2009	2292	2326	2169	1730	1498	1421	982	844	287	401	334	312	181	241	86	122	1964	239	264	271	245	141	190	64	97	1511	48	137	63	67	40	51	22	25	453	3.34	272	369	3	314	271	167	207	70
986	A/Athens/INS353/2009	Human	2009		2009	2292	2326	2169	1730	1498	1421	982	844	293	404	335	315	180	240	86	122	1975	244	267	272	249	140	188	64	97	1521	49	137	63	66	40	52	22	25	454	3.35	276	372	3	315	273	166	206	69
987	A/Athens/INS354/2009	Human	2009		2009	2292	2326	2169	1730	1498	1421	982	844	288	403	335	313	182	239	84	124	1968	240	265	272	246	142	188	62	99	1514	48	138	63	67	40	51	22	25	454	3.33	273	370	3	315	272	167	205	68
988	A/Athens/INS355/2009	Human	2009		2009	2292	2326	2169	1730	1498	1421	982	844	292	404	336	312	179	239	85	124	1971	244	266	272	244	139	189	63	99	1516	48	138	64	68	40	50	22	25	455	3.33	276	372	3	316	271	165	205	69
989	A/Athens/INS357/2009	Human	2009		2009	2292	2326	2169	1730	1498	1421	982	844	290	402	336	315	182	239	85	122	1971	242	265	273	246	140	189	63	97	1515	48	137	63	69	42	50	22	25	456	3.32	275	371	3	315	273	168	206	69
990	A/Athens/INS358/2009	Human	2009		2009	2292	2326	2169	1730	1498	1421	982	844	290	403	338	315	183	241	86	122	1978	242	265	274	246	143	191	64	97	1522	48	138	64	69	40	50	22	25	456	3.34	275	371	3	317	274	169	206	70
991	A/Athens/INS359/2009	Human	2009		2009	2292	2326	2169	1730	1498	1421	982	844	287	400	335	315	183	239	86	122	1967	239	263	273	248	143	188	64	97	1515	48	137	62	67	40	51	22	25	452	3.35	272	368	3	314	273	169	205	70
992	A/Athens/INS383/2009	Human	2009		2009	2292	2326	2169	1730	1498	1421	982	844	289	401	338	314	180	239	85	123	1969	240	263	272	247	140	189	63	98	1512	49	138	66	67	40	50	22	25	457	3.31	273	369	3	315	272	166	204	69
993	A/Athens/INS85/2009	Human	2009		2009	2292	2326	2166	1728	1503	1421	982	844	289	404	337	316	184	238	88	125	1981	239	266	274	249	144	188	66	100	1526	50	138	63	67	40	50	22	25	455	3.35	274	372	3	317	275	170	205	72
994	A/Athens/INS86/2009	Human	2009		2009	2301	2332	2173	1741	1508	1423	987	851	288	405	335	313	179	240	89	126	1975	240	267	272	246	139	189	66	101	1520	48	138	63	67	40	51	23	25	455	3.34	273	372	3	314	274	165	206	72
995	A/Athens/INS87/2009	Human	2009		2009	2292	2326	2169	1730	1498	1421	982	844	291	403	335	314	181	239	88	123	1974	242	265	272	246	141	189	66	98	1519	49	138	63	68	40	50	22	25	455	3.34	276	371	3	315	273	167	205	72
996	A/Australia/1/2009	Human	2009		2009	2292	2326	2169	1730	1498	1421	982	844	290	405	337	314	180	241	85	122	1974	241	266	274	247	140	191	63	97	1519	49	139	63	67	40	50	22	25	455	3.34	273	372	3	317	273	166	206	69
997	A/Australia/10/2009	Human	2009		2009	2292	2326	2169	1730	1498	1421	982	844	288	403	337	313	180	240	86	122	1969	240	265	272	246	140	190	64	97	1514	48	138	65	67	40	50	22	25	455	3.33	273	371	3	316	272	166	206	69
998	A/Australia/11/2009	Human	2009		2009	2292	2326	2169	1730	1498	1421	982	844	288	404	336	313	180	239	84	123	1967	240	266	273	247	140	189	62	98	1515	48	138	63	66	40	50	22	25	452	3.35	272	372	3	316	272	166	205	68
999	A/Australia/12/2009	Human	2009		2009	2292	2326	2169	1730	1498	1421	982	844	289	404	337	313	180	238	84	124	1969	242	266	274	246	140	188	62	98	1516	47	138	63	67	40	50	22	26	453	3.35	273	372	3	318	271	166	204	68
1000	A/Australia/13/2009	Human	2009		2009	2292	2326	2169	1730	1498	1421	982	844	290	404	336	315	180	238	85	124	1972	241	266	271	247	140	188	63	99	1515	49	138	65	68	40	50	22	25	457	3.32	275	372	3	316	273	166	204	69
1001	A/Australia/14/2009	Human	2009		2009	2292	2326	2169	1730	1498	1421	982	844	289	405	336	313	180	239	85	122	1969	241	266	273	246	140	189	63	97	1515	48	139	63	67	40	50	22	25	454	3.34	274	372	3	316	272	166	205	69
1002	A/Australia/15/2009	Human	2009		2009	2292	2326	2169	1730	1498	1421	982	844	291	405	335	315	181	240	85	123	1975	243	267	272	248	141	190	63	98	1522	48	138	63	67	40	50	22	25	453	3.36	274	372	3	315	272	167	206	69
1003	A/Australia/16/2009	Human	2009		2009	2292	2326	2169	1730	1498	1421	982	844	291	403	336	313	180	239	85	123	1970	243	265	273	246	140	189	63	98	1517	48	138	63	67	40	50	22	25	453	3.35	275	371	3	316	272	166	205	69
1004	A/Australia/17/2009	Human	2009		2009	2301	2330	2151	1731	1507	1428	989	851	288	403	336	314	181	240	86	122	1970	240	265	274	247	141	189	63	97	1516	48	138	62	67	40	51	23	25	454	3.34	273	371	3	316	273	167	206	69
1005	A/Australia/20/2009	Human	2009		2009	2292	2326	2169	1730	1498	1421	982	844	288	403	334	312	180	240	85	122	1964	240	265	272	245	140	190	63	97	1512	48	138	62	67	40	50	22	25	452	3.35	273	371	3	314	270	166	206	69
1006	A/Australia/21/2009	Human	2009		2009	2292	2326	2169	1730	1498	1421	982	844	290	403	336	313	180	240	85	122	1969	242	265	273	246	140	190	63	97	1516	48	138	63	67	40	50	22	25	453	3.35	275	371	3	316	272	166	206	69
1007	A/Australia/23/2009	Human	2009		2009	2292	2326	2169	1730	1498	1421	982	844	289	403	336	313	180	238	85	121	1965	241	265	273	246	140	188	63	96	1512	48	138	63	67	40	50	22	25	453	3.34	274	371	3	316	272	166	204	69
1008	A/Australia/24/2009	Human	2009		2009	2292	2326	2169	1730	1498	1421	982	844	290	404	338	316	180	240	85	123	1976	242	266	275	249	140	190	63	98	1523	48	138	63	67	40	50	22	25	453	3.36	274	372	3	317	273	166	206	69
1009	A/Australia/25/2009	Human	2009		2009	2292	2326	2169	1730	1498	1421	982	844	287	405	337	314	180	238	85	121	1967	239	266	274	247	140	188	63	96	1513	48	139	63	67	40	50	22	25	454	3.33	272	373	3	316	273	166	204	69
1010	A/Australia/26/2009	Human	2009		2009	2292	2326	2166	1716	1498	1421	982	844	291	402	335	311	179	239	85	121	1963	242	264	272	244	139	189	63	96	1509	49	138	63	67	40	50	22	25	454	3.32	275	370	3	315	270	165	204	69
1011	A/Australia/27/2009	Human	2009		2009	2292	2326	2166	1730	1498	1421	982	844	289	405	337	313	181	239	85	123	1972	241	267	274	246	141	189	63	98	1519	48	138	63	67	40	50	22	25	453	3.35	273	372		318	272	167	206	69
1012	A/Australia/28/2009	Human	2009		2009	2292	2326	2166	1730	1498	1421	982	844	289	403	336	313	179	238	85	122	1965	240	265	273	246	139	188	63	97	1511	49	138	63	67	40	50	22	25	454	3.33	273	372	3	316	272	165	204	69
1013	A/Australia/29/2009	Human	2009		2009	2292	2326	2166	1730	1498	1413	982	844	289	403	336	313	179	238	85	122	1965	240	264	273	246	139	189	63	97	1511	49	139	63	67	40	49	22	25	454	3.33	273	371	3	316	272	165	205	69
1014	A/Australia/3/2009	Human	2009		2009	2292	2326	2166	1730	1498	1413	982	844	289	403	336	313	181	238	87	123	1970	241	265	273	246	140	188	65	98	1516	48	138	63	67	41	50	22	25	454	3.34	274	371	3	316	272	167	204	71
1015	A/Australia/31/2009	Human	2009		2009	2292	2326	2169	1730	1498	1421	982	844	289	403	336	313	179	238	85	122	1965	240	265	273	246	139	188	63	97	1511	49	138	63	67	40	50	22	25	454	3.33	273	372	3	316	272	165	204	69
1016	A/Australia/35/2009	Human	2009		2009	2292	2326	2169	1730	1498	1421	982	844	288	403	338	315	179	237	85	122	1967	240	265	275	247	139	187	63	97	1513	48	138	63	68	40	50	22	25	454	3.33	273	371	3	317	273	166	203	69
1017	A/Australia/36/2009	Human	2009		2009	2285	2326	2166	1730	1498	1421	982	844	290	403	334	314	180	240	86	122	1969	242	265	272	247	140	190	64	97	1517	48	138	62	67	40	50	22	25	452	3.36	274	371	3	314	272	166	206	70
1018	A/Australia/37/2009	Human	2009		2009	2286	2326	2166	1730	1498	1421	982	844	290	403	334	314	180	240	86	122	1969	242	265	272	247	140	190	64	97	1517	48	138	62	67	40	50	22	25	452	3.36	274	371	3	314	272	166	206	70
1019	A/Australia/39/2009	Human	2009		2009	2287	2326	2166	1730	1498	1413	982	844	289	405	335	315	179	239	87	122	1971	241	267	272	248	139	189	63	97	1516	48	138	63	67	40	50	24	25	455	3.33	273	372	3	315	274	165	206	70
1020	A/Australia/4/2009	Human	2009		2009	2292	2326	2169	1730	1498	1421	982	844	289	403	336	313	180	239	85	122	1967	241	265	273	246	140	189	63	97	1514	48	138	63	67	40	50	22	25	453	3.34	274	371	3	316	272	166	205	69
1021	A/Australia/40/2009	Human	2009		2009	2292	2326	2166	1730	1498	1421	982	844	292	404	336	312	180	240	85	122	1971	243	266	273	245	140	190	63	97	1517	49	138	63	67	40	50	22	25	454	3.34	275	371	3	316	271	166	206	69
1022	A/Australia/42/2009	Human	2009		2009	2292	2326	2169	1730	1498	1421	982	844	288	402	338	314	181	239	85	122	1969	240	264	273	247	140	189	63	97	1513	48	138	65	67	41	50	22	25	456	3.32	273	372	3	318	273	167	205	69
1023	A/Australia/43/2009	Human	2009		2009	2292	2326	2169	1730	1498	1421	982	844	288	403	338	312	180	240	86	122	1969	240	265	275	244	140	190	64	97	1515	48	138	63	68	40	50	22	25	454	3.34	273	371	3	316	272	166	206	70
1024	A/Australia/44/2009	Human	2009		2009	2292	2326	2169	1730	1498	1421	982	844	291	405	335	315	181	240	85	123	1975	243	267	272	248	141	190	63	98	1522	48	138	63	67	40	50	22	25	453	3.36	274	372	3	315	272	167	206	69
1025	A/Australia/45/2009	Human	2009		2009	2292	2326	2169	1730	1498	1421	982	844	288	403	337	314	180	239	86	122	1969	240	265	274	246	140	189	64	97	1515	48	138	63	68	40	50	22	25	454	3.34	273	371	3	315	273	166	205	70
1026	A/Australia/47/2009	Human	2009		2009	2287	2326	2169	1730	1497	1421	982	844	291	403	336	313	179	240	85	123	1970	243	265	273	246	139	189	63	98	1516	48	138	63	67	40	51	22	25	454	3.34	276	371	3	316	272	166	205	69
1027	A/Australia/48/2009	Human	2009		2009	2292	2326	2167	1730	1498	1421	982	844	290	404	337	314	180	238	85	123	1971	242	266	274	247	140	189	63	98	1519	48	138	63	67	40	49	22	25	452	3.36	274	372	3	317	272	166	204	69
1028	A/Australia/51/2009	Human	2009		2009	2292	2326	2166	1730	1498	1421	982	844	289	403	336	313	179	239	85	122	1966	241	265	273	246	139	189	63	97	1513	48	138	63	67	40	50	22	25	453	3.34	274	371	3	316	272	165	205	69
1029	A/Australia/53/2009	Human	2009		2009	2292	2326	2166	1730	1498	1421	982	844	288	404	337	314	182	240	86	122	1973	240	266	274	247	142	189	64	97	1519	48	138	63	67	40	51	22	25	454	3.35	273	371	3	316	273	168	206	70
1030	A/Australia/54/2009	Human	2009		2009	2292	2326	2166	1730	1498	1421	982	844	292	405	340	314	181	240	85	123	1980	244	267	276	247	141	190	63	97	1525	48	138	64	67	40	50	22	26	455	3.35	276	373	3	320	272	167	206	69
1031	A/Australia/56/2009	Human	2009		2009	2292	2326	2166	1730	1498	1421	982	844	290	405	337	314	180	239	85	122	1972	242	267	274	247	140	189	63	97	1519	48	138	63	67	40	50	22	25	453	3.35	274	373	3	316	271	166	205	69
1032	A/Australia/57/2009	Human	2009		2009	2292	2326	2169	1730	1498	1421	982	844	288	401	336	313	180	239	85	125	1967	240	263	273	246	140	189	63	100	1514	48	138	63	67	40	50	22	25	453	3.34	273	370	3	316	272	166	205	69
1033	A/Australia/58/2009	Human	2009		2009	2292	2326	2166	1730	1498	1421	982	844	288	404	336	316	180	238	85	123	1970	240	267	273	248	140	188	63	98	1517	48	137	63	68	40	50	22	25	453	3.35	273	372	3	316	273	166	204	69
1034	A/Australia/59/2009	Human	2009		2009	2292	2326	2169	1730	1498	1421	982	844	290	403	336	313	180	239	85	122	1968	241	265	273	246	140	189	63	97	1514	49	138	63	67	40	50	22	25	454	3.33	274	371	3	316	272	166	205	69
1035	A/Australia/6/2009	Human	2009		2009	2292	2324	2166	1730	1498	1421	982	844	288	404	336	314	180	239	86	122	1969	240	266	273	247	140	189	64	97	1516	48	138	63	67	40	50	22	25	453	3.35	273	372	3	316	273	166	205	70
1036	A/Australia/60/2009	Human	2009		2009	2292	2326	2169	1730	1498	1421	982	844	288	404	335	313	180	240	85	121	1966	240	266	271	246	140	190	63	96	1512	48	138	64	67	40	50	22	25	454	3.33	273	372	3	315	272	166	206	69
1037	A/Australia/61/2009	Human	2009		2009	2292	2326	2166	1730	1498	1421	982	844	290	404	337	314	178	238	85	121	1967	242	266	274	247	138	188	63	96	1514	48	138	63	67	40	50	22	25	453	3.34	274	372	3	317	273	164	204	69
1038	A/Australia/63/2009	Human	2009		2009	2292	2326	2166	1718	1498	1421	982	844	291	404	337	313	179	238	85	123	1970	242	266	273	246	139	188	63	98	1515	49	138	64	67	40	50	22	25	455	3.33	275	372	3	317	272	165	204	69
1039	A/Australia/64/2009	Human	2009		2009	2292	2326	2166	1730	1498	1421	982	844	289	405	336	314	180	239	85	122	1970	241	267	273	246	140	189	63	97	1516	48	138	63	68	40	50	22	25	454	3.34	273	372	3	316	273	166	205	69
1040	A/Australia/65/2009	Human	2009		2009	2292	2326	2166	1730	1498	1421	982	844	289	405	336	314	180	239	85	122	1970	241	267	273	246	140	189	63	97	1516	48	138	63	68	40	50	22	25	454	3.34	273	372	3	316	273	166	205	69
1041	A/Australia/66/2009	Human	2009		2009	2292	2326	2169	1730	1498	1421	982	844	289	404	336	316	180	239	86	122	1972	241	266	273	249	140	189	64	97	1519	48	138	63	67	40	50	22	25	453	3.35	274	371	3	316	275	166	205	70
1042	A/Australia/69/2009	Human	2009		2009	2292	2326	2166	1730	1498	1421	982	844	289	406	338	313	182	239	85	124	1976	241	268	274	246	142	188	63	99	1521	48	138	64	67	40	51	22	25	455	3.34	274	374	3	317	272	168	205	69
1043	A/Australia/7/2009	Human	2009		2009	2292	2326	2169	1730	1498	1421	982	844	288	403	336	314	180	240	85	122	1968	240	265	273	247	140	190	63	97	1515	48	138	63	67	40	50	22	25	453	3.34	273	371	3	316	272	166	206	69
1044	A/Australia/70/2009	Human	2009		2009	2292	2326	2166	1730	1498	1421	982	844	289	402	336	313	181	240	85	123	1969	240	264	273	246	141	190	63	98	1515	49	138	63	67	40	50	22	25	454	3.34	274	370	3	316	272	167	206	69
1045	A/Australia/72/2009	Human	2009		2009	2292	2326	2166	1730	1498	1421	982	844	290	403	336	313	180	239	85	122	1968	241	265	273	246	140	189	63	97	1514	49	138	63	67	40	50	22	25	454	3.33	274	371	3	316	272	166	205	69
1046	A/Australia/73/2009	Human	2009		2009	2292	2326	2166	1730	1498	1421	982	844	288	404	335	314	180	240	85	123	1969	240	265	272	247	140	190	63	98	1515	48	139	63	67	40	50	22	25	454	3.34	273	370	3	315	272	166	206	69
1047	A/Australia/79/2009	Human	2009		2009	2292	2326	2169	1730	1498	1421	982	844	290	405	334	314	179	238	85	121	1966	240	267	270	246	140	188	63	96	1510	50	138	64	68	39	50	22	25	456	3.31	274	373	4	314	273	165	204	69
1048	A/Australia/80/2009	Human	2009		2009	2292	2326	2166	1730	1498	1421	982	844	287	404	336	309	180	239	85	122	1962	238	266	273	242	140	189	63	97	1508	49	138	63	67	40	50	22	25	454	3.32	272	372	3	316	270	166	205	69
1049	A/Australia/81/2009	Human	2009		2009	2285	2326	2166	1730	1498	1421	982	844	287	404	336	313	182	241	85	122	1970	239	266	273	246	142	191	63	97	1517	48	138	63	67	40	50	22	25	453	3.35	273	372	3	315	272	168	206	69
1050	A/Australia/82/2009	Human	2009		2009	2292	2326	2166	1730	1498	1421	982	844	287	404	336	313	182	241	85	122	1970	239	266	273	246	142	191	63	97	1517	48	138	63	67	40	50	22	25	453	3.35	273	372	3	315	272	168	206	69
1051	A/Australia/9/2009	Human	2009		2009	2292	2326	2169	1730	1500	1421	982	844	290	405	338	315	180	241	85	122	1976	242	266	275	248	140	191	63	97	1522	48	139	63	67	40	50	22	25	454	3.35	274	371	3	318	274	166	207	69
1052	A/Barcelona/INS190/2009	Human	2009		2009	2292	2326	2169	1730	1498	1421	982	844	293	403	339	313	180	240	86	124	1978	245	265	276	245	140	191	64	99	1525	48	138	63	68	40	49	22	25	453	3.37	277	370	3	317	272	166	207	70
1053	A/Barcelona/INS378/2009	Human	2009		2009	2292	2326	2169	1730	1498	1421	982	844	289	407	336	312	182	243	85	121	1975	240	269	271	246	142	193	63	96	1520	49	138	65	66	40	50	22	25	455	3.34	274	374	3	316	271	168	208	69
1054	A/Barcelona/INS379/2009	Human	2009		2009	2292	2326	2169	1730	1500	1421	982	844	290	400	338	315	184	239	86	123	1975	241	262	273	248	141	189	64	98	1516	49	138	65	67	43	50	22	25	459	3.3	275	368	3	317	273	169	205	70
1055	A/Barnaul/04/2009	Human	2009		2009	2301	2331	2197	1741	1507	1430	1016	854	288	404	334	312	180	240	86	122	1966	239	266	271	245	140	189	63	97	1510	49	138	63	67	40	51	23	25	456	3.31	272	372	3	314	272	166	206	69
1056	A/Bayern/66/2009	Human	2009		2009	2289	2328	2192	1737	1498	1419	985	864	291	404	337	313	180	238	87	122	1972	243	266	273	246	140	188	64	97	1517	48	138	64	67	40	50	23	25	455	3.33	275	371	3	317	272	166	204	69
1057	A/Beijing/01/2009	Human	2009		2009	2280	2301	2151	1710	1497	1413	982	838	285	404	336	312	179	236	88	120	1960	238	267	274	247	140	187	66	96	1515	47	137	62	65	39	49	22	24	445	3.4	271	372	3	316	272	165	203	71
1058	A/Beijing/02/2009	Human	2009		2009	2281	2327	2192	1733	1498	1413	983	863	286	404	337	313	181	236	89	121	1967	238	266	274	247	141	187	66	96	1515	48	138	63	66	40	49	23	25	452	3.35	271	371	3	316	272	166	203	71
1059	A/Beijing/16/2009	Human	2009		2009	2280	2301	2151	1710	1497	1413	982	838	288	402	334	313	180	237	87	120	1961	241	265	272	248	141	188	65	96	1516	47	137	62	65	39	49	22	24	445	3.41	274	371	3	315	272	166	204	71
1060	A/Beijing/3/2009	Human	2009		2009	2280	2301	2151	1710	1497	1413	982	838	285	403	334	312	180	238	88	120	1960	238	266	272	247	141	189	66	96	1515	47	137	62	65	39	49	22	24	445	3.4	271	372	3	315	272	166	205	70
1061	A/Beijing/4/2009	Human	2009		2009	2280	2301	2151	1710	1497	1413	982	838	285	403	335	313	180	236	87	120	1959	238	266	273	248	141	187	65	96	1514	47	137	62	65	39	49	22	24	445	3.4	272	371	3	316	272	166	203	71
1062	A/Beijing/501/2009	Human	2009		2009	2280	2301	2151	1710	1497	1413	982	838	286	402	333	311	180	238	89	120	1959	239	265	272	246	141	189	67	96	1515	47	137	61	65	39	49	22	24	444	3.41	272	371	3	314	271	166	205	71
1063	A/Belgrade/WRAIR2366N/2009	Human	2009		2009	2280	2301	2151	1710	1497	1413	982	838	290	402	335	314	180	237	85	123	1966	242	265	271	246	141	188	63	99	1515	48	137	64	68	39	49	22	24	451	3.36	276	372	3	316	274	167	204	69
1064	A/Belgrade/WRAIR2375N/2009	Human	2009		2009	2280	2301	2151	1710	1497	1413	982	840	290	401	335	314	180	237	85	124	1966	242	264	271	246	141	188	63	99	1514	48	137	64	68	39	49	22	25	452	3.35	276	371	3	316	274	167	204	69
1065	A/Belgrade/WRAIR2375T/2009	Human	2009		2009	2280	2301	2151	1710	1497	1413	982	843	290	401	335	314	180	237	85	124	1966	242	264	271	246	141	188	63	99	1514	48	137	64	68	39	49	22	25	452	3.35	276	371	3	316	274	167	204	69
1066	A/Belgrade/WRAIR2384N/2009	Human	2009		2009	2280	2301	2151	1710	1497	1413	982	843	292	401	334	318	178	239	86	121	1969	243	264	271	249	139	190	64	96	1516	49	137	63	69	39	49	22	25	453	3.35	277	371	3	314	276	165	206	69
1067	A/Belgrade/WRAIR2384T/2009	Human	2009		2009	2280	2301	2151	1710	1497	1413	982	844	291	403	334	315	178	239	86	121	1967	243	266	271	247	139	190	64	96	1516	48	137	63	68	39	49	22	25	451	3.36	276	372	3	314	274	165	206	69
1068	A/Berlin/INS170/2009	Human	2009		2009	2282	2326	2169	1730	1498	1421	982	844	289	404	335	315	180	238	85	122	1968	240	266	272	249	140	188	63	97	1515	49	138	63	66	40	50	22	25	453	3.34	274	372	3	314	270	166	204	69
1069	A/Berlin/INS171/2009	Human	2009		2009	2292	2326	2169	1730	1498	1421	982	844	290	401	335	317	179	242	85	122	1971	242	264	271	247	139	192	63	97	1515	48	137	64	70	40	50	22	25	456	3.32	275	369	3	315	275	165	208	69
1070	A/Berlin/INS361/2009	Human	2009		2009	2292	2326	2169	1730	1498	1421	982	844	289	402	340	315	181	238	86	123	1974	240	264	274	247	141	187	64	98	1515	49	138	66	68	40	51	22	25	459	3.3	273	370	3	319	273	167	205	69
1071	A/Berlin/INS362/2009	Human	2009		2009	2292	2326	2169	1730	1498	1421	982	844	296	403	336	312	181	239	86	122	1975	244	265	272	244	138	189	64	97	1513	52	138	64	68	43	50	22	25	462	3.27	274	371	3	316	271	164	205	70
1072	A/Bethesda/NIH106-D14/2009	Human	2009		2009	2292	2326	2228	1731	1501	1413	985	869	288	408	336	314	182	238	89	122	1977	239	269	271	245	141	189	65	97	1516	49	139	65	69	41	49	24	25	461	3.29	274	374	3	315	272	169	205	72
1073	A/Bethesda/NIH107-D0/2009	Human	2009		2009	2292	2326	2209	1735	1501	1413	985	844	288	405	335	317	181	238	88	122	1974	240	267	272	249	141	189	65	97	1520	48	138	63	68	40	49	23	25	454	3.35	273	372	3	315	273	167	204	71
1074	A/Bethesda/NIH107-D31/2009	Human	2009		2009	2292	2327	2197	1735	1501	1413	985	851	289	405	336	317	181	239	88	123	1978	241	267	273	249	141	190	65	97	1523	48	138	63	68	40	49	23	26	455	3.35	274	372	3	315	273	167	205	71
1075	A/Bethesda/SP506/2009	Human	2009		2009	2280	2301	2151	1710	1497	1413	982	844	287	402	334	315	179	236	85	123	1961	240	265	272	248	140	187	63	98	1513	47	137	62	67	39	49	22	25	448	3.38	273	371	3	315	275	166	203	69
1076	A/Bethesda/SP508/2009	Human	2009		2009	2280	2301	2151	1710	1497	1413	982	844	286	402	334	314	179	237	85	123	1960	239	265	272	248	140	188	63	98	1513	47	137	62	66	39	49	22	25	447	3.38	272	371	3	315	274	166	204	69
1077	A/Bishkek/03/2009	Human	2009		2009	2301	2331	2196	1743	1507	1430	989	851	290	404	335	311	180	240	87	124	1971	242	266	270	243	140	189	63	98	1511	48	138	65	68	40	51	24	26	460	3.28	275	372	3	316	271	166	206	69
1078	A/Blagovechensk/01/2009	Human	2009		2009	2301	2331	2196	1767	1507	1432	1009	851	287	404	335	314	179	238	86	123	1966	239	264	272	247	139	188	63	98	1510	48	140	63	67	40	50	23	25	456	3.31	272	372	3	315	272	165	204	68
1079	A/Bochum/INS187/2009	Human	2009		2009	2292	2326	2169	1730	1498	1421	982	844	288	402	334	315	179	242	84	121	1965	240	265	270	246	139	191	62	96	1509	48	137	64	69	40	51	22	25	456	3.31	273	370	3	314	273	165	207	68
1080	A/Bochum/INS248/2009	Human	2009		2009	2292	2326	2169	1730	1498	1421	982	844	290	405	337	313	179	239	85	122	1970	242	267	274	246	139	189	63	97	1517	48	138	63	67	40	50	22	25	453	3.35	275	373	3	317	272	165	205	69
1081	A/Bochum/INS249/2009	Human	2009		2009	2292	2326	2169	1730	1498	1421	982	844	291	405	335	313	179	243	87	122	1975	243	266	272	246	139	193	65	97	1521	48	139	63	67	40	50	22	25	454	3.35	275	372	3	315	271	165	207	71
1082	A/Bochum/INS250/2009	Human	2009		2009	2292	2326	2169	1730	1498	1421	982	844	287	407	338	313	180	239	85	122	1971	240	269	274	246	140	189	63	97	1518	47	138	64	67	40	50	22	25	453	3.35	272	374	3	317	272	166	205	69
1083	A/Bochum/INS375/2009	Human	2009		2009	2292	2326	2169	1730	1498	1421	982	844	290	400	333	315	183	240	84	123	1968	242	263	270	245	143	190	62	98	1513	48	137	63	70	40	50	22	25	455	3.33	275	368	3	312	275	169	206	68
1084	A/Bochum/INS376/2009	Human	2009		2009	2292	2326	2169	1730	1498	1421	982	844	292	400	336	313	181	240	85	123	1970	244	263	274	243	141	190	63	98	1516	48	137	62	70	40	50	22	25	454	3.34	277	368	3	314	273	167	206	69
1085	A/Bogota/0466N/2009	Human	2009		2009	2280	2301	2151	1710	1497	1413	982	843	287	403	334	312	179	236	85	122	1958	240	265	272	246	140	187	63	97	1510	47	138	62	66	39	49	22	25	448	3.37	273	372	3	315	272	166	203	69
1086	A/Bogota/WR0090N/2009	Human	2009		2009	2280	2301	2151	1710	1497	1413	982	845	288	403	334	315	179	236	85	122	1962	240	262	272	247	140	187	63	97	1508	48	141	62	68	39	49	22	25	454	3.32	274	371	3	315	274	166	203	69
1087	A/Bogota/WRAIR0088N/2009	Human	2009	f	1988	2295	2324	2193	1741	1497	1413	982	844	246	225	196	255	139	202	75	82	1420	197	174	150	178	106	148	57	62	1072	49	51	46	77	33	54	18	20	348	3.08	229	204	16	189	205	131	169	49
1088	A/Bogota/WRAIR0435N/2009	Human	2009		2009	2280	2301	2171	1710	1497	1413	982	844	285	401	340	313	179	239	86	122	1965	238	264	269	246	140	190	63	97	1507	47	137	71	67	39	49	23	25	458	3.29	271	371	3	314	272	165	205	70
1089	A/Bogota/WRAIR0435T/2009	Human	2009		2009	2280	2301	2151	1710	1497	1413	982	844	288	400	335	312	179	240	87	122	1963	241	263	270	246	140	190	64	97	1511	47	137	65	66	39	50	23	25	452	3.34	273	370	3	314	272	165	205	71
1090	A/Bogota/WRAIR0442T/2009	Human	2009		2009	2280	2301	2151	1710	1497	1413	982	844	286	402	334	315	180	238	86	121	1962	239	265	271	249	141	189	63	96	1513	47	137	63	66	39	49	23	25	449	3.37	272	371	3	315	274	166	204	70
1091	A/Bonn/INS127/2009	Human	2009		2009	2292	2326	2169	1730	1498	1421	982	844	290	405	338	314	179	239	85	121	1971	242	267	274	247	139	189	63	96	1517	48	138	64	67	40	50	22	25	454	3.34	275	373	3	318	272	165	205	69
1092	A/Bonn/INS128/2009	Human	2009		2009	2292	2326	2169	1730	1498	1421	982	844	290	404	337	313	182	238	86	122	1972	241	265	273	247	140	188	64	97	1515	49	139	64	66	42	50	22	25	457	3.32	274	371	3	316	271	167	204	70
1093	A/Bonn/INS277/2009	Human	2009		2009	2292	2326	2169	1730	1498	1421	982	844	287	410	338	313	182	238	85	122	1975	240	271	274	245	141	188	63	97	1519	47	139	64	68	41	50	22	25	456	3.33	272	376	3	316	271	168	205	69
1094	A/Bonn/INS278/2009	Human	2009		2009	2292	2326	2169	1730	1498	1421	982	844	290	403	337	313	180	239	84	122	1968	241	265	274	245	140	189	62	97	1513	49	138	63	68	40	50	22	25	455	3.33	275	371	3	316	273	166	205	68
1095	A/Bonn/INS279/2009	Human	2009		2009	2292	2326	2169	1730	1498	1421	982	844	288	402	338	316	183	239	89	124	1979	239	264	275	249	142	188	67	99	1523	49	138	63	67	41	51	22	25	456	3.34	273	370	3	318	275	168	205	72
1096	A/Bonn/INS280/2009	Human	2009		2009	2292	2326	2169	1730	1498	1421	982	844	291	409	336	313	182	238	86	122	1977	242	270	272	247	140	188	64	97	1520	49	139	64	66	42	50	22	25	457	3.33	275	375	3	315	271	167	204	70
1097	A/Bonn/INS284/2009	Human	2009		2009	2292	2326	2170	1730	1500	1421	982	844	291	403	338	318	178	243	86	121	1978	243	266	274	248	138	193	64	96	1522	48	137	64	70	40	50	22	25	456	3.34	275	371	3	317	275	164	209	70
1098	A/Boston/1/2009	Human	2009	f	1988	2305	2344	2205	1753	1509	1422	992	854	245	223	198	262	139	205	75	79	1426	196	173	152	183	104	150	56	60	1074	49	50	46	79	35	55	19	19	352	3.05	227	201	16	191	210	129	169	47
1099	A/Boston/10/2009	Human	2009	f	1988	2298	2332	2196	1740	1506	1425	989	848	250	225	200	258	140	206	76	77	1432	201	174	154	180	106	151	57	57	1080	49	51	46	78	34	55	19	20	352	3.07	231	202	16	193	207	130	171	47
1100	A/Boston/100/2009	Human	2009	f	1988	2305	2344	2205	1754	1509	1422	992	854	246	223	197	261	141	205	75	79	1427	197	172	151	182	106	149	56	60	1073	49	51	46	79	35	56	19	19	354	3.03	228	201	16	190	209	130	169	47
1101	A/Boston/103/2009	Human	2009		2009	2292	2326	2169	1730	1498	1413	982	844	288	403	335	310	182	237	87	121	1963	240	265	272	243	142	188	64	96	1510	48	138	63	67	40	49	23	25	453	3.33	273	370	3	315	269	167	204	71
1102	A/Boston/106/2009	Human	2009		2009	2292	2326	2169	1730	1498	1420	982	844	289	402	335	312	181	239	88	120	1966	241	264	272	245	141	188	66	95	1512	48	138	63	67	40	51	22	25	454	3.33	274	370	3	315	271	166	203	72
1103	A/Boston/108/2009	Human	2009		2009	2292	2326	2169	1730	1498	1421	982	844	288	405	334	312	181	238	87	122	1967	240	267	271	245	141	188	65	97	1514	48	138	63	67	40	50	22	25	453	3.34	273	372	3	314	271	166	204	71
1104	A/Boston/109/2009	Human	2009		2009	2292	2326	2169	1730	1498	1421	982	844	290	403	335	314	181	238	88	121	1970	242	265	272	246	141	188	66	96	1516	48	138	63	68	40	50	22	25	454	3.34	275	371	3	315	272	166	204	72
1105	A/Boston/11/2009	Human	2009	f	1988	2300	2331	2193	1742	1519	1437	989	863	247	223	197	261	141	205	75	79	1428	197	173	151	182	104	150	56	60	1073	50	50	46	79	37	55	19	19	355	3.02	229	201	16	190	209	130	168	47
1106	A/Boston/110/2009	Human	2009		2009	2292	2326	2169	1730	1498	1421	982	844	288	403	335	313	182	238	87	121	1967	239	265	272	246	142	188	65	96	1513	49	138	63	67	40	50	22	25	454	3.33	273	371	3	315	272	167	204	71
1107	A/Boston/112/2009	Human	2009		2009	2292	2326	2169	1730	1498	1421	982	844	288	403	336	313	180	238	86	122	1966	240	265	273	246	140	188	64	97	1513	48	138	63	67	40	50	22	25	453	3.34	273	371	3	315	272	166	204	69
1108	A/Boston/113/2009	Human	2009		2009	2292	2326	2169	1730	1498	1421	982	844	289	403	335	312	181	238	87	122	1967	241	265	272	245	141	188	65	97	1514	48	138	63	67	40	50	22	25	453	3.34	274	371	3	315	271	166	204	71
1109	A/Boston/115/2009	Human	2009		2009	2292	2326	2169	1730	1498	1421	982	844	289	401	335	313	181	239	86	121	1965	241	263	272	245	141	189	64	96	1511	48	138	63	68	40	50	22	25	454	3.33	274	369	3	315	271	166	204	70
1110	A/Boston/116/2009	Human	2009		2009	2292	2326	2169	1730	1498	1421	982	844	289	403	336	313	180	240	85	123	1969	240	265	273	246	140	188	63	97	1512	49	138	63	67	40	52	22	26	457	3.31	274	371	3	316	272	166	204	69
1111	A/Boston/117/2009	Human	2009		2009	2292	2326	2169	1730	1498	1421	982	844	289	403	335	312	182	238	88	121	1968	241	265	272	245	142	188	66	95	1514	48	138	63	67	40	50	22	26	454	3.33	274	371	3	315	271	167	204	72
1112	A/Boston/118/2009	Human	2009		2009	2292	2326	2169	1730	1498	1421	982	844	288	404	336	314	182	238	87	120	1969	240	264	273	247	142	188	65	95	1514	48	140	63	67	40	50	22	25	455	3.33	273	369	3	316	272	167	204	71
1113	A/Boston/120/2009	Human	2009		2009	2292	2326	2169	1730	1498	1421	982	844	288	404	334	312	182	238	87	122	1967	240	266	271	245	141	188	65	97	1513	48	138	63	67	41	50	22	25	454	3.33	273	371	3	314	272	166	204	71
1114	A/Boston/121/2009	Human	2009		2009	2292	2326	2169	1730	1498	1421	982	844	288	404	334	312	182	238	87	122	1967	240	266	271	245	141	188	65	97	1513	48	138	63	67	41	50	22	25	454	3.33	273	371	3	314	272	166	204	71
1115	A/Boston/122/2009	Human	2009		2009	2292	2326	2169	1730	1498	1421	982	844	288	403	336	313	180	239	85	122	1966	239	265	272	246	140	188	63	97	1510	49	138	64	67	40	51	22	25	456	3.31	273	371	3	316	272	166	205	69
1116	A/Boston/123/2009	Human	2009		2009	2292	2326	2169	1730	1498	1421	982	844	290	402	336	313	180	238	83	122	1964	241	264	273	246	140	188	61	97	1510	49	138	63	67	40	50	22	25	454	3.33	273	370	3	316	272	166	204	68
1117	A/Boston/124/2009	Human	2009		2009	2292	2326	2169	1730	1498	1421	982	844	288	405	335	314	181	239	87	121	1970	240	267	271	246	141	188	65	96	1514	48	138	64	68	40	51	22	25	456	3.32	272	372	3	315	272	166	205	71
1118	A/Boston/125/2009	Human	2009		2009	2292	2326	2169	1730	1498	1421	982	844	289	403	335	312	181	238	88	120	1966	241	265	272	245	141	188	66	95	1513	48	138	63	67	40	50	22	25	453	3.34	274	371	3	315	271	166	204	72
1119	A/Boston/126/2009	Human	2009		2009	2292	2326	2169	1730	1498	1421	982	844	288	404	335	312	183	238	87	121	1968	240	266	272	244	143	188	65	96	1514	48	138	63	68	40	50	22	25	454	3.33	273	371	3	315	271	168	204	71
1120	A/Boston/127/2009	Human	2009		2009	2292	2326	2169	1730	1498	1421	982	844	291	403	335	313	184	238	85	122	1971	240	265	272	247	142	188	63	97	1514	51	138	63	66	42	50	22	25	457	3.31	275	371	3	315	272	168	204	69
1121	A/Boston/129/2009	Human	2009		2009	2292	2326	2169	1730	1498	1421	982	844	289	403	335	314	182	238	88	122	1971	240	265	272	247	142	188	66	97	1517	49	138	63	67	40	50	22	25	454	3.34	273	371	3	315	272	167	204	71
1122	A/Boston/13/2009	Human	2009	f	1988	2300	2327	2196	1742	1519	1437	989	848	251	225	202	258	140	206	76	77	1435	202	173	155	180	106	150	57	57	1080	49	52	47	78	34	56	19	20	355	3.04	231	202	16	195	207	130	171	46
1123	A/Boston/130/2009	Human	2009		2009	2292	2326	2169	1730	1498	1421	982	844	289	401	336	313	181	238	86	121	1965	241	263	273	245	141	188	64	96	1511	48	138	63	68	40	50	22	25	454	3.33	274	369	3	315	271	166	204	70
1124	A/Boston/131/2009	Human	2009		2009	2292	2326	2169	1730	1498	1422	982	844	288	403	337	312	180	240	87	120	1967	239	265	273	245	140	190	65	95	1512	49	138	64	67	40	50	22	25	455	3.32	274	371	3	317	271	165	206	71
1125	A/Boston/132/2009	Human	2009		2009	2292	2326	2169	1730	1498	1421	982	844	287	406	333	314	181	242	88	121	1972	239	267	270	246	141	191	66	96	1516	48	139	63	68	40	51	22	25	456	3.32	271	372	3	313	271	166	205	72
1126	A/Boston/133/2009	Human	2009		2009	2292	2311	2169	1730	1498	1421	982	844	289	404	336	312	182	238	87	121	1969	241	265	273	245	141	188	65	96	1514	48	139	63	67	41	50	22	25	455	3.33	274	370	3	315	271	166	204	71
1127	A/Boston/134/2009	Human	2009		2009	2292	2326	2169	1730	1498	1421	982	844	288	404	336	314	180	239	85	122	1968	240	266	272	247	140	189	63	97	1514	48	138	64	67	40	50	22	25	454	3.33	273	372	3	316	273	166	205	69
1128	A/Boston/135/2009	Human	2009		2009	2292	2326	2169	1730	1498	1421	982	844	289	403	335	312	181	238	88	120	1966	241	265	272	245	141	188	66	95	1513	48	138	63	67	40	50	22	25	453	3.34	274	371	3	315	271	166	204	72
1129	A/Boston/136/2009	Human	2009		2009	2292	2326	2169	1730	1498	1421	982	844	288	405	335	313	180	238	85	124	1968	240	267	272	246	140	188	63	99	1515	48	138	63	67	40	50	22	25	453	3.34	274	373	3	315	272	166	204	69
1130	A/Boston/137/2009	Human	2009		2009	2292	2326	2169	1730	1498	1421	982	844	289	402	335	312	181	239	88	120	1966	241	264	272	245	141	189	66	95	1513	48	138	63	67	40	50	22	25	453	3.34	274	370	3	315	271	166	205	72
1131	A/Boston/138/2009	Human	2009		2009	2292	2326	2169	1730	1498	1421	982	844	289	405	336	314	183	238	87	122	1974	240	266	272	247	143	188	65	97	1518	49	139	64	67	40	50	22	25	456	3.33	274	372	3	316	273	167	204	71
1132	A/Boston/14/2009	Human	2009	f	1988	2305	2345	2151	1753	1509	1422	992	854	247	225	200	259	141	204	74	77	1427	198	174	155	181	107	149	55	57	1076	49	51	45	78	34	55	19	20	351	3.07	229	202	16	194	207	131	169	45
1133	A/Boston/140/2009	Human	2009		2009	2292	2326	2169	1730	1498	1421	982	844	289	404	334	312	182	238	87	121	1967	241	266	272	245	142	188	65	96	1515	48	138	62	67	40	50	22	25	452	3.35	274	372	3	314	271	167	204	71
1134	A/Boston/141/2009	Human	2009		2009	2292	2326	2169	1731	1498	1421	982	844	289	403	336	314	180	238	85	122	1967	240	265	273	247	140	187	63	97	1512	49	138	63	67	40	51	22	25	455	3.32	274	371	3	316	273	166	204	69
1135	A/Boston/142/2009	Human	2009		2009	2292	2326	2169	1730	1498	1421	982	844	290	407	334	311	181	238	87	121	1969	242	267	271	244	141	188	65	96	1514	48	140	63	67	40	50	22	25	455	3.33	275	373	4	314	270	166	204	71
1136	A/Boston/143/2009	Human	2009		2009	2292	2326	2169	1730	1498	1421	982	844	289	404	335	315	181	238	86	123	1971	240	266	272	248	141	188	63	97	1515	49	138	63	67	40	50	23	26	456	3.32	274	372	3	315	274	167	204	69
1137	A/Boston/144/2009	Human	2009		2009	2292	2326	2169	1730	1498	1421	982	844	289	403	336	313	180	238	85	122	1966	241	265	273	246	140	188	63	97	1513	48	138	63	67	40	50	22	25	453	3.34	274	371	3	316	272	166	204	69
1138	A/Boston/145/2009	Human	2009		2009	2292	2326	2169	1730	1498	1421	982	844	289	403	334	314	180	238	85	122	1965	241	265	271	247	140	188	63	97	1512	48	138	63	67	40	50	22	25	453	3.34	274	371	3	314	273	166	204	69
1139	A/Boston/146/2009	Human	2009		2009	2292	2326	2169	1730	1498	1421	982	844	288	402	335	312	182	238	87	121	1965	240	263	272	245	142	188	65	96	1511	48	139	63	67	40	50	22	25	454	3.33	273	370	3	314	271	167	204	71
1140	A/Boston/147/2009	Human	2009		2009	2292	2326	2169	1730	1498	1421	982	844	288	402	336	312	181	238	88	121	1966	240	264	273	245	141	188	66	96	1513	48	138	63	67	40	50	22	25	453	3.34	273	370	3	316	271	166	204	72
1141	A/Boston/148/2009	Human	2009		2009	2292	2326	2169	1730	1498	1421	982	844	286	403	335	314	181	238	85	122	1964	238	265	272	247	141	188	63	97	1511	48	138	63	67	40	50	22	25	453	3.34	271	371	3	315	273	167	204	69
1142	A/Boston/149/2009	Human	2009		2009	2292	2326	2169	1730	1498	1421	982	844	290	402	336	313	180	238	85	122	1966	241	264	273	246	140	188	63	97	1512	49	138	63	67	40	50	22	25	454	3.33	274	370	3	316	272	166	204	69
1143	A/Boston/151/2009	Human	2009		2009	2292	2326	2169	1730	1498	1421	982	844	287	401	334	313	181	239	87	120	1962	239	263	271	245	141	189	65	96	1509	48	138	63	68	40	50	22	24	453	3.33	272	369	3	314	272	166	205	71
1144	A/Boston/152/2009	Human	2009		2009	2292	2326	2169	1730	1498	1421	982	844	290	402	336	313	180	238	85	122	1966	241	264	273	246	140	188	63	97	1512	49	138	63	67	40	50	22	25	454	3.33	274	370	3	316	272	166	204	69
1145	A/Boston/153/2009	Human	2009		2009	2292	2326	2169	1730	1498	1421	982	844	289	403	336	314	181	238	85	123	1969	241	265	273	247	141	188	63	98	1516	48	138	63	67	40	50	22	25	453	3.35	274	371	3	316	272	167	204	69
1146	A/Boston/154/2009	Human	2009		2009	2292	2326	2169	1730	1498	1421	982	844	288	404	339	316	184	238	85	122	1976	240	266	276	248	143	188	63	97	1521	48	138	63	68	41	50	22	25	455	3.34	273	372	3	319	273	170	203	69
1147	A/Boston/17/2009	Human	2009	f	1988	2305	2344	2205	1753	1509	1422	992	854	253	225	200	259	140	206	77	77	1437	204	174	154	181	106	151	58	57	1085	49	51	46	78	34	55	19	20	352	3.08	234	202	16	193	207	130	171	48
1148	A/Boston/18/2009	Human	2009	f	1988	2305	2344	2205	1753	1509	1422	992	864	248	223	198	261	139	204	75	80	1428	198	173	152	182	104	149	56	61	1075	50	50	46	79	35	55	19	19	353	3.05	230	201	16	191	209	129	168	47
1149	A/Boston/19/2009	Human	2009	f	1988	2300	2332	2196	1739	1506	1424	989	848	251	226	200	261	141	207	74	80	1440	198	174	153	183	104	151	54	61	1078	53	52	47	78	37	56	20	19	362	2.98	227	201	15	192	208	128	172	47
1150	A/Boston/2/2009	Human	2009	f	1988	2300	2332	2196	1739	1506	1424	989	849	245	223	198	261	139	205	75	79	1425	196	173	152	182	104	150	56	60	1073	49	50	46	79	35	55	19	19	352	3.05	227	201	16	191	209	129	169	47
1151	A/Boston/20/2009	Human	2009	f	1988	2305	2344	2151	1753	1509	1437	992	854	246	223	196	261	139	206	76	79	1426	197	173	151	182	104	151	57	60	1075	49	50	45	79	35	55	19	19	351	3.06	228	201	16	190	209	129	171	48
1152	A/Boston/21/2009	Human	2009	f	1988	2305	2344	2151	1753	1509	1422	992	854	253	225	199	258	140	206	75	77	1433	204	174	154	180	106	151	56	57	1082	49	51	45	78	34	55	19	20	351	3.08	234	202	16	193	207	130	171	46
1153	A/Boston/22/2009	Human	2009	f	1988	2298	2332	2196	1742	1506	1424	989	849	247	224	200	258	141	206	75	79	1430	198	174	154	179	106	151	56	60	1078	49	50	46	79	35	55	19	19	352	3.06	229	202	16	193	207	131	170	47
1154	A/Boston/23/2009	Human	2009	f	1988	2298	2332	2197	1739	1506	1425	989	849	243	228	199	255	136	203	74	78	1416	194	176	153	177	102	148	55	59	1064	49	52	46	78	34	55	19	19	352	3.02	224	205	16	192	207	126	169	48
1155	A/Boston/24/2009	Human	2009	f	1988	2305	2345	2205	1753	1509	1422	992	854	248	221	198	262	139	206	75	80	1429	199	171	152	182	104	151	56	61	1076	49	50	46	80	35	55	19	19	353	3.05	230	199	16	191	210	129	170	47
1156	A/Boston/25/2009	Human	2009	f	1988	2300	2332	2196	1740	1506	1426	990	849	250	226	201	258	140	204	75	77	1431	201	175	154	180	106	149	56	57	1078	49	51	47	78	34	55	19	20	353	3.05	232	202	17	194	207	130	169	46
1157	A/Boston/26/2009	Human	2009	f	1988	2305	2344	2151	1753	1509	1422	992	854	247	223	197	261	140	205	75	80	1428	198	173	152	182	104	150	56	61	1076	49	50	45	79	36	55	19	19	352	3.06	228	201	16	191	209	130	169	47
1158	A/Boston/27/2009	Human	2009	f	1988	2305	2344	2151	1753	1509	1422	992	854	247	226	199	263	139	205	74	79	1432	199	175	153	184	104	150	55	60	1080	48	51	46	79	35	55	19	19	352	3.07	229	204	16	193	210	129	169	46
1159	A/Boston/28/2009	Human	2009	f	1988	2305	2344	2205	1753	1509	1422	992	854	246	225	199	262	139	205	75	80	1431	197	175	153	183	104	150	56	61	1079	49	50	46	79	35	55	19	19	352	3.07	228	203	16	192	210	129	169	47
1160	A/Boston/3/2009	Human	2009	f	1988	2300	2332	2196	1740	1506	1425	989	849	252	225	199	258	141	205	75	77	1432	202	174	153	180	106	150	56	57	1078	50	51	46	78	35	55	19	20	354	3.05	232	202	16	192	207	130	170	46
1161	A/Boston/30/2009	Human	2009	f	1988	2305	2344	2205	1753	1509	1422	992	854	250	227	200	257	140	205	76	78	1433	201	175	154	179	106	150	57	58	1080	49	52	46	78	34	55	19	20	353	3.06	231	203	16	193	206	130	170	47
1162	A/Boston/32/2009	Human	2009	f	1988	2298	2332	2196	1740	1506	1426	989	850	246	224	199	261	139	207	75	78	1429	196	174	153	182	104	151	56	59	1075	50	50	46	79	35	56	19	19	354	3.04	228	202	16	192	209	129	171	47
1163	A/Boston/33/2009	Human	2009	f	1988	2299	2327	2196	1742	1519	1430	989	863	248	223	198	262	139	204	75	80	1429	198	173	152	183	104	149	56	60	1075	50	50	46	79	35	55	19	20	354	3.04	230	201	16	191	210	129	168	47
1164	A/Boston/35/2009	Human	2009	f	1988	2305	2344	2205	1753	1509	1422	992	854	249	225	200	258	140	204	75	78	1429	200	174	154	180	106	149	56	58	1077	49	51	46	78	34	55	19	20	352	3.06	231	202	16	193	207	130	169	46
1165	A/Boston/36/2009	Human	2009	f	1988	2305	2345	2151	1753	1509	1422	992	854	251	224	196	261	140	204	74	78	1428	200	173	151	183	105	149	55	59	1075	51	51	45	78	35	55	19	19	353	3.05	234	203	16	190	211	131	170	47
1166	A/Boston/37/2009	Human	2009	f	1988	2299	2327	2196	1742	1519	1430	989	863	247	224	199	260	139	205	74	79	1427	199	174	153	181	104	150	55	60	1076	48	50	46	79	35	55	19	19	351	3.07	229	202	16	192	209	129	169	46
1167	A/Boston/38/2009	Human	2009	f	1988	2305	2344	2205	1753	1509	1422	992	864	249	224	198	261	139	204	75	79	1429	199	174	152	182	104	149	56	60	1076	50	50	46	79	35	55	19	19	353	3.05	231	202	16	191	209	129	168	47
1168	A/Boston/39/2009	Human	2009	f	1988	2299	2327	2196	1742	1519	1428	989	848	250	225	201	258	140	204	74	77	1429	201	173	155	180	106	149	55	57	1076	49	52	46	78	34	55	19	20	353	3.05	230	202	16	194	207	130	169	46
1169	A/Boston/4/2009	Human	2009	f	1988	2305	2344	2151	1753	1509	1422	992	854	245	223	199	263	140	205	75	80	1430	196	173	154	184	105	150	56	61	1079	49	50	45	79	35	55	19	19	351	3.07	227	201	16	193	211	130	169	47
1170	A/Boston/41/2009	Human	2009	f	1988	2305	2344	2205	1753	1509	1437	992	864	250	223	199	261	139	206	75	79	1432	199	173	153	182	104	148	56	60	1075	51	50	46	79	35	58	19	19	357	3.01	231	201	16	192	209	129	170	47
1171	A/Boston/42/2009	Human	2009	f	1988	2299	2327	2193	1710	1519	1430	989	863	248	222	198	260	140	204	75	81	1428	198	172	152	182	105	149	56	61	1075	50	50	46	78	35	55	19	20	353	3.05	230	201	16	191	209	130	169	47
1172	A/Boston/43/2009	Human	2009	f	1988	2300	2327	2193	1742	1519	1428	989	848	248	225	201	259	140	203	75	78	1429	198	174	154	181	106	149	56	58	1076	50	51	47	78	34	54	19	20	353	3.05	230	202	16	194	207	130	168	46
1173	A/Boston/44/2009	Human	2009	f	1988	2298	2332	2196	1739	1506	1426	989	849	245	222	198	261	140	205	75	79	1425	196	172	152	181	104	150	56	60	1071	49	50	46	80	36	55	19	19	354	3.03	227	200	16	191	209	130	169	47
1174	A/Boston/45/2009	Human	2009	f	1988	2305	2344	2151	1753	1509	1422	992	854	252	225	199	259	139	206	75	79	1434	202	174	154	181	105	151	56	58	1081	50	51	45	78	34	55	19	21	353	3.06	233	202	16	193	207	129	170	46
1175	A/Boston/46/2009	Human	2009	f	1988	2298	2332	2196	1740	1506	1426	989	849	252	227	196	265	141	209	76	79	1445	202	173	150	184	108	151	57	59	1084	50	54	46	81	33	58	19	20	361	3	231	206	15	189	214	131	174	48
1176	A/Boston/47/2009	Human	2009	f	1988	2300	2332	2151	1742	1507	1422	989	851	246	223	197	261	139	207	75	82	1430	197	173	152	182	104	152	56	63	1079	49	50	45	79	35	55	19	19	351	3.07	228	201	16	191	209	129	171	47
1177	A/Boston/48/2009	Human	2009	f	1988	2299	2327	2196	1742	1519	1430	989	863	247	225	198	262	139	205	75	79	1430	198	175	152	183	104	150	56	60	1078	49	50	46	79	35	55	19	19	352	3.06	229	203	16	191	209	129	169	47
1178	A/Boston/49/2009	Human	2009	f	1988	2305	2344	2151	1753	1509	1422	992	864	250	227	196	267	138	206	75	79	1438	199	174	151	184	105	150	56	59	1078	51	53	45	83	33	56	19	20	360	2.99	230	206	16	190	215	128	171	47
1179	A/Boston/50/2009	Human	2009	f	1988	2298	2332	2196	1739	1506	1424	990	852	248	225	201	258	140	204	75	77	1428	199	174	155	180	106	149	56	57	1076	49	51	46	78	34	55	19	20	352	3.06	231	202	16	194	207	130	169	46
1180	A/Boston/51/2009	Human	2009	f	1988	2299	2331	2196	1742	1519	1430	989	863	244	228	200	256	136	202	76	78	1420	195	175	155	177	102	147	57	59	1067	49	53	45	79	34	55	19	19	353	3.02	225	204	16	193	208	127	170	48
1181	A/Boston/52/2009	Human	2009	f	1988	2299	2327	2193	1742	1519	1430	989	863	248	225	201	258	139	210	77	79	1437	200	174	155	180	105	153	55	60	1082	48	51	46	78	34	57	22	19	355	3.05	229	205	17	193	207	130	172	50
1182	A/Boston/54/2009	Human	2009	f	1988	2298	2332	2196	1739	1506	1424	989	850	249	224	199	261	139	204	75	79	1430	198	174	153	182	103	149	56	60	1075	51	50	46	79	36	55	19	19	355	3.03	230	202	16	192	209	129	167	47
1183	A/Boston/58/2009	Human	2009	f	1988	2305	2344	2205	1753	1509	1422	992	864	248	223	200	261	139	206	76	79	1432	197	173	154	182	103	151	57	60	1077	51	50	46	79	36	55	19	19	355	3.03	230	201	16	193	209	130	168	48
1184	A/Boston/583/2009	Human	2009		2009	2292	2326	2169	1730	1498	1421	982	844	290	407	336	314	183	239	86	121	1976	242	268	272	247	141	189	64	96	1519	48	139	64	67	42	50	22	25	457	3.32	274	374	3	315	272	169	205	70
1185	A/Boston/584/2009	Human	2009		2009	2292	2326	2169	1730	1498	1421	982	844	291	403	336	315	179	237	85	121	1967	241	264	273	247	139	187	63	96	1510	50	139	63	68	40	50	22	25	457	3.3	276	371	3	316	273	165	203	69
1186	A/Boston/59/2009	Human	2009	f	1988	2298	2332	2196	1740	1506	1424	989	848	248	226	200	262	139	205	74	80	1434	198	176	154	182	104	150	55	61	1080	50	50	46	80	35	55	19	19	354	3.05	229	203	16	193	209	129	169	46
1187	A/Boston/591/2009	Human	2009		2009	2292	2326	2169	1730	1498	1421	982	844	288	403	338	315	181	242	87	124	1978	240	265	275	248	141	190	63	98	1520	48	138	63	67	40	52	24	26	458	3.32	273	371	3	316	274	166	206	69
1188	A/Boston/593/2009	Human	2009		2009	2292	2326	2169	1730	1498	1421	982	844	289	403	337	317	179	238	85	123	1971	241	265	274	249	140	188	63	97	1517	48	138	63	68	39	50	22	26	454	3.34	274	371	3	315	273	165	204	69
1189	A/Boston/594/2009	Human	2009		2009	2292	2326	2169	1730	1498	1421	982	844	289	405	336	312	179	239	87	121	1968	241	267	272	245	139	189	65	96	1514	48	138	64	67	40	50	22	25	454	3.33	272	372	3	315	270	165	205	71
1190	A/Boston/595/2009	Human	2009		2009	2292	2326	2169	1730	1498	1421	982	844	290	408	338	312	181	239	85	121	1974	242	270	274	245	141	189	63	96	1520	48	138	64	67	40	50	22	25	454	3.35	273	375	3	317	270	167	204	69
1191	A/Boston/6/2009	Human	2009	f	1988	2298	2332	2196	1739	1506	1424	989	848	242	228	201	258	135	203	76	77	1420	193	177	154	179	101	148	57	58	1067	49	51	47	79	34	55	19	19	353	3.02	224	207	16	191	210	125	170	48
1192	A/Boston/60/2009	Human	2009	f	1988	2305	2344	2205	1753	1509	1422	992	854	248	222	197	262	139	206	76	79	1429	199	172	151	183	104	151	57	60	1077	49	50	46	79	35	55	19	19	352	3.06	229	200	16	190	210	129	170	48
1193	A/Boston/602/2009	Human	2009		2009	2292	2326	2169	1730	1498	1421	982	844	290	408	338	312	181	239	85	121	1974	242	270	275	245	141	189	63	96	1521	48	138	63	67	40	50	22	25	453	3.36	273	375	3	317	270	167	204	69
1194	A/Boston/606/2009	Human	2009		2009	2292	2326	2169	1730	1498	1421	982	844	289	403	335	317	182	241	85	125	1977	240	265	272	248	142	191	63	100	1521	49	138	63	69	40	50	22	25	456	3.34	274	370	3	315	274	168	207	69
1195	A/Boston/61/2009	Human	2009	f	1988	2298	2332	2196	1740	1506	1424	989	850	247	222	198	262	139	206	76	79	1429	198	172	152	183	104	151	57	60	1077	49	50	46	79	35	55	19	19	352	3.06	229	200	16	191	210	129	170	48
1196	A/Boston/612/2009	Human	2009		2009	2292	2326	2169	1730	1498	1421	982	844	292	400	335	313	180	239	84	122	1965	244	262	272	245	140	189	62	97	1511	48	138	63	68	40	50	22	25	454	3.33	277	368	3	315	272	166	205	68
1197	A/Boston/618/2009	Human	2009		2009	2292	2326	2169	1730	1498	1421	982	844	291	404	336	311	180	238	85	123	1968	241	266	273	244	140	188	63	98	1513	50	138	63	67	40	50	22	25	455	3.33	276	372	3	316	268	166	204	70
1198	A/Boston/62/2009	Human	2009	f	1988	2300	2327	2196	1742	1519	1430	989	863	246	224	201	263	140	206	75	79	1434	197	173	155	184	105	151	56	60	1081	49	51	46	79	35	55	19	19	353	3.06	228	202	16	194	211	130	170	47
1199	A/Boston/63/2009	Human	2009	f	1988	2300	2327	2151	1710	1519	1430	989	863	246	222	197	260	140	206	76	81	1428	197	172	152	182	104	151	57	62	1077	49	50	45	78	36	55	19	19	351	3.07	228	200	16	191	209	130	170	48
1200	A/Boston/630/2009	Human	2009		2009	2292	2326	2170	1730	1498	1421	982	844	290	401	336	317	180	238	86	122	1970	242	263	273	250	140	188	63	97	1516	48	138	63	67	40	50	23	25	454	3.34	275	370	3	315	272	166	204	70
1201	A/Boston/632/2009	Human	2009		2009	2292	2326	2169	1730	1498	1421	982	844	291	410	335	313	182	239	84	123	1977	242	271	272	246	142	188	62	98	1521	49	139	63	67	40	51	22	25	456	3.34	274	374	3	315	271	167	204	68
1202	A/Boston/633/2009	Human	2009		2009	2292	2326	2169	1730	1498	1421	982	844	290	404	337	319	181	239	85	123	1978	241	266	273	251	141	188	63	97	1520	49	138	64	68	40	51	22	26	458	3.32	275	372	3	316	274	167	204	69
1203	A/Boston/634/2009	Human	2009		2009	2292	2326	2169	1730	1498	1421	982	844	290	402	336	315	180	238	86	122	1969	242	264	273	248	140	188	63	97	1515	48	138	63	67	40	50	23	25	454	3.34	275	371	3	315	272	166	204	70
1204	A/Boston/635/2009	Human	2009		2009	2292	2326	2169	1730	1498	1421	982	844	290	410	337	314	183	238	85	121	1978	242	271	272	247	141	188	63	96	1520	48	139	65	67	42	50	22	25	458	3.32	274	375	3	316	272	169	204	69
1205	A/Boston/637/2009	Human	2009		2009	2292	2326	2169	1730	1498	1421	982	844	287	408	335	318	182	238	85	122	1975	238	269	273	251	140	188	63	97	1519	49	139	62	67	42	50	22	25	456	3.33	272	375	3	314	276	168	204	69
1206	A/Boston/64/2009	Human	2009	f	1988	2299	2327	2196	1742	1519	1430	989	863	247	223	198	262	139	205	74	79	1427	199	173	152	183	104	150	55	60	1076	48	50	46	79	35	55	19	19	351	3.07	229	201	16	191	209	129	169	46
1207	A/Boston/648/2009	Human	2009		2009	2292	2326	2169	1730	1498	1421	982	844	289	404	335	315	180	238	85	123	1969	241	266	272	248	140	188	63	97	1515	48	138	63	67	40	50	22	26	454	3.34	274	371	3	314	271	166	204	69
1208	A/Boston/65/2009	Human	2009	f	1988	2305	2344	2205	1753	1509	1422	992	864	247	223	199	264	140	207	75	79	1434	197	173	152	185	104	152	56	60	1079	50	50	47	79	36	55	19	19	355	3.04	229	201	16	192	211	130	169	47
1209	A/Boston/650/2009	Human	2009		2009	2292	2326	2169	1730	1498	1421	982	844	291	407	339	313	183	239	85	121	1978	243	269	275	246	143	189	63	96	1524	48	138	64	67	40	50	22	25	454	3.36	273	374	3	317	270	169	204	69
1210	A/Boston/653/2009	Human	2009		2009	2292	2326	2169	1730	1498	1421	982	844	286	403	338	317	180	238	85	125	1972	238	265	275	249	140	188	63	99	1517	48	138	63	68	40	50	22	26	455	3.33	271	371	3	317	273	166	204	69
1211	A/Boston/655/2009	Human	2009		2009	2292	2326	2169	1730	1498	1421	982	844	288	402	335	317	181	237	86	123	1969	240	264	272	249	141	186	64	97	1513	48	138	63	68	40	51	22	26	456	3.32	273	371	3	314	273	167	203	70
1212	A/Boston/657/2009	Human	2009		2009	2292	2326	2169	1730	1498	1421	982	844	290	408	338	312	182	239	86	121	1976	242	270	274	244	142	189	64	96	1521	48	138	64	68	40	50	22	25	455	3.34	273	375	3	317	269	168	204	69
1213	A/Boston/658/2009	Human	2009		2009	2292	2326	2169	1730	1498	1421	982	844	289	403	335	314	181	238	85	122	1967	241	263	271	247	140	188	63	96	1509	48	140	64	67	41	50	22	26	458	3.29	273	371	3	316	273	167	205	69
1214	A/Boston/66/2009	Human	2009	f	1988	2305	2338	2205	1753	1509	1422	992	854	247	223	199	264	140	207	75	79	1434	197	173	152	185	104	152	56	60	1079	50	50	47	79	36	55	19	19	355	3.04	229	201	16	192	211	130	169	47
1215	A/Boston/663/2009	Human	2009		2009	2292	2326	2169	1730	1498	1421	982	844	290	405	335	312	180	239	86	122	1969	241	266	272	244	138	189	64	97	1511	49	139	63	68	42	50	22	25	458	3.3	275	372	3	315	272	165	205	69
1216	A/Boston/665/2009	Human	2009		2009	2292	2326	2169	1730	1498	1421	982	844	289	403	336	317	180	237	86	123	1971	240	265	273	249	140	186	64	97	1514	49	138	63	68	40	51	22	26	457	3.31	274	371	3	315	273	166	203	70
1217	A/Boston/666/2009	Human	2009		2009	2292	2326	2169	1730	1498	1421	982	844	291	401	335	314	180	239	84	122	1966	243	263	272	246	140	189	62	97	1512	48	138	63	68	40	50	22	25	454	3.33	276	369	3	315	273	166	205	68
1218	A/Boston/667/2009	Human	2009		2009	2292	2326	2169	1730	1498	1421	982	844	289	404	334	316	181	241	85	124	1974	240	265	271	247	141	190	63	99	1516	49	139	63	69	40	51	22	25	458	3.31	274	371	3	315	273	167	207	69
1219	A/Boston/67/2009	Human	2009	f	1988	2299	2331	2196	1742	1519	1430	989	863	247	227	200	258	139	205	76	78	1430	198	174	155	179	105	149	57	59	1076	49	53	45	79	34	56	19	19	354	3.04	228	206	16	192	210	130	171	48
1220	A/Boston/670/2009	Human	2009		2009	2292	2326	2169	1730	1498	1421	982	844	288	407	337	316	184	240	85	122	1979	239	269	273	248	143	189	63	97	1521	49	138	64	68	41	51	22	25	458	3.32	272	374	3	315	273	170	206	69
1221	A/Boston/671/2009	Human	2009		2009	2292	2326	2169	1730	1498	1421	982	844	290	408	338	312	183	239	85	121	1976	242	270	274	244	143	189	63	96	1521	48	138	64	68	40	50	22	25	455	3.34	273	375	3	317	269	169	204	69
1222	A/Boston/672/2009	Human	2009		2009	2292	2326	2169	1730	1498	1421	982	844	288	409	340	315	181	237	85	123	1978	240	271	275	248	140	187	63	97	1521	48	138	65	67	41	50	22	26	457	3.33	273	376	3	319	273	167	203	69
1223	A/Boston/673/2009	Human	2009		2009	2292	2326	2169	1730	1498	1421	982	844	290	408	336	315	184	237	85	121	1976	242	269	272	248	142	187	63	96	1519	48	139	64	67	42	50	22	25	457	3.32	274	374	3	315	273	169	203	69
1224	A/Boston/678/2009	Human	2009		2009	2292	2326	2169	1730	1498	1421	982	844	289	403	336	315	181	239	85	122	1970	241	265	273	247	141	189	63	98	1517	48	138	63	68	40	50	22	24	453	3.35	273	371	3	316	274	167	204	69
1225	A/Boston/68/2009	Human	2009	f	1988	2305	2344	2205	1753	1509	1422	992	854	247	221	199	260	140	205	74	79	1425	199	171	153	181	104	150	55	60	1073	48	50	46	79	36	55	19	19	352	3.05	229	200	16	192	209	130	169	46
1226	A/Boston/680/2009	Human	2009		2009	2292	2326	2169	1730	1498	1421	982	844	289	403	335	317	180	239	86	122	1971	241	264	272	250	140	189	64	97	1517	48	139	63	67	40	50	22	25	454	3.34	274	370	3	315	273	166	205	69
1227	A/Boston/681/2009	Human	2009		2009	2292	2326	2169	1730	1498	1421	982	844	292	399	335	313	180	238	85	122	1964	244	261	272	245	140	188	62	97	1509	48	138	63	68	40	50	23	25	455	3.32	277	367	3	315	272	166	204	68
1228	A/Boston/682/2009	Human	2009		2009	2292	2326	2169	1730	1498	1421	982	844	289	404	335	315	180	238	85	123	1969	241	266	272	248	140	188	63	97	1515	48	138	63	67	40	50	22	26	454	3.34	274	371	3	314	271	166	204	69
1229	A/Boston/683/2009	Human	2009		2009	2292	2326	2169	1730	1498	1421	982	844	291	409	335	314	183	238	85	120	1975	243	270	271	247	141	188	63	95	1518	48	139	64	67	42	50	22	25	457	3.32	274	375	3	314	272	169	204	69
1230	A/Boston/685/2009	Human	2009		2009	2292	2326	2169	1730	1498	1421	982	844	289	405	336	315	183	239	86	125	1978	241	268	273	247	143	187	63	100	1522	48	137	63	68	40	52	23	25	456	3.34	273	373	3	316	272	169	205	68
1231	A/Boston/686/2009	Human	2009		2009	2292	2326	2169	1730	1498	1421	982	844	291	409	335	314	183	238	85	120	1975	243	270	271	247	141	188	63	95	1518	48	139	64	67	42	50	22	25	457	3.32	274	375	3	314	272	169	204	69
1232	A/Boston/690/2009	Human	2009		2009	2292	2326	2169	1730	1498	1421	982	844	293	402	335	312	180	239	84	123	1968	245	264	272	244	140	189	62	98	1514	48	138	63	68	40	50	22	25	454	3.33	277	369	3	315	271	166	205	68
1233	A/Boston/691/2009	Human	2009		2009	2292	2326	2169	1730	1498	1421	982	844	291	402	336	314	180	240	84	122	1969	243	264	272	246	140	189	62	97	1513	48	138	64	68	40	51	22	25	456	3.32	276	369	3	316	273	167	206	68
1234	A/Boston/694/2009	Human	2009		2009	2292	2326	2169	1730	1498	1421	982	844	289	408	338	313	183	241	86	122	1980	241	270	274	246	142	190	64	97	1524	48	138	64	67	41	51	22	25	456	3.34	273	375	3	317	272	169	207	69
1235	A/Boston/698/2009	Human	2009		2009	2292	2326	2169	1730	1498	1421	982	844	290	409	337	313	183	239	85	121	1977	242	270	273	246	141	189	63	96	1520	48	139	64	67	42	50	22	25	457	3.33	274	375	3	316	271	169	205	69
1236	A/Boston/70/2009	Human	2009	f	1988	2298	2332	2196	1740	1506	1424	989	848	246	223	199	262	139	206	75	80	1430	196	173	153	184	104	151	56	60	1077	50	50	46	78	35	55	19	20	353	3.05	229	201	16	192	210	129	169	47
1237	A/Boston/701/2009	Human	2009		2009	2292	2326	2169	1730	1498	1421	982	844	290	407	339	313	182	239	85	121	1976	242	269	274	246	142	189	63	96	1521	48	138	65	67	40	50	22	25	455	3.34	273	374	3	317	270	168	204	69
1238	A/Boston/702/2009	Human	2009		2009	2292	2326	2169	1730	1498	1421	982	844	291	402	336	314	180	238	85	119	1965	241	264	273	246	139	188	63	93	1507	50	138	63	68	41	50	22	26	458	3.29	276	370	3	316	272	166	203	69
1239	A/Boston/703/2009	Human	2009		2009	2292	2326	2169	1730	1498	1421	982	844	291	405	337	315	180	239	85	125	1977	241	267	273	248	140	189	63	100	1521	50	138	64	67	40	50	22	25	456	3.34	275	373	3	316	273	166	204	69
1240	A/Boston/704/2009	Human	2009		2009	2292	2326	2169	1730	1498	1421	982	844	291	400	334	313	179	239	84	122	1962	242	263	271	245	139	189	62	97	1508	49	137	63	68	40	50	22	25	454	3.32	276	368	3	314	272	165	205	68
1241	A/Boston/705/2009	Human	2009		2009	2292	2326	2169	1730	1498	1421	982	844	289	406	336	314	182	238	85	124	1974	240	268	271	248	140	188	63	99	1517	49	138	65	66	42	50	22	25	457	3.32	274	373	3	316	272	168	204	69
1242	A/Boston/71/2009	Human	2009	f	1988	2300	2331	2196	1742	1519	1430	989	848	247	225	200	259	140	204	76	78	1429	198	174	154	181	106	149	57	58	1077	49	51	46	78	34	55	19	20	352	3.06	229	202	16	193	207	130	169	46
1243	A/Boston/72/2009	Human	2009	f	1988	2300	2327	2151	1742	1519	1428	989	863	248	221	198	263	140	207	76	81	1434	198	171	153	183	105	151	57	61	1079	50	50	45	80	35	56	19	20	355	3.04	230	200	16	192	211	130	170	47
1244	A/Boston/74/2009	Human	2009	f	1988	2298	2332	2196	1740	1506	1424	989	848	248	223	198	261	139	204	75	79	1427	198	173	152	182	104	149	56	60	1074	50	50	46	79	35	55	19	19	353	3.04	230	201	16	191	209	129	168	47
1245	A/Boston/76/2009	Human	2009	f	1988	2305	2345	2151	1753	1509	1422	992	854	246	227	199	260	140	207	74	80	1433	198	176	153	182	106	151	54	61	1081	48	51	46	78	34	56	20	19	352	3.07	227	205	17	192	208	131	172	47
1246	A/Boston/77/2009	Human	2009	f	1988	2298	2332	2197	1740	1506	1424	989	848	249	225	200	258	140	204	76	77	1429	200	174	154	180	106	149	57	57	1077	49	51	46	78	34	55	19	20	352	3.06	231	202	16	193	207	130	169	46
1247	A/Boston/78/2009	Human	2009	f	1988	2298	2332	2196	1742	1506	1426	989	849	252	225	199	258	140	204	75	77	1430	202	174	153	180	106	149	56	57	1077	50	51	46	78	34	55	19	20	353	3.05	232	202	16	192	207	130	169	46
1248	A/Boston/79/2009	Human	2009	f	1988	2300	2332	2196	1742	1506	1424	989	849	247	223	199	261	140	205	75	79	1429	197	173	152	182	104	150	56	60	1074	50	50	47	79	36	55	19	19	355	3.03	229	201	16	192	209	130	168	47
1249	A/Boston/81/2009	Human	2009	f	1988	2298	2332	2196	1740	1506	1427	989	848	252	225	199	258	140	204	75	77	1430	202	174	153	180	106	149	56	57	1077	50	51	46	78	34	55	19	20	353	3.05	232	202	16	192	207	130	169	46
1250	A/Boston/82/2009	Human	2009	f	1988	2298	2332	2197	1740	1506	1424	989	849	250	224	200	258	140	204	75	78	1429	201	174	154	180	106	149	56	58	1078	49	50	46	78	34	55	19	20	351	3.07	232	201	16	193	207	130	169	46
1251	A/Boston/83/2009	Human	2009	f	1988	2305	2345	2151	1753	1509	1422	992	854	247	223	197	260	139	205	74	79	1424	199	173	152	181	104	150	55	60	1074	48	50	45	79	35	55	19	19	350	3.07	229	201	16	191	209	129	169	46
1252	A/Boston/84/2009	Human	2009	f	1988	2305	2344	2151	1753	1509	1422	992	854	247	225	199	261	139	205	75	79	1430	197	175	154	182	104	150	56	60	1078	50	50	45	79	35	55	19	19	352	3.06	229	203	16	192	209	129	169	47
1253	A/Boston/85/2009	Human	2009	f	1988	2305	2344	2205	1753	1509	1422	992	854	252	225	199	258	141	205	76	77	1433	202	174	153	180	107	150	57	57	1080	50	51	46	78	34	55	19	20	353	3.06	232	202	16	192	207	130	170	46
1254	A/Boston/86/2009	Human	2009	f	1988	2300	2327	2196	1742	1519	1430	989	863	248	224	199	261	139	204	75	79	1429	198	174	153	182	104	149	56	60	1076	50	50	46	79	35	55	19	19	353	3.05	230	202	16	192	209	129	168	47
1255	A/Boston/87/2009	Human	2009	f	1988	2301	2332	2196	1742	1507	1422	989	851	251	227	195	265	139	206	75	79	1437	201	174	149	184	106	150	56	59	1079	50	53	46	81	33	56	19	20	358	3.01	231	206	15	188	214	129	171	47
1256	A/Boston/88/2009	Human	2009	f	1988	2305	2344	2205	1753	1509	1422	992	854	249	227	198	264	138	207	75	78	1436	198	174	152	183	104	152	56	58	1077	51	53	46	81	34	55	19	20	359	3	228	206	16	191	213	128	173	47
1257	A/Boston/89/2009	Human	2009	f	1988	2305	2344	2205	1753	1509	1422	992	854	246	222	199	260	139	205	74	79	1424	198	172	153	181	104	150	55	60	1073	48	50	46	79	35	55	19	19	351	3.06	228	201	16	192	209	129	169	46
1258	A/Boston/91/2009	Human	2009	f	1988	2299	2327	2196	1742	1519	1430	989	863	247	221	199	261	139	205	74	79	1425	199	171	153	182	104	150	55	60	1074	48	50	46	79	35	55	19	19	351	3.06	229	200	16	192	210	129	169	46
1259	A/Boston/92/2009	Human	2009	f	1988	2300	2327	2151	1742	1519	1430	989	863	246	224	198	261	138	205	75	80	1427	197	174	153	182	103	150	56	61	1076	49	50	45	79	35	55	19	19	351	3.07	228	202	16	192	209	128	169	47
1260	A/Boston/93/2009	Human	2009	f	1988	2305	2345	2151	1753	1509	1422	992	865	253	226	197	253	135	202	77	77	1420	202	173	153	174	102	148	58	58	1068	51	53	44	79	33	54	19	19	352	3.03	233	205	16	190	204	126	170	48
1261	A/Boston/94/2009	Human	2009	f	1988	2298	2332	2196	1740	1506	1425	989	848	246	224	198	262	141	204	75	79	1429	196	174	152	183	106	149	56	60	1076	50	50	46	79	35	55	19	19	353	3.05	228	202	16	191	210	131	168	47
1262	A/Boston/95/2009	Human	2009	f	1988	2305	2344	2206	1753	1509	1422	992	864	247	223	197	261	140	207	76	79	1430	198	173	151	181	104	152	57	60	1076	49	50	46	80	36	55	19	19	354	3.04	229	201	16	190	210	130	170	48
1263	A/Boston/96/2009	Human	2009		2009	2292	2326	2169	1730	1498	1421	982	844	290	402	336	314	180	238	86	123	1969	242	264	273	246	140	188	63	98	1514	48	138	63	68	40	50	23	25	455	3.33	275	370	3	316	272	166	204	69
1264	A/Brawley/40081/2009	Human	2009		2009	2280	2301	2151	1710	1497	1413	982	846	286	402	336	312	181	238	88	121	1964	239	265	273	247	142	189	65	95	1515	47	137	63	65	39	49	23	26	449	3.37	272	370	3	317	272	166	205	72
1265	A/Brawley/40082/2009	Human	2009		2009	2280	2301	2151	1710	1497	1413	982	846	286	403	335	312	181	238	87	121	1963	239	266	272	246	142	189	65	95	1514	47	137	63	66	39	49	22	26	449	3.37	272	372	3	316	272	166	205	71
1266	A/Brawley/WR1635P/2009	Human	2009		2009	2280	2301	2151	1710	1497	1413	982	844	287	402	337	312	183	238	88	121	1968	240	264	273	246	144	189	66	95	1517	47	138	64	66	39	49	22	26	451	3.36	273	371	3	318	272	167	205	71
1267	A/Brawley/WR1636P/2009	Human	2009		2009	2280	2301	2151	1710	1497	1413	982	844	286	402	336	313	183	238	87	121	1966	239	264	273	247	144	189	65	95	1516	47	138	63	66	39	49	22	26	450	3.37	272	371	3	317	273	168	205	71
1268	A/British Columbia/GFA0401/2009	Human	2009		2009	2280	2301	2151	1710	1497	1413	982	863	288	402	334	313	179	237	85	122	1960	241	265	272	246	140	188	63	97	1512	47	137	62	67	39	49	22	25	448	3.38	273	371	3	315	271	166	204	69
1269	A/Brownsville/26OS/2009	Human	2009		2009	2292	2326	2169	1730	1498	1422	982	844	290	404	338	313	180	240	86	121	1972	241	266	274	247	140	190	64	96	1518	49	138	64	66	40	50	22	25	454	3.34	275	372	3	318	272	165	206	70
1270	A/Brownsville/27OS/2009	Human	2009		2009	2292	2326	2169	1730	1498	1421	982	844	288	406	336	313	182	240	87	121	1973	240	268	271	247	142	190	65	96	1519	48	138	65	66	40	50	22	25	454	3.35	272	374	3	316	272	166	206	71
1271	A/Brownsville/29OS/2009	Human	2009		2009	2292	2326	2169	1730	1498	1422	982	844	290	404	338	314	181	240	86	122	1975	241	266	274	248	141	190	64	97	1521	49	138	64	66	40	50	22	25	454	3.35	275	372	3	318	272	166	206	70
1272	A/Brownsville/31H/2009	Human	2009		2009	2292	2326	2169	1730	1498	1421	982	844	287	405	339	312	182	237	87	120	1969	239	267	275	246	142	187	65	95	1516	48	138	64	66	40	50	22	25	453	3.35	272	373	3	318	271	166	203	71
1273	A/Brownsville/31OS/2009	Human	2009		2009	2292	2326	2169	1730	1498	1421	982	844	287	405	339	312	182	237	87	120	1969	239	267	275	246	142	187	65	95	1516	48	138	64	66	40	50	22	25	453	3.35	272	373	3	318	271	166	203	71
1274	A/Brownsville/34H/2009	Human	2009		2009	2292	2326	2169	1730	1498	1422	982	844	289	405	335	312	182	240	86	121	1970	241	267	271	246	142	190	64	96	1517	48	138	64	66	40	50	22	25	453	3.35	274	373	3	315	271	167	206	70
1275	A/Brownsville/34OS/2009	Human	2009		2009	2292	2326	2169	1730	1498	1422	982	844	289	405	335	313	182	240	86	121	1971	241	267	271	247	142	190	64	96	1518	48	138	64	66	40	50	22	25	453	3.35	274	373	3	315	271	167	206	70
1276	A/Brownsville/35H/2009	Human	2009		2009	2292	2326	2166	1730	1498	1421	982	844	289	403	336	311	181	238	88	121	1967	241	265	272	245	141	188	66	96	1514	48	138	64	66	40	50	22	25	453	3.34	273	371	3	316	270	165	204	71
1277	A/Brownsville/35OS/2009	Human	2009		2009	2292	2326	2169	1730	1498	1421	982	844	289	403	336	311	181	238	88	121	1967	241	265	272	244	141	188	66	96	1513	48	138	64	67	40	50	22	25	454	3.33	273	371	3	316	270	165	204	71
1278	A/Brownsville/36H/2009	Human	2009		2009	2292	2326	2166	1730	1498	1422	982	844	289	405	336	312	182	240	86	122	1972	241	267	272	246	142	190	64	97	1519	48	138	64	66	40	50	22	25	453	3.35	274	373	3	316	271	167	206	70
1279	A/Brownsville/37H/2009	Human	2009		2009	2292	2326	2166	1730	1498	1422	982	844	289	404	337	313	181	240	86	121	1971	241	266	273	246	140	190	64	96	1516	48	138	64	67	41	50	22	25	455	3.33	274	372	3	317	271	166	206	70
1280	A/Brownsville/37OS/2009	Human	2009		2009	2287	2326	2166	1730	1498	1422	982	844	289	404	337	312	181	240	86	121	1970	241	266	273	246	140	190	64	96	1516	48	138	64	66	41	50	22	25	454	3.34	274	372	3	317	271	166	206	70
1281	A/Brownsville/39H/2009	Human	2009		2009	2292	2326	2166	1730	1498	1422	982	844	289	404	338	314	180	240	86	121	1972	240	266	274	248	140	189	64	96	1517	49	138	64	66	40	51	22	25	455	3.33	274	372	3	318	272	165	205	70
1282	A/Brownsville/39OS/2009	Human	2009		2009	2292	2326	2166	1730	1498	1422	982	844	289	404	338	314	180	240	86	121	1972	240	266	274	248	140	190	64	96	1518	49	138	64	66	40	50	22	25	454	3.34	274	372	3	318	272	165	206	70
1283	A/Brownsville/40OS/2009	Human	2009		2009	2292	2326	2166	1730	1498	1421	982	844	287	403	335	310	182	238	87	121	1963	239	265	272	244	142	189	65	96	1512	48	138	63	66	40	49	22	25	451	3.35	272	371	3	315	269	167	204	71
1284	A/Brownsville/43H/2009	Human	2009		2009	2292	2326	2166	1730	1497	1421	982	844	287	403	336	311	181	238	87	121	1964	239	265	273	244	142	189	65	96	1513	48	138	63	67	39	49	22	25	451	3.35	272	371	3	316	270	167	204	71
1285	A/Brownsville/43OS/2009	Human	2009		2009	2292	2326	2166	1730	1498	1414	982	844	287	403	336	311	182	238	87	121	1965	239	265	273	244	142	189	65	96	1513	48	138	63	67	40	49	22	25	452	3.35	272	371	3	316	270	167	204	71
1286	A/Brussels/INS106/2009	Human	2009		2009	2292	2326	2169	1730	1498	1421	982	844	289	400	336	313	180	241	85	121	1965	241	262	271	245	139	191	63	96	1508	48	138	65	68	41	50	22	25	457	3.3	274	368	3	315	273	166	207	69
1287	A/Brussels/INS206/2009	Human	2009		2009	2292	2326	2169	1730	1498	1421	982	844	289	404	334	316	180	241	85	122	1971	241	265	270	247	140	191	63	97	1514	48	139	64	69	40	50	22	25	457	3.31	274	372	3	314	274	166	207	69
1288	A/Brussels/INS208/2009	Human	2009		2009	2292	2326	2169	1730	1498	1421	984	844	289	403	334	317	179	241	86	122	1971	241	265	270	248	139	191	63	96	1513	48	138	64	69	40	50	23	26	458	3.3	274	371	3	314	275	165	207	69
1289	A/Brussels/INS209/2009	Human	2009		2009	2292	2326	2169	1730	1498	1421	982	844	289	403	340	318	179	241	85	121	1976	241	265	273	247	139	191	63	96	1515	48	138	67	71	40	50	22	25	461	3.29	274	371	3	314	274	165	207	69
1290	A/Brussels/INS243/2009	Human	2009		2009	2292	2326	2169	1730	1498	1421	982	844	290	402	335	316	182	240	87	122	1974	241	264	272	248	141	189	65	97	1517	49	138	63	68	41	51	22	25	457	3.32	275	371	3	315	274	165	205	69
1291	A/Brussels/INS244/2009	Human	2009		2009	2292	2326	2169	1730	1498	1421	982	844	290	402	338	313	180	240	88	124	1975	241	264	275	246	140	190	66	99	1521	49	138	63	67	40	50	22	25	454	3.35	275	371	3	317	273	166	205	72
1292	A/Brussels/INS245/2009	Human	2009		2009	2292	2326	2169	1730	1500	1421	982	844	289	402	334	313	180	240	87	123	1968	240	264	271	246	140	190	65	98	1514	49	138	63	67	40	50	22	25	454	3.33	274	371	3	314	272	166	206	70
1293	A/Brussels/INS71/2009	Human	2009		2009	2292	2326	2169	1730	1498	1421	982	844	288	402	335	316	179	241	85	121	1967	240	265	271	247	139	191	63	96	1512	48	137	64	69	40	50	22	25	455	3.32	273	370	3	314	274	165	207	69
1294	A/Budapest/WRAIR2393N/2009	Human	2009		2009	2280	2301	2151	1710	1497	1413	982	844	286	396	336	314	179	240	85	122	1958	236	258	274	248	140	191	63	96	1506	50	138	62	66	39	49	22	26	452	3.33	271	368	4	316	274	166	207	69
1295	A/Budapest/WRAIR2393T/2009	Human	2009		2009	2280	2301	2151	1710	1497	1413	982	844	287	397	331	313	178	240	84	122	1952	239	260	268	247	139	191	62	96	1502	48	137	63	66	39	49	22	26	450	3.34	272	366	3	312	273	165	207	68
1296	A/Budapest/WRAIR2411N/2009	Human	2009		2009	2280	2301	2151	1710	1497	1413	982	844	287	401	333	313	179	239	85	123	1960	239	264	272	245	140	190	63	98	1511	48	137	61	68	39	49	22	25	449	3.37	273	369	3	313	273	166	206	69
1297	A/California/04/2009	Human	2009		2009	2280	2301	2151	1710	1497	1413	982	863	288	401	335	312	180	238	87	121	1962	241	264	272	247	141	189	65	96	1515	47	137	63	65	39	49	22	25	447	3.39	274	370	3	316	271	166	205	71
1298	A/California/06/2009	Human	2009		2009	2280	2301	2151	1710	1497	1413	982	863	289	402	336	313	181	238	87	121	1967	242	265	273	247	142	189	65	95	1518	47	137	63	66	39	49	22	26	449	3.38	275	371	3	317	273	166	205	71
1299	A/California/07/2009	Human	2009		2009	2280	2301	2151	1710	1497	1413	982	863	288	402	335	311	182	238	87	121	1964	241	265	272	246	141	189	65	96	1515	47	137	63	65	41	49	22	25	449	3.37	274	371	3	316	271	167	205	71
1300	A/California/08/2009	Human	2009		2009	2280	2301	2151	1710	1497	1413	982	863	288	402	335	311	181	238	87	121	1963	241	265	272	246	142	189	65	96	1516	47	137	63	65	39	49	22	25	447	3.39	274	371	3	316	271	167	205	71
1301	A/California/14/2009	Human	2009		2009	2280	2301	2151	1710	1497	1413	982	838	288	402	334	312	179	237	85	121	1958	241	265	272	246	140	188	63	97	1512	47	137	62	66	39	49	22	24	446	3.39	273	371	3	315	272	166	204	69
1302	A/California/VRDL100/2009	Human	2009		2009	2292	2326	2169	1730	1498	1421	982	844	288	407	339	315	181	239	85	122	1976	240	269	275	248	141	188	63	97	1521	48	138	64	67	40	51	22	25	455	3.34	272	374	3	318	273	167	204	69
1303	A/California/VRDL101/2009	Human	2009		2009	2292	2326	2169	1730	1498	1421	982	844	289	403	336	315	182	242	90	122	1979	241	265	271	246	142	191	67	97	1520	48	138	65	69	40	51	23	25	459	3.31	273	371	3	314	272	166	207	74
1304	A/California/VRDL102/2009	Human	2009		2009	2292	2326	2169	1730	1498	1421	982	844	291	406	336	312	183	240	86	124	1978	242	267	272	246	143	190	64	99	1523	49	139	64	66	40	50	22	25	455	3.35	276	374	3	316	271	169	206	70
1305	A/California/VRDL103/2009	Human	2009		2009	2292	2326	2169	1730	1498	1421	982	844	290	402	336	313	181	240	87	122	1971	241	264	273	247	141	190	65	97	1518	49	138	63	66	40	50	22	25	453	3.35	274	372	3	316	272	167	206	71
1306	A/California/VRDL104/2009	Human	2009		2009	2292	2326	2169	1730	1497	1421	982	844	291	404	334	315	179	238	85	123	1969	242	266	271	248	140	188	63	97	1515	49	138	63	67	39	50	22	26	454	3.34	275	372	3	315	272	166	204	69
1307	A/California/VRDL105/2009	Human	2009		2009	2292	2326	2169	1730	1498	1421	982	844	290	407	337	316	181	237	85	123	1976	242	269	273	249	141	187	63	98	1522	48	138	64	67	40	50	22	25	454	3.35	274	374	3	316	274	167	203	69
1308	A/California/VRDL106/2009	Human	2009		2009	2292	2326	2169	1730	1498	1421	982	844	289	408	338	313	179	239	85	121	1972	240	270	273	246	139	188	63	96	1515	49	138	65	67	40	51	22	25	457	3.32	274	374	3	317	271	165	205	69
1309	A/California/VRDL107/2009	Human	2009		2009	2292	2326	2169	1730	1498	1421	982	844	289	405	335	315	181	240	90	122	1977	241	267	271	247	141	189	67	97	1520	48	138	64	68	40	51	23	25	457	3.33	273	372	3	315	272	166	206	74
1310	A/California/VRDL108/2009	Human	2009		2009	2292	2326	2169	1730	1498	1421	982	844	290	408	341	314	179	241	85	123	1981	242	270	275	247	139	189	63	98	1523	48	138	66	67	40	52	22	25	458	3.33	275	374	3	319	272	166	207	69
1311	A/California/VRDL109/2009	Human	2009		2009	2292	2326	2169	1730	1498	1421	982	844	287	411	338	314	181	239	84	124	1978	240	273	273	247	140	189	62	99	1523	47	138	65	67	41	50	22	25	455	3.35	272	378	4	317	272	167	205	68
1312	A/California/VRDL11/2009	Human	2009		2009	2292	2326	2169	1730	1498	1421	982	844	287	402	337	313	181	240	88	122	1970	239	264	274	247	141	189	66	97	1517	48	138	63	66	40	51	22	25	453	3.35	272	369	2	317	272	166	206	72
1313	A/California/VRDL110/2009	Human	2009		2009	2292	2326	2169	1730	1498	1421	982	844	290	407	337	314	184	238	87	123	1980	242	268	274	247	143	188	65	96	1523	48	139	63	67	41	50	22	27	457	3.33	274	375	3	317	273	170	204	70
1314	A/California/VRDL111/2009	Human	2009		2009	2292	2326	2169	1730	1498	1421	982	844	289	408	336	313	181	238	86	122	1973	240	270	272	245	140	188	63	97	1515	49	138	64	68	41	50	23	25	458	3.31	272	375	3	315	271	167	204	69
1315	A/California/VRDL112/2009	Human	2009		2009	2292	2326	2169	1730	1498	1421	982	844	286	407	340	313	180	241	86	122	1975	238	269	275	247	140	190	64	97	1520	48	138	65	66	40	51	22	25	455	3.34	271	373	3	318	271	166	207	70
1316	A/California/VRDL113/2009	Human	2009		2009	2292	2326	2169	1730	1498	1421	982	844	286	408	336	313	181	239	86	124	1973	238	268	273	246	141	189	64	99	1518	48	140	63	67	40	50	22	25	455	3.34	271	375	3	315	272	167	205	70
1317	A/California/VRDL114/2009	Human	2009		2009	2292	2326	2169	1730	1498	1421	982	844	285	407	336	315	181	239	85	122	1970	237	269	271	248	140	188	63	97	1513	48	138	65	67	41	51	22	25	457	3.31	270	374	3	315	272	167	205	69
1318	A/California/VRDL115/2009	Human	2009		2009	2292	2326	2169	1730	1498	1421	982	844	289	406	335	316	183	242	93	123	1987	241	268	270	247	143	191	70	98	1528	48	138	65	69	40	51	23	25	459	3.33	272	373	3	315	273	168	206	76
1319	A/California/VRDL116/2009	Human	2009		2009	2292	2326	2169	1730	1498	1421	982	844	290	407	338	316	181	238	87	123	1980	241	269	273	248	140	188	65	97	1521	49	138	65	68	41	50	22	26	459	3.31	274	373	3	316	274	167	204	69
1320	A/California/VRDL117/2009	Human	2009		2009	2292	2326	2169	1730	1498	1421	982	844	290	408	341	314	179	241	85	123	1981	242	270	275	247	139	189	63	98	1523	48	138	66	67	40	52	22	25	458	3.33	275	374	3	319	272	166	207	69
1321	A/California/VRDL118/2009	Human	2009		2009	2292	2326	2169	1730	1498	1421	982	844	290	402	336	313	181	240	87	122	1971	241	264	273	247	141	190	65	97	1518	49	138	63	66	40	50	22	25	453	3.35	274	372	3	316	272	167	206	71
1322	A/California/VRDL119/2009	Human	2009		2009	2292	2326	2169	1730	1498	1421	982	844	289	408	337	317	183	239	85	122	1980	240	270	272	250	142	188	63	97	1522	49	138	65	67	41	51	22	25	458	3.32	272	375	3	315	273	169	205	69
1323	A/California/VRDL12/2009	Human	2009		2009	2292	2326	2169	1730	1498	1421	982	844	287	405	339	313	181	238	85	123	1971	239	267	275	246	141	188	63	98	1517	48	138	64	67	40	50	22	25	454	3.34	272	373	3	317	272	166	204	69
1324	A/California/VRDL120/2009	Human	2009		2009	2292	2326	2169	1730	1498	1421	982	844	292	404	340	315	182	238	85	123	1979	244	265	277	248	142	188	63	97	1524	48	139	63	67	40	50	22	26	455	3.35	275	372	3	319	273	168	204	69
1325	A/California/VRDL121/2009	Human	2009		2009	2292	2326	2169	1730	1498	1421	982	844	290	405	338	313	181	240	86	124	1977	241	267	272	245	141	190	64	99	1519	49	138	66	68	40	50	22	25	458	3.32	275	373	3	316	272	167	206	70
1326	A/California/VRDL122/2009	Human	2009		2009	2292	2326	2169	1730	1498	1421	982	844	288	407	338	315	181	239	86	122	1976	241	269	275	248	141	189	63	97	1523	47	138	63	67	40	50	23	25	453	3.36	272	374	3	317	273	167	205	70
1327	A/California/VRDL123/2009	Human	2009		2009	2292	2326	2169	1730	1498	1421	982	844	287	406	339	314	181	237	86	122	1972	238	268	275	247	140	186	63	97	1514	49	138	64	67	41	51	23	25	458	3.31	272	373	3	318	273	167	202	69
1328	A/California/VRDL124/2009	Human	2009		2009	2292	2326	2169	1730	1498	1421	982	844	288	411	339	315	179	241	86	122	1981	240	273	274	247	139	189	64	97	1523	48	138	65	68	40	52	22	25	458	3.33	273	375	3	317	273	165	207	69
1329	A/California/VRDL125/2009	Human	2009		2009	2292	2326	2169	1730	1498	1421	982	844	290	412	336	315	181	240	85	123	1982	240	273	272	248	140	189	63	97	1522	50	139	64	67	41	51	22	26	460	3.31	275	378	3	315	274	167	206	69
1330	A/California/VRDL126/2009	Human	2009		2009	2292	2326	2169	1730	1498	1421	982	844	289	406	339	316	180	235	86	123	1974	240	268	274	249	140	185	63	98	1517	49	138	65	67	40	50	23	25	457	3.32	273	373	3	317	274	166	203	70
1331	A/California/VRDL127/2009	Human	2009		2009	2292	2326	2169	1730	1498	1421	982	844	286	409	338	314	180	240	86	123	1976	237	270	273	247	140	189	64	98	1518	49	139	65	67	40	51	22	25	458	3.31	271	375	3	316	272	166	206	70
1332	A/California/VRDL128/2009	Human	2009		2009	2292	2326	2169	1730	1498	1421	982	844	292	405	336	312	182	238	85	125	1975	244	266	273	245	141	188	63	95	1515	48	139	63	67	41	50	22	30	460	3.29	276	373	3	316	271	168	204	69
1333	A/California/VRDL129/2009	Human	2009		2009	2292	2326	2169	1730	1498	1421	982	844	294	402	336	316	181	238	85	122	1974	246	263	273	249	141	188	63	96	1519	48	139	63	67	40	50	22	26	455	3.34	276	372	3	316	273	167	204	69
1334	A/California/VRDL130/2009	Human	2009		2009	2292	2326	2169	1730	1498	1421	982	844	287	407	339	313	181	237	86	122	1972	239	269	274	246	140	187	64	97	1516	48	138	65	67	41	50	22	25	456	3.32	272	373	3	315	271	167	203	69
1335	A/California/VRDL131/2009	Human	2009		2009	2292	2326	2169	1730	1498	1421	982	844	288	408	339	315	179	239	85	122	1975	240	270	273	248	139	188	63	97	1518	48	138	66	67	40	51	22	25	457	3.32	273	373	3	317	273	165	205	69
1336	A/California/VRDL132/2009	Human	2009		2009	2292	2326	2169	1730	1498	1421	982	844	291	410	339	313	179	240	85	122	1979	242	272	274	246	139	188	63	97	1521	49	138	65	67	40	52	22	25	458	3.32	275	376	3	317	271	165	206	69
1337	A/California/VRDL133/2009	Human	2009		2009	2292	2326	2166	1730	1498	1421	982	844	287	409	337	315	181	238	86	121	1974	239	271	273	248	140	187	64	96	1518	48	138	64	67	41	51	22	25	456	3.33	272	375	3	316	273	167	204	70
1338	A/California/VRDL134/2009	Human	2009	f	1988	2298	2332	2196	1739	1506	1426	989	848	249	230	203	261	139	204	76	77	1439	200	176	157	181	105	150	57	58	1084	49	54	46	80	34	54	19	19	355	3.05	229	209	17	195	212	130	172	47
1339	A/California/VRDL135/2009	Human	2009	f	1988	2298	2332	2196	1740	1501	1426	989	849	245	228	200	255	135	204	76	80	1423	195	175	155	177	100	149	57	61	1069	50	53	45	78	35	55	19	19	354	3.02	225	206	15	193	207	125	172	48
1340	A/California/VRDL14/2009	Human	2009		2009	2292	2326	2169	1730	1498	1421	982	844	289	404	335	314	180	239	86	122	1969	240	266	272	247	140	189	64	97	1515	49	138	63	67	40	50	22	25	454	3.34	274	372	3	315	273	166	205	69
1341	A/California/VRDL140/2009	Human	2009	f	1988	2298	2332	2196	1740	1506	1424	989	848	247	225	201	262	137	206	73	79	1430	199	173	154	184	103	150	53	60	1076	48	52	47	78	34	56	20	19	354	3.04	227	204	17	193	207	128	172	46
1342	A/California/VRDL141/2009	Human	2009	f	1988	2297	2332	2196	1741	1506	1425	989	848	249	230	200	255	141	202	73	78	1428	199	178	153	176	108	147	53	59	1073	50	52	47	79	33	55	20	19	355	3.02	229	209	16	194	209	131	169	46
1343	A/California/VRDL146/2009	Human	2009	f	1988	2298	2332	2197	1739	1506	1427	989	849	247	227	200	254	137	203	76	78	1422	198	175	155	176	102	147	57	59	1069	49	52	45	78	35	56	19	19	353	3.03	227	206	16	193	206	128	171	48
1344	A/California/VRDL149/2009	Human	2009	f	1988	2298	2332	2197	1741	1506	1425	989	848	247	227	203	260	140	211	73	78	1439	198	176	155	182	106	154	53	59	1083	49	51	48	78	34	57	20	19	356	3.04	228	205	17	194	208	131	175	46
1345	A/California/VRDL150/2009	Human	2009	f	1988	2300	2332	2196	1740	1506	1426	989	849	249	231	202	258	138	204	77	78	1437	200	178	156	179	104	149	58	58	1082	49	53	46	79	34	55	19	20	355	3.05	230	209	17	194	211	129	172	48
1346	A/California/VRDL151/2009	Human	2009	f	1988	2300	2332	2196	1743	1506	1427	989	849	245	227	205	256	137	205	75	79	1429	195	173	159	177	104	149	55	59	1071	50	54	46	79	33	56	20	20	358	2.99	227	206	17	197	209	128	173	47
1347	A/California/VRDL152/2009	Human	2009	f	1988	2302	2332	2197	1739	1506	1427	989	852	247	225	201	259	139	204	76	79	1430	198	174	156	181	104	149	57	60	1079	49	51	45	78	35	55	19	19	351	3.07	227	204	16	193	211	129	172	48
1348	A/California/VRDL153/2009	Human	2009	f	1988	2302	2332	2196	1739	1508	1426	989	849	249	222	202	258	140	202	75	79	1427	200	171	157	179	105	147	56	60	1075	49	51	45	79	35	55	19	19	352	3.05	230	201	16	195	209	130	170	47
1349	A/California/VRDL154/2009	Human	2009	f	1988	2300	2332	2196	1739	1506	1427	989	852	248	229	201	260	139	208	74	79	1438	200	177	154	182	105	152	54	60	1084	48	52	47	78	34	56	20	19	354	3.06	228	207	17	193	208	130	173	47
1350	A/California/VRDL155/2009	Human	2009	f	1988	2302	2332	2197	1739	1508	1427	989	849	247	225	201	259	139	204	76	78	1429	198	174	156	181	104	148	56	59	1076	49	51	45	78	35	56	20	19	353	3.05	227	204	16	193	211	129	172	48
1351	A/California/VRDL163/2009	Human	2009	f	1988	2302	2332	2196	1739	1506	1424	989	849	246	225	204	263	138	208	73	78	1435	197	174	156	185	104	152	53	59	1080	49	51	48	78	34	56	20	19	355	3.04	226	204	17	195	210	129	174	46
1352	A/California/VRDL167/2009	Human	2009	f	1988	2302	2332	2196	1740	1506	1427	989	849	251	232	202	258	140	205	76	77	1441	202	178	156	179	106	151	57	58	1087	49	54	46	79	34	54	19	19	354	3.07	231	211	17	194	211	131	173	47
1353	A/California/VRDL175/2009	Human	2009	f	1988	2300	2332	2197	1739	1506	1424	989	849	249	229	201	255	138	206	76	79	1433	200	177	155	176	105	151	57	59	1080	49	52	46	79	33	55	19	20	353	3.06	231	207	17	193	208	129	173	48
1354	A/California/VRDL18/2009	Human	2009		2009	2292	2326	2166	1729	1498	1421	982	844	287	404	338	313	180	239	85	121	1967	239	266	274	246	140	188	63	96	1512	48	138	64	67	40	51	22	25	455	3.32	272	372	3	316	272	166	205	69
1355	A/California/VRDL180/2009	Human	2009	f	1988	2298	2332	2197	1739	1506	1425	989	849	247	225	201	259	140	205	76	78	1431	198	174	155	181	105	150	57	59	1079	49	51	46	78	35	55	19	19	352	3.07	227	204	16	193	211	130	172	48
1356	A/California/VRDL186/2009	Human	2009	f	1988	2298	2332	2196	1740	1506	1426	989	848	251	229	205	262	139	201	76	78	1441	201	177	159	182	105	147	57	59	1087	50	52	46	80	34	54	19	19	354	3.07	232	206	16	196	214	129	170	47
1357	A/California/VRDL189/2009	Human	2009	f	1988	2302	2332	2196	1743	1508	1427	989	849	248	229	202	257	137	205	76	79	1433	197	178	156	178	104	150	55	60	1078	51	51	46	79	33	55	21	19	355	3.04	229	208	16	194	209	128	173	47
1358	A/California/VRDL19/2009	Human	2009		2009	2292	2326	2169	1730	1498	1421	982	844	293	403	335	315	180	239	87	122	1974	244	265	272	248	140	189	65	97	1520	49	138	63	67	40	50	22	25	454	3.35	277	370	3	315	274	166	205	71
1359	A/California/VRDL190/2009	Human	2009	f	1988	2299	2332	2196	1742	1507	1428	989	851	249	230	200	255	141	202	73	78	1428	199	178	153	176	108	147	53	59	1073	50	52	47	79	33	55	20	19	355	3.02	229	209	16	194	209	131	169	46
1360	A/California/VRDL191/2009	Human	2009	f	1988	2299	2332	2197	1742	1507	1422	989	851	246	224	199	262	140	207	75	80	1433	197	173	153	184	104	150	56	61	1078	49	51	46	78	36	57	19	19	355	3.04	229	203	15	192	212	131	172	48
1361	A/California/VRDL192/2009	Human	2009	f	1988	2300	2332	2196	1743	1506	1426	989	849	247	226	200	257	136	204	76	79	1425	197	174	155	178	101	149	57	60	1071	50	52	45	79	35	55	19	19	354	3.03	227	204	16	193	209	127	172	48
1362	A/California/VRDL193/2009	Human	2009	f	1988	2298	2332	2197	1739	1506	1427	989	849	247	224	203	258	136	204	77	78	1427	198	172	158	179	102	149	58	59	1075	49	52	45	79	34	55	19	19	352	3.05	227	202	15	195	210	127	172	48
1363	A/California/VRDL194/2009	Human	2009	f	1988	2298	2332	2197	1740	1506	1426	989	852	247	224	198	262	140	207	75	80	1433	198	173	152	184	105	150	56	61	1079	49	51	46	78	35	57	19	19	354	3.05	230	203	15	191	212	131	172	48
1364	A/California/VRDL20/2009	Human	2009		2009	2292	2326	2166	1732	1498	1421	982	844	288	403	335	315	180	238	85	123	1967	240	265	272	248	140	188	63	98	1514	48	138	63	67	40	50	22	25	453	3.34	273	371	3	315	271	166	204	69
1365	A/California/VRDL200/2009	Human	2009	f	1988	2298	2332	2197	1740	1506	1425	989	849	247	224	197	262	139	205	76	79	1429	197	174	151	184	104	150	57	60	1077	50	50	46	78	35	55	19	19	352	3.06	229	201	16	190	210	129	168	48
1366	A/California/VRDL202/2009	Human	2009	f	1988	2298	2332	2196	1740	1506	1426	989	849	248	225	201	260	141	206	76	77	1434	199	174	156	182	107	149	57	58	1082	49	51	45	78	34	57	19	19	352	3.07	228	204	16	193	211	131	173	48
1367	A/California/VRDL206/2009	Human	2009	f	1988	2298	2332	2197	1740	1506	1425	989	848	247	224	198	263	140	207	75	80	1434	198	173	152	185	105	150	56	61	1080	49	51	46	78	35	57	19	19	354	3.05	230	203	15	191	213	131	172	48
1368	A/California/VRDL209/2009	Human	2009	f	1988	2298	2332	2196	1739	1506	1429	989	849	250	230	200	255	142	202	73	78	1430	200	178	153	176	109	147	53	59	1075	50	52	47	79	33	55	20	19	355	3.03	230	209	16	194	209	132	169	46
1369	A/California/VRDL21/2009	Human	2009		2009	2292	2326	2169	1720	1498	1421	982	844	288	403	336	310	181	238	88	121	1965	240	265	273	244	141	188	66	96	1513	48	138	63	66	40	50	22	25	452	3.35	272	371	3	316	270	166	204	71
1370	A/California/VRDL213/2009	Human	2009	f	1988	2298	2332	2196	1743	1506	1425	989	849	253	230	198	266	139	205	75	81	1447	202	176	151	185	106	150	56	61	1087	51	54	47	81	33	55	19	20	360	3.02	232	209	16	189	215	129	171	47
1371	A/California/VRDL215/2009	Human	2009	f	1988	2298	2332	2196	1743	1506	1427	989	849	248	227	200	260	136	208	73	80	1432	200	176	153	182	101	152	53	61	1078	48	51	47	78	35	56	20	19	354	3.05	228	205	17	192	208	127	172	46
1372	A/California/VRDL217/2009	Human	2009	f	1988	2298	2332	2197	1743	1506	1426	989	848	247	224	198	262	140	207	75	81	1434	198	173	152	184	105	150	56	62	1080	49	51	46	78	35	57	19	19	354	3.05	230	203	15	191	212	131	172	48
1373	A/California/VRDL218/2009	Human	2009	f	1988	2298	2332	2197	1744	1506	1425	989	848	247	227	203	260	140	211	73	78	1439	198	176	155	182	106	154	53	59	1083	49	51	48	78	34	57	20	19	356	3.04	228	205	17	194	208	131	175	46
1374	A/California/VRDL219/2009	Human	2009	f	1988	2300	2332	2197	1740	1506	1425	989	849	247	227	203	260	140	211	73	78	1439	198	176	155	182	106	154	53	59	1083	49	51	48	78	34	57	20	19	356	3.04	228	205	17	194	208	131	175	46
1375	A/California/VRDL22/2009	Human	2009		2009	2292	2326	2169	1730	1498	1421	982	844	289	403	334	314	179	238	85	122	1964	240	265	271	247	139	188	63	97	1510	49	138	63	67	40	50	22	25	454	3.33	274	371	3	314	273	165	204	69
1376	A/California/VRDL220/2009	Human	2009	f	1988	2280	2332	2197	1743	1506	1426	989	848	246	225	203	258	138	204	76	78	1428	198	175	158	180	104	148	57	59	1079	48	50	45	78	34	56	19	19	349	3.09	227	204	16	195	210	129	172	48
1377	A/California/VRDL221/2009	Human	2009	f	1988	2298	2332	2196	1743	1506	1426	989	848	251	233	202	258	140	205	76	77	1442	202	179	156	179	106	151	57	58	1088	49	54	46	79	34	54	19	19	354	3.07	231	212	17	194	211	131	173	47
1378	A/California/VRDL222/2009	Human	2009	f	1988	2298	2332	2196	1740	1506	1427	989	848	248	226	202	258	140	203	77	77	1431	199	175	157	180	106	148	58	58	1081	49	51	45	78	34	55	19	19	350	3.09	228	205	16	194	210	130	171	49
1379	A/California/VRDL223/2009	Human	2009	f	1988	2298	2332	2197	1740	1506	1426	989	848	246	227	205	256	137	205	75	79	1430	196	173	159	177	104	149	55	59	1072	50	54	46	79	33	56	20	20	358	2.99	228	206	17	197	209	128	173	47
1380	A/California/VRDL224/2009	Human	2009	f	1988	2298	2332	2198	1740	1506	1426	989	849	247	229	200	257	136	205	76	79	1429	197	177	155	178	101	150	57	60	1075	50	52	45	79	35	55	19	19	354	3.04	227	207	16	193	209	127	173	48
1381	A/California/VRDL225/2009	Human	2009	f	1988	2300	2332	2196	1740	1506	1428	989	849	249	232	204	260	138	202	76	78	1439	200	179	158	181	104	148	57	59	1086	49	53	46	79	34	54	19	19	353	3.08	230	210	16	195	213	129	170	47
1382	A/California/VRDL226/2009	Human	2009	f	1988	2300	2332	2196	1739	1506	1426	989	848	249	230	203	264	138	202	76	78	1440	200	177	157	184	104	148	57	59	1086	49	53	46	80	34	54	19	19	354	3.07	230	208	16	194	215	129	170	47
1383	A/California/VRDL227/2009	Human	2009	f	1988	2298	2332	2196	1739	1506	1426	989	852	250	231	203	264	138	202	76	78	1442	201	178	157	184	104	148	57	59	1088	49	53	46	80	34	54	19	19	354	3.07	231	209	16	194	215	129	170	47
1384	A/California/VRDL228/2009	Human	2009	f	1988	2302	2332	2196	1739	1506	1426	989	848	250	230	203	264	138	202	76	78	1441	201	177	157	184	104	148	57	59	1087	49	53	46	80	34	54	19	19	354	3.07	231	208	16	194	215	129	170	47
1385	A/California/VRDL229/2009	Human	2009	f	1988	2298	2332	2196	1740	1506	1424	989	852	247	223	197	262	138	205	76	79	1427	197	173	151	183	103	151	57	60	1075	50	50	46	79	35	54	19	19	352	3.05	229	201	16	190	210	128	169	48
1386	A/California/VRDL23/2009	Human	2009		2009	2292	2326	2169	1730	1498	1421	982	844	287	404	337	313	180	239	85	122	1967	239	266	273	246	140	189	63	97	1513	48	138	64	67	40	50	22	25	454	3.33	272	372	3	316	272	166	204	69
1387	A/California/VRDL232/2009	Human	2009	f	1988	2300	2332	2196	1739	1506	1425	989	848	247	226	200	257	138	207	76	79	1430	196	173	155	179	104	152	57	59	1075	51	53	45	78	34	55	19	20	355	3.03	228	205	16	193	209	128	173	48
1388	A/California/VRDL235/2009	Human	2009	f	1988	2302	2332	2196	1739	1506	1424	989	849	248	224	201	259	139	205	75	79	1430	200	174	155	180	105	150	56	60	1080	48	50	46	79	34	55	19	19	350	3.09	228	203	17	194	208	130	171	48
1389	A/California/VRDL236/2009	Human	2009	f	1988	2300	2332	2197	1739	1506	1425	989	849	250	228	198	266	138	205	76	82	1443	200	174	152	185	105	150	57	62	1085	50	54	46	81	33	55	19	20	358	3.03	230	207	16	190	215	128	171	47
1390	A/California/VRDL237/2009	Human	2009	f	1988	2298	2332	2196	1743	1506	1425	989	848	251	233	202	258	140	205	76	77	1442	202	179	156	179	106	151	57	58	1088	49	54	46	79	34	54	19	19	354	3.07	231	212	17	194	211	131	173	47
1391	A/California/VRDL238/2009	Human	2009	f	1988	2300	2332	2196	1739	1506	1424	989	849	247	227	200	259	139	207	75	82	1436	199	176	153	180	105	152	56	63	1084	48	51	47	79	34	55	19	19	352	3.08	228	206	17	193	208	130	173	47
1392	A/California/VRDL239/2009	Human	2009	f	1988	2298	2332	2196	1739	1506	1424	989	852	247	223	197	262	138	205	76	79	1427	197	173	151	183	103	151	57	60	1075	50	50	46	79	35	54	19	19	352	3.05	229	201	16	190	210	128	169	48
1393	A/California/VRDL244/2009	Human	2009	f	1988	2298	2332	2197	1739	1506	1426	989	852	247	224	198	263	140	207	75	80	1434	198	173	152	185	105	150	56	61	1080	49	51	46	78	35	57	19	19	354	3.05	230	203	15	191	213	131	172	48
1394	A/California/VRDL245/2009	Human	2009	f	1988	2300	2332	2196	1740	1506	1425	989	852	250	227	198	266	138	207	75	78	1439	200	174	152	185	105	152	56	58	1082	50	53	46	81	33	55	19	20	357	3.03	230	206	16	191	215	128	173	47
1395	A/California/VRDL249/2009	Human	2009	f	1988	2298	2332	2196	1740	1506	1426	989	849	245	226	202	262	139	208	75	81	1438	197	175	155	184	105	152	55	61	1084	48	51	47	78	34	56	20	20	354	3.06	226	204	17	193	211	130	173	47
1396	A/California/VRDL25/2009	Human	2009		2009	2292	2326	2169	1730	1498	1421	982	844	289	403	334	314	179	238	85	122	1964	240	265	271	247	139	188	63	97	1510	49	138	63	67	40	50	22	25	454	3.33	274	371	3	314	273	165	204	69
1397	A/California/VRDL251/2009	Human	2009	f	1988	2298	2332	2196	1743	1506	1431	989	852	247	225	201	259	140	205	76	78	1431	198	174	155	181	105	150	57	59	1079	49	51	46	78	35	55	19	19	352	3.07	227	204	16	193	211	130	172	48
1398	A/California/VRDL252/2009	Human	2009	f	1988	2302	2332	2196	1740	1506	1424	989	849	249	230	202	260	140	208	74	81	1444	200	177	155	182	106	153	55	62	1090	49	53	47	78	34	55	19	19	354	3.08	230	209	18	195	208	130	174	47
1399	A/California/VRDL254/2009	Human	2009	f	1988	2298	2332	2196	1739	1506	1425	989	849	248	222	202	259	140	202	75	79	1427	199	171	157	180	105	147	56	60	1075	49	51	45	79	35	55	19	19	352	3.05	229	201	16	195	210	130	170	47
1400	A/California/VRDL256/2009	Human	2009	f	1988	2300	2332	2196	1743	1506	1426	989	851	247	222	200	255	133	204	76	80	1417	199	171	154	177	98	147	57	61	1064	48	51	46	78	35	57	19	19	353	3.01	226	203	16	193	207	124	171	47
1401	A/California/VRDL258/2009	Human	2009	f	1988	2300	2332	2196	1739	1506	1426	989	849	248	227	200	260	136	208	73	80	1432	200	176	153	182	101	152	53	61	1078	48	51	47	78	35	56	20	19	354	3.05	228	205	17	192	208	127	172	46
1402	A/California/VRDL26/2009	Human	2009		2009	2292	2326	2169	1730	1498	1421	982	844	288	403	337	313	181	237	86	123	1968	240	265	274	246	141	187	64	97	1514	48	138	63	67	40	50	22	26	454	3.33	273	371	3	317	272	167	203	70
1403	A/California/VRDL267/2009	Human	2009	f	1988	2302	2332	2196	1742	1506	1425	989	849	248	228	202	257	137	205	76	79	1432	197	177	156	178	104	150	55	60	1077	51	51	46	79	33	55	21	19	355	3.03	229	207	16	194	209	128	173	47
1404	A/California/VRDL27/2009	Human	2009		2009	2292	2326	2169	1730	1498	1421	982	844	287	405	335	316	181	238	84	122	1968	239	266	272	249	141	188	62	97	1514	48	139	63	67	40	50	22	25	454	3.33	272	371	3	315	274	167	204	68
1405	A/California/VRDL270/2009	Human	2009	f	1988	2302	2332	2197	1740	1506	1424	989	852	249	229	201	255	138	205	76	79	1432	200	176	155	176	105	151	57	59	1079	49	53	46	79	33	54	19	20	353	3.06	231	206	17	193	208	129	173	48
1406	A/California/VRDL273/2009	Human	2009	f	1988	2300	2332	2196	1740	1506	1431	989	848	245	228	205	256	137	205	75	79	1430	195	173	159	177	104	149	55	59	1071	50	55	46	79	33	56	20	20	359	2.98	227	206	17	197	209	128	173	47
1407	A/California/VRDL275/2009	Human	2009	f	1988	2298	2332	2196	1743	1506	1430	989	848	245	229	200	255	136	205	76	77	1423	195	177	155	177	101	149	57	58	1069	50	52	45	78	35	56	19	19	354	3.02	225	207	16	193	207	127	172	48
1408	A/California/VRDL276/2009	Human	2009	f	1988	2298	2332	2196	1739	1506	1425	989	848	249	231	202	259	139	203	77	77	1437	200	178	156	179	105	149	58	58	1083	49	53	46	80	34	54	19	19	354	3.06	230	209	17	194	212	130	171	48
1409	A/California/VRDL28/2009	Human	2009		2009	2292	2326	2169	1730	1498	1421	982	844	290	404	338	314	180	238	85	123	1972	242	266	274	247	140	188	63	98	1518	48	138	64	67	40	50	22	25	454	3.34	275	371	3	316	272	166	204	69
1410	A/California/VRDL280/2009	Human	2009	f	1988	2298	2332	2197	1739	1506	1427	989	848	247	225	198	263	140	207	75	80	1435	198	174	152	185	105	150	56	61	1081	49	51	46	78	35	57	19	19	354	3.05	230	203	15	191	213	131	172	48
1411	A/California/VRDL281/2009	Human	2009	f	1988	2300	2332	2196	1740	1506	1427	990	848	248	222	203	259	140	202	75	79	1428	199	171	158	180	105	147	56	60	1076	49	51	45	79	35	55	19	19	352	3.06	229	201	16	196	210	130	170	47
1412	A/California/VRDL283/2009	Human	2009	f	1988	2300	2332	2196	1739	1506	1428	989	852	247	226	202	256	137	203	76	79	1426	198	175	155	178	103	147	56	60	1072	49	51	47	78	34	56	20	19	354	3.03	227	205	16	194	208	128	170	48
1413	A/California/VRDL284/2009	Human	2009	f	1988	2300	2332	2196	1739	1507	1427	990	848	248	228	202	257	137	205	76	79	1432	197	177	156	178	104	150	55	60	1077	51	51	46	79	33	55	21	19	355	3.03	229	207	16	194	209	128	173	47
1414	A/California/VRDL289/2009	Human	2009	f	1988	2301	2332	2196	1743	1506	1428	989	848	249	225	201	259	139	203	76	77	1429	200	174	156	180	105	148	57	58	1078	49	51	45	79	34	55	19	19	351	3.07	229	204	16	193	211	129	171	48
1415	A/California/VRDL29/2009	Human	2009		2009	2292	2326	2169	1730	1498	1421	982	844	288	404	337	312	182	240	87	121	1971	239	266	273	245	142	190	65	96	1516	49	138	64	67	40	50	22	25	455	3.33	272	371	3	317	271	166	205	71
1416	A/California/VRDL290/2009	Human	2009	f	1988	2302	2332	2196	1743	1508	1426	989	852	248	229	201	261	139	207	74	83	1442	200	177	154	183	105	152	54	63	1088	48	52	47	78	34	55	20	20	354	3.07	228	207	17	193	209	130	172	47
1417	A/California/VRDL292/2009	Human	2009	f	1988	2298	2332	2196	1739	1506	1424	990	848	244	225	203	260	138	208	73	79	1430	196	174	155	182	104	152	53	60	1076	48	51	48	78	34	56	20	19	354	3.04	225	204	17	194	209	129	174	46
1418	A/California/VRDL295/2009	Human	2009	f	1988	2298	2332	2197	1744	1506	1424	990	848	247	227	203	260	140	211	73	78	1439	198	176	155	182	106	154	53	59	1083	49	51	48	78	34	57	20	19	356	3.04	228	205	17	194	208	131	175	46
1419	A/California/VRDL297/2009	Human	2009	f	1988	2298	2332	2196	1740	1506	1425	989	849	247	224	201	259	140	205	76	78	1430	198	173	155	181	105	150	57	59	1078	49	51	46	78	35	55	19	19	352	3.06	227	203	16	193	211	130	172	48
1420	A/California/VRDL298/2009	Human	2009	f	1988	2298	2332	2196	1739	1506	1425	989	848	248	222	202	259	140	202	75	79	1427	199	171	157	180	105	147	56	60	1075	49	51	45	79	35	55	19	19	352	3.05	229	201	16	195	210	130	170	47
1421	A/California/VRDL299/2009	Human	2009	f	1988	2300	2332	2196	1742	1506	1426	989	848	245	227	205	256	138	205	75	79	1430	195	173	159	177	105	149	55	59	1072	50	54	46	79	33	56	20	20	358	2.99	227	206	17	197	209	129	173	47
1422	A/California/VRDL30/2009	Human	2009		2009	2292	2326	2169	1730	1498	1421	982	844	288	403	337	313	180	238	85	123	1967	240	265	274	246	140	188	63	98	1514	48	138	63	67	40	50	22	25	453	3.34	273	371	3	316	272	166	204	69
1423	A/California/VRDL300/2009	Human	2009	f	1988	2300	2332	2196	1739	1506	1426	989	849	248	222	202	259	140	202	75	79	1427	199	171	157	179	105	147	56	60	1074	49	51	45	80	35	55	19	19	353	3.04	229	201	16	195	210	130	170	47
1424	A/California/VRDL301/2009	Human	2009	f	1988	2300	2332	2196	1740	1506	1424	989	848	248	229	201	260	140	207	74	82	1441	200	177	154	182	105	152	54	62	1086	48	52	47	78	35	55	20	20	355	3.06	228	207	17	193	208	131	172	47
1425	A/California/VRDL31/2009	Human	2009		2009	2292	2326	2166	1720	1498	1421	982	844	289	403	335	312	181	238	87	121	1966	241	265	272	245	141	188	65	96	1513	48	138	63	67	40	50	22	25	453	3.34	273	371	3	315	271	166	204	71
1426	A/California/VRDL311/2009	Human	2009	f	1988	2298	2332	2196	1739	1506	1426	989	848	247	227	200	257	136	204	76	79	1426	197	175	155	178	101	149	57	60	1072	50	52	45	79	35	55	19	19	354	3.03	227	205	16	193	209	127	172	48
1427	A/California/VRDL32/2009	Human	2009		2009	2292	2326	2166	1730	1498	1421	982	844	288	402	335	315	182	239	86	123	1970	240	264	272	247	142	189	64	98	1516	48	138	63	68	40	50	22	25	454	3.34	273	370	3	315	273	168	205	69
1428	A/California/VRDL320/2009	Human	2009	f	1988	2300	2332	2196	1739	1506	1426	989	848	247	229	200	258	136	205	76	79	1430	197	177	155	179	101	150	57	60	1076	50	52	45	79	35	55	19	19	354	3.04	227	207	16	193	209	127	173	48
1429	A/California/VRDL324/2009	Human	2009	f	1988	2302	2332	2196	1739	1506	1425	989	849	247	224	201	259	140	205	76	78	1430	198	173	155	181	105	150	57	59	1078	49	51	46	78	35	55	19	19	352	3.06	227	203	16	193	211	130	172	48
1430	A/California/VRDL326/2009	Human	2009	f	1988	2299	2332	2196	1740	1508	1425	989	849	249	229	202	257	138	205	76	79	1435	198	177	156	178	105	150	55	60	1079	51	52	46	79	33	55	21	19	356	3.03	230	207	16	194	209	129	173	47
1431	A/California/VRDL33/2009	Human	2009		2009	2292	2326	2166	1730	1498	1421	982	844	291	403	335	315	180	239	85	122	1970	243	265	272	246	140	189	63	97	1515	48	138	63	69	40	50	22	25	455	3.33	276	371	3	315	274	166	205	69
1432	A/California/VRDL34/2009	Human	2009		2009	2292	2326	2166	1730	1498	1421	982	844	287	402	336	314	179	241	85	122	1966	239	265	272	246	139	191	63	97	1512	48	137	64	68	40	50	22	25	454	3.33	272	370	3	316	272	164	207	69
1433	A/California/VRDL341/2009	Human	2009	f	1988	2300	2332	2196	1743	1506	1426	989	849	246	227	205	255	137	205	76	80	1431	196	173	159	176	104	149	56	60	1073	50	54	46	79	33	56	20	20	358	3	228	206	17	197	208	128	173	48
1434	A/California/VRDL346/2009	Human	2009	f	1988	2298	2332	2196	1740	1506	1427	989	848	249	228	202	257	138	205	76	80	1435	198	177	156	178	105	150	55	60	1079	51	51	46	79	33	55	21	20	356	3.03	230	207	16	194	209	128	173	47
1435	A/California/VRDL348/2009	Human	2009	f	1988	2298	2332	2196	1739	1506	1425	989	848	249	228	202	257	138	205	76	80	1435	198	177	156	178	105	150	55	60	1079	51	51	46	79	33	55	21	20	356	3.03	230	207	16	194	209	128	173	47
1436	A/California/VRDL35/2009	Human	2009		2009	2292	2326	2166	1730	1498	1413	982	844	288	404	335	315	181	237	84	123	1967	240	266	272	247	141	188	62	98	1514	48	138	63	68	40	49	22	25	453	3.34	273	371	3	315	274	167	204	69
1437	A/California/VRDL358/2009	Human	2009	f	1988	2300	2332	2197	1739	1506	1427	989	849	244	229	201	257	140	203	77	77	1428	195	176	155	179	106	148	58	58	1075	49	53	46	78	34	55	19	19	353	3.05	226	208	16	194	208	131	171	48
1438	A/California/VRDL36/2009	Human	2009		2009	2292	2326	2166	1720	1498	1421	982	844	289	407	339	317	181	238	85	124	1980	241	269	273	248	140	188	63	99	1521	48	138	66	69	41	50	22	25	459	3.31	274	374	3	317	273	167	204	69
1439	A/California/VRDL365/2009	Human	2009	f	1988	2300	2332	2196	1739	1506	1428	989	848	250	230	203	264	138	202	76	77	1440	201	177	157	184	104	148	57	58	1086	49	53	46	80	34	54	19	19	354	3.07	231	208	16	194	215	129	170	47
1440	A/California/VRDL366/2009	Human	2009	f	1988	2300	2332	2196	1740	1508	1428	989	848	248	229	198	255	138	202	74	79	1423	199	178	152	176	105	147	55	60	1072	49	51	46	79	33	55	19	19	351	3.05	228	208	16	192	208	129	170	46
1441	A/California/VRDL369/2009	Human	2009	f	1988	2300	2332	2196	1739	1506	1426	989	849	247	227	199	257	136	204	76	79	1425	197	175	154	178	101	149	57	60	1071	50	52	45	79	35	55	19	19	354	3.03	227	205	16	192	209	127	172	48
1442	A/California/VRDL371/2009	Human	2009	f	1988	2300	2332	2196	1740	1506	1425	989	848	251	232	204	258	139	206	77	78	1445	201	179	158	179	105	152	58	59	1091	50	53	46	79	34	54	19	19	354	3.08	231	211	17	195	211	130	174	47
1443	A/California/VRDL377/2009	Human	2009	f	1988	2300	2332	2196	1739	1506	1425	989	848	246	229	201	261	139	210	74	78	1438	198	176	154	183	105	153	53	59	1081	48	53	47	78	34	57	21	19	357	3.03	227	208	18	193	208	130	174	47
1444	A/California/VRDL378/2009	Human	2009	f	1988	2300	2332	2196	1739	1506	1426	989	848	246	229	201	261	139	210	74	78	1438	198	176	154	183	105	153	53	59	1081	48	53	47	78	34	57	21	19	357	3.03	227	208	18	193	208	130	174	47
1445	A/California/VRDL379/2009	Human	2009	f	1988	2298	2332	2196	1739	1506	1427	989	851	248	227	200	260	136	208	73	80	1432	200	176	153	182	101	152	53	61	1078	48	51	47	78	35	56	20	19	354	3.05	228	205	17	192	208	127	172	46
1446	A/California/VRDL38/2009	Human	2009		2009	2292	2326	2166	1730	1498	1413	982	844	288	405	335	315	181	238	86	123	1971	240	266	272	247	141	189	64	98	1517	48	139	63	68	40	49	22	25	454	3.34	273	372	3	315	273	167	205	69
1447	A/California/VRDL380/2009	Human	2009	f	1988	2300	2332	2197	1739	1506	1427	989	848	246	224	197	260	138	208	76	78	1427	197	173	151	181	104	152	57	59	1074	49	51	46	79	34	56	19	19	353	3.04	229	203	15	190	210	129	173	49
1448	A/California/VRDL382/2009	Human	2009	f	1988	2300	2332	2196	1739	1506	1426	989	849	249	230	203	258	139	203	76	79	1437	200	177	156	178	105	149	57	59	1081	49	53	47	80	34	54	19	20	356	3.04	230	209	17	195	210	130	171	47
1449	A/California/VRDL39/2009	Human	2009		2009	2292	2326	2166	1730	1498	1421	982	844	291	403	335	315	181	240	85	122	1972	242	265	271	247	141	190	63	97	1516	49	138	64	68	40	50	22	25	456	3.32	276	371	3	315	273	167	206	69
1450	A/California/VRDL4/2009	Human	2009		2009	2292	2326	2169	1720	1498	1421	982	844	287	402	335	314	180	241	85	122	1966	239	265	272	247	140	191	63	97	1514	48	137	63	67	40	50	22	25	452	3.35	272	370	3	315	273	165	207	69
1451	A/California/VRDL40/2009	Human	2009		2009	2292	2326	2166	1730	1498	1421	982	844	288	402	338	314	184	239	87	121	1973	240	264	274	247	144	188	65	96	1518	48	138	64	67	40	51	22	25	455	3.34	272	370	3	317	273	167	205	70
1452	A/California/VRDL41/2009	Human	2009		2009	2292	2326	2169	1730	1498	1421	982	844	288	403	337	313	180	238	85	122	1966	240	264	274	246	140	188	63	97	1512	48	139	63	67	40	50	22	25	454	3.33	273	371	3	317	272	166	204	69
1453	A/California/VRDL43/2009	Human	2009		2009	2292	2326	2169	1730	1498	1421	982	844	289	404	334	313	178	237	86	123	1964	241	266	272	246	138	187	64	97	1511	48	138	62	67	40	50	22	26	453	3.34	274	371	3	314	273	165	203	70
1454	A/California/VRDL45/2009	Human	2009		2009	2292	2326	2169	1730	1498	1421	982	844	288	403	337	315	180	238	85	123	1969	240	265	274	247	140	188	63	98	1515	48	138	63	68	40	50	22	25	454	3.34	273	371	3	317	273	166	204	69
1455	A/California/VRDL48/2009	Human	2009		2009	2292	2326	2169	1730	1498	1421	982	844	289	404	334	314	181	239	86	124	1971	241	266	271	246	141	189	64	99	1517	48	138	63	68	40	50	22	25	454	3.34	272	372	3	314	272	167	205	69
1456	A/California/VRDL5/2009	Human	2009		2009	2292	2305	2165	1730	1498	1421	982	844	288	403	335	315	180	239	85	124	1969	240	265	272	247	140	189	63	98	1514	48	138	63	68	40	50	22	26	455	3.33	273	371	3	315	273	166	205	69
1457	A/California/VRDL50/2009	Human	2009		2009	2292	2326	2169	1730	1498	1421	982	844	289	404	335	314	180	239	85	122	1968	240	266	272	247	140	189	63	97	1514	49	138	63	67	40	50	22	25	454	3.33	274	372	3	315	273	166	205	69
1458	A/California/VRDL51/2009	Human	2009		2009	2292	2326	2169	1730	1498	1422	982	844	290	404	335	313	181	238	85	122	1968	240	266	272	246	141	188	63	97	1513	50	138	63	67	40	50	22	25	455	3.33	275	372	3	315	272	167	204	69
1459	A/California/VRDL52/2009	Human	2009		2009	2292	2326	2169	1730	1498	1421	982	844	290	403	334	314	181	238	85	122	1967	240	266	271	247	140	188	63	97	1512	50	137	63	67	41	50	22	25	455	3.32	274	371	3	314	273	167	204	69
1460	A/California/VRDL53/2009	Human	2009		2009	2292	2326	2169	1730	1498	1421	982	844	287	403	338	313	180	239	86	122	1968	239	265	273	246	140	189	64	97	1513	48	138	65	67	40	50	22	25	455	3.33	272	371	3	316	272	166	205	70
1461	A/California/VRDL55/2009	Human	2009		2009	2292	2326	2169	1730	1498	1421	982	844	287	403	335	316	182	239	85	122	1969	239	265	272	248	142	189	63	97	1515	48	138	63	68	40	50	22	25	454	3.34	273	371	3	315	274	168	205	69
1462	A/California/VRDL58/2009	Human	2009		2009	2292	2326	2169	1730	1498	1421	982	844	287	405	337	317	180	238	86	123	1973	239	267	273	249	140	188	64	98	1518	48	138	64	68	40	50	22	25	455	3.34	272	373	3	316	275	166	204	70
1463	A/California/VRDL6/2009	Human	2009		2009	2292	2326	2169	1730	1498	1421	982	844	285	403	336	312	181	239	87	121	1964	238	265	273	246	141	189	65	96	1513	47	138	63	66	40	50	22	25	451	3.35	270	371	3	316	271	167	205	71
1464	A/California/VRDL61/2009	Human	2009		2009	2292	2326	2169	1730	1498	1421	982	844	289	402	334	315	181	238	87	123	1969	241	264	271	248	140	188	65	98	1515	48	138	63	67	41	50	22	25	454	3.34	274	369	3	313	273	166	204	70
1465	A/California/VRDL64/2009	Human	2009		2009	2292	2326	2169	1730	1498	1421	982	844	287	407	337	314	181	238	85	122	1971	239	269	273	247	140	188	63	97	1516	48	138	64	67	41	50	22	25	455	3.33	272	375	3	316	272	167	204	69
1466	A/California/VRDL65/2009	Human	2009		2009	2292	2326	2169	1730	1498	1421	982	844	289	404	336	313	180	238	85	122	1967	241	265	273	246	140	188	63	97	1513	48	139	63	67	40	50	22	25	454	3.33	274	372	3	315	273	166	204	69
1467	A/California/VRDL67/2009	Human	2009		2009	2292	2326	2169	1730	1498	1421	982	844	288	407	335	314	181	238	85	123	1971	239	269	271	247	140	188	63	97	1514	49	138	64	67	41	50	22	26	457	3.31	273	374	3	314	272	167	204	69
1468	A/California/VRDL68/2009	Human	2009		2009	2292	2326	2169	1730	1498	1421	982	844	291	404	335	314	180	239	86	122	1971	243	266	272	247	141	189	64	97	1519	48	138	63	67	39	50	22	25	452	3.36	275	372	3	315	273	166	204	69
1469	A/California/VRDL69/2009	Human	2009		2009	2292	2326	2169	1730	1498	1421	982	844	289	404	335	313	180	240	85	122	1968	241	266	271	246	140	190	63	97	1514	48	138	64	67	40	50	22	25	454	3.33	274	372	3	315	273	166	205	69
1470	A/California/VRDL7/2009	Human	2009		2009	2292	2326	2166	1728	1498	1421	982	844	289	403	334	314	180	237	85	122	1964	240	265	271	247	140	187	63	97	1510	49	138	63	67	40	50	22	25	454	3.33	274	371	3	314	273	166	203	69
1471	A/California/VRDL70/2009	Human	2009		2009	2292	2326	2169	1730	1498	1421	982	844	289	408	336	314	181	237	86	121	1972	240	269	272	247	140	187	64	96	1515	49	139	64	67	41	50	22	25	457	3.32	274	375	3	315	272	167	203	70
1472	A/California/VRDL71/2009	Human	2009		2009	2292	2326	2165	1730	1498	1421	982	844	288	403	339	313	181	239	86	123	1972	239	265	275	245	141	189	64	98	1516	49	138	64	68	40	50	22	25	456	3.32	273	370	3	318	272	167	205	69
1473	A/California/VRDL72/2009	Human	2009		2009	2292	2326	2169	1730	1498	1421	982	844	288	408	336	314	181	238	85	123	1973	239	270	272	247	140	188	63	97	1516	49	138	64	67	41	50	22	26	457	3.32	273	375	3	315	272	167	204	69
1474	A/California/VRDL73/2009	Human	2009		2009	2292	2326	2169	1730	1498	1421	982	844	287	402	339	314	180	237	85	123	1967	239	264	274	246	140	187	62	96	1508	48	138	65	68	40	50	23	27	459	3.29	272	371	3	318	272	166	203	69
1475	A/California/VRDL74/2009	Human	2009		2009	2292	2326	2169	1730	1498	1421	982	844	289	404	335	315	184	239	85	123	1974	240	266	272	248	143	189	63	98	1519	49	138	63	67	41	50	22	25	455	3.34	274	372	3	315	274	170	205	69
1476	A/California/VRDL75/2009	Human	2009		2009	2292	2326	2165	1730	1498	1421	982	844	289	407	337	314	184	241	85	123	1980	240	269	272	247	143	189	63	98	1521	49	138	65	67	41	52	22	25	459	3.31	274	374	3	315	273	170	207	69
1477	A/California/VRDL76/2009	Human	2009		2009	2292	2326	2169	1730	1498	1421	982	844	289	408	337	312	181	238	85	125	1975	240	270	273	245	140	188	63	99	1518	49	138	64	67	41	50	22	26	457	3.32	274	375	3	315	270	167	204	69
1478	A/California/VRDL78/2009	Human	2009		2009	2292	2326	2169	1730	1498	1421	982	844	287	407	340	314	181	238	85	121	1973	239	269	276	247	141	188	63	96	1519	48	138	64	67	40	50	22	25	454	3.35	272	374	3	317	272	167	204	69
1479	A/California/VRDL79/2009	Human	2009		2009	2292	2326	2169	1730	1498	1421	982	844	287	405	335	319	181	237	86	123	1973	239	266	272	250	141	187	64	97	1516	48	139	63	69	40	50	22	26	457	3.32	272	373	3	315	277	167	204	70
1480	A/California/VRDL8/2009	Human	2009		2009	2292	2326	2169	1730	1498	1421	982	844	289	404	336	314	180	239	85	123	1970	241	266	273	247	140	189	63	98	1517	48	138	63	67	40	50	22	25	453	3.35	274	371	3	316	273	166	205	69
1481	A/California/VRDL80/2009	Human	2009		2009	2292	2326	2169	1730	1498	1421	982	844	289	407	336	314	181	238	85	123	1973	240	269	272	247	140	188	63	98	1517	49	138	64	67	41	50	22	25	456	3.33	274	374	3	315	272	167	204	69
1482	A/California/VRDL81/2009	Human	2009		2009	2292	2326	2169	1730	1498	1421	982	844	289	404	341	315	181	238	86	120	1974	240	266	277	249	141	189	64	95	1521	49	138	64	66	40	49	22	25	453	3.36	273	371	3	320	273	166	204	70
1483	A/California/VRDL82/2009	Human	2009		2009	2292	2326	2169	1730	1498	1422	982	844	289	406	336	314	180	237	85	123	1970	241	268	272	247	140	187	63	98	1516	48	138	64	67	40	50	22	25	454	3.34	274	372	3	316	273	166	203	69
1484	A/California/VRDL83/2009	Human	2009		2009	2292	2326	2169	1730	1498	1421	982	844	289	404	337	315	179	240	86	123	1973	240	266	273	249	139	189	64	98	1518	49	138	64	66	40	51	22	25	455	3.34	274	372	3	317	274	165	205	70
1485	A/California/VRDL84/2009	Human	2009		2009	2292	2326	2169	1730	1498	1421	982	844	288	405	335	316	181	242	90	122	1979	240	267	271	247	141	191	67	97	1521	48	138	64	69	40	51	23	25	458	3.32	272	372	3	315	273	166	207	74
1486	A/California/VRDL85/2009	Human	2009		2009	2292	2326	2169	1730	1498	1421	982	844	287	409	339	315	181	238	84	123	1976	239	271	274	248	140	188	62	98	1520	48	138	65	67	41	50	22	25	456	3.33	272	376	3	318	273	167	204	68
1487	A/California/VRDL86/2009	Human	2009		2009	2292	2326	2169	1730	1498	1421	982	844	287	405	337	314	180	236	88	124	1971	239	267	273	247	140	186	66	98	1516	48	138	64	67	40	50	22	26	455	3.33	272	372	3	316	271	166	203	71
1488	A/California/VRDL87/2009	Human	2009		2009	2292	2326	2169	1730	1498	1421	982	844	289	406	335	315	180	241	90	122	1978	241	268	271	246	140	190	67	97	1520	48	138	64	69	40	51	23	25	458	3.32	273	373	3	315	272	165	206	74
1489	A/California/VRDL88/2009	Human	2009		2009	2292	2326	2169	1730	1498	1421	982	844	288	404	336	312	181	238	85	124	1968	240	266	273	245	141	188	63	99	1515	48	138	63	67	40	50	22	25	453	3.34	273	372	3	317	271	167	205	69
1490	A/California/VRDL89/2009	Human	2009		2009	2292	2326	2169	1730	1498	1421	982	844	289	405	337	315	180	241	85	121	1973	240	266	274	248	140	189	63	96	1516	49	139	63	67	40	52	22	25	457	3.32	274	373	3	315	274	166	204	69
1491	A/California/VRDL9/2009	Human	2009		2009	2292	2326	2169	1730	1498	1421	982	844	290	404	335	313	180	237	86	123	1968	242	266	272	246	140	187	64	98	1515	48	138	63	67	40	50	22	25	453	3.34	275	371	3	315	272	166	203	70
1492	A/California/VRDL90/2009	Human	2009		2009	2292	2326	2169	1730	1498	1421	982	844	290	405	334	314	180	239	85	123	1970	241	267	271	247	140	189	63	98	1516	49	138	63	67	40	50	22	25	454	3.34	275	372	3	314	274	166	205	69
1493	A/California/VRDL91/2009	Human	2009		2009	2292	2326	2169	1730	1498	1421	982	844	287	407	337	315	180	238	85	123	1972	239	269	273	248	140	187	63	98	1517	48	138	64	67	40	51	22	25	455	3.33	271	374	3	316	273	166	204	69
1494	A/California/VRDL92/2009	Human	2009		2009	2292	2326	2169	1730	1498	1422	982	844	295	408	338	312	182	239	85	121	1980	246	268	275	245	141	189	64	96	1524	49	140	63	67	41	50	21	25	456	3.34	278	376	3	318	271	168	205	69
1495	A/California/VRDL93/2009	Human	2009		2009	2292	2326	2169	1730	1498	1421	982	844	289	403	337	315	178	238	86	122	1968	240	265	273	247	139	188	64	97	1513	49	138	64	68	39	50	22	25	455	3.33	274	371	3	315	274	164	204	70
1496	A/California/VRDL94/2009	Human	2009		2009	2292	2326	2169	1730	1498	1421	982	844	288	405	337	314	182	240	88	122	1976	239	267	274	248	142	190	65	97	1522	49	138	63	66	40	50	23	25	454	3.35	273	373	3	317	273	168	205	71
1497	A/California/VRDL96/2009	Human	2009		2009	2292	2326	2169	1730	1498	1421	982	844	288	409	340	314	181	240	88	122	1982	240	271	275	247	140	189	65	97	1524	48	138	65	67	41	51	23	25	458	3.33	272	374	3	318	272	167	206	71
1498	A/California/VRDL97/2009	Human	2009		2009	2292	2326	2169	1730	1498	1421	982	844	289	407	337	312	181	239	85	122	1972	241	269	274	245	141	189	63	97	1519	48	138	63	67	40	50	22	25	453	3.35	273	374	3	316	270	167	204	69
1499	A/California/VRDL98/2009	Human	2009		2009	2292	2326	2169	1730	1498	1421	982	844	288	405	335	314	182	238	86	121	1969	240	265	272	247	141	188	64	96	1513	48	140	63	67	41	50	22	25	456	3.32	272	373	3	315	272	168	204	70
1500	A/California/VRDL99/2009	Human	2009		2009	2292	2326	2169	1730	1498	1421	982	844	288	406	337	314	181	240	85	122	1973	239	268	272	247	140	189	63	97	1515	49	138	65	67	41	51	22	25	458	3.31	272	373	3	315	272	167	206	69
1501	A/California/WR1316P/2009	Human	2009		2009	2280	2301	2151	1710	1497	1413	982	846	291	403	335	313	181	239	87	123	1972	242	266	271	247	142	190	63	98	1519	49	137	64	66	39	49	24	25	453	3.35	276	371	3	316	273	167	206	70
1502	A/California/WR1317P/2009	Human	2009		2009	2280	2301	2151	1710	1497	1413	982	846	291	404	334	312	179	238	85	123	1966	244	267	272	246	140	188	63	98	1518	47	137	62	66	39	50	22	25	448	3.39	275	373	3	316	272	166	205	69
1503	A/California/WR1320P/2009	Human	2009		2009	2280	2301	2151	1710	1497	1413	982	846	290	403	334	313	181	237	87	123	1968	241	265	272	247	142	188	63	98	1516	49	138	62	66	39	49	24	25	452	3.35	276	372	3	315	272	168	204	70
1504	A/California/WRAIR1243P/2009	Human	2009	f	1988	2295	2324	2193	1741	1497	1413	982	844	246	220	199	258	137	203	74	80	1417	198	171	153	178	104	149	56	61	1070	48	49	46	80	33	54	18	19	347	3.08	227	201	13	192	206	129	170	47
1505	A/California/WRAIR1502P/2009	Human	2009		2009	2280	2301	2151	1710	1497	1413	982	847	290	408	337	311	181	237	86	124	1974	242	271	274	245	142	188	64	99	1525	48	137	63	66	39	49	22	25	449	3.4	274	375	3	317	272	168	204	69
1506	A/California/WRAIR1507P/2009	Human	2009		2009	2280	2301	2151	1710	1497	1413	982	844	286	402	335	311	179	237	86	123	1959	239	265	273	244	140	188	64	98	1511	47	137	62	67	39	49	22	25	448	3.37	272	371	3	316	272	166	204	69
1507	A/Cambodia/NHRCC00002/2009	Human	2009		2009	2301	2328	2196	1741	1507	1421	989	851	286	403	337	316	180	238	90	122	1972	238	265	274	247	140	188	66	97	1515	48	138	63	69	40	50	24	25	457	3.32	271	371	3	317	274	166	204	71
1508	A/Cambodia/NHRCC00003/2009	Human	2009		2009	2301	2328	2196	1741	1507	1421	989	851	287	403	337	316	180	238	90	122	1973	239	265	274	247	140	188	66	97	1516	48	138	63	69	40	50	24	25	457	3.32	272	371	3	317	274	166	204	71
1509	A/Cambodia/NHRCC00006/2009	Human	2009		2009	2301	2316	2192	1738	1507	1421	989	851	287	401	337	316	180	238	90	122	1971	239	261	274	247	140	188	66	97	1512	48	140	63	69	40	50	24	25	459	3.29	272	370	3	317	274	166	204	71
1510	A/Cambodia/NHRCC00009/2009	Human	2009		2009	2301	2330	2196	1741	1507	1428	989	851	292	404	338	318	182	238	88	123	1983	244	265	275	251	142	188	64	98	1527	48	139	63	67	40	50	24	25	456	3.35	275	371	3	317	274	168	204	71
1511	A/Canada/GFA0402/2009	Human	2009		2009	2280	2301	2151	1710	1497	1413	982	863	288	402	335	313	181	238	88	121	1966	241	265	272	245	141	189	66	96	1515	47	137	63	68	40	49	22	25	451	3.36	274	371	3	316	271	166	205	72
1512	A/Canada-AB/RV1531/2009	Human	2009		2009	2295	2326	2191	1734	1499	1420	982	844	288	403	335	312	180	238	86	122	1964	240	265	272	245	140	188	64	97	1511	48	138	63	67	40	50	22	25	453	3.34	273	371	3	315	272	166	204	70
1513	A/Canada-AB/RV1532/2009	Human	2009		2009	2295	2326	2191	1734	1497	1420	982	844	290	403	335	314	179	238	85	122	1966	242	265	272	246	140	188	63	97	1513	48	138	63	68	39	50	22	25	453	3.34	275	371	3	315	273	166	204	69
1514	A/Canada-AB/RV1644/2009	Human	2009		2009	2295	2326	2191	1734	1499	1420	982	844	287	405	336	314	182	239	87	121	1971	238	267	272	247	142	189	64	95	1514	49	138	64	67	40	50	23	26	457	3.31	272	372	3	316	272	166	205	71
1515	A/Canada-MB/RV1964/2009	Human	2009		2009	2295	2326	2191	1734	1499	1420	982	844	290	404	335	312	180	238	88	121	1968	242	266	272	243	140	188	65	96	1512	48	138	63	69	40	50	23	25	456	3.32	275	372	3	315	269	165	204	71
1516	A/Canada-MB/RV1975/2009	Human	2009		2009	2295	2326	2191	1734	1499	1420	982	844	286	403	334	313	181	238	87	122	1964	238	265	271	247	141	188	65	97	1512	48	138	63	66	40	50	22	25	452	3.35	272	370	3	314	272	166	204	71
1517	A/Canada-MB/RV1977/2009	Human	2009		2009	2295	2326	2191	1734	1499	1420	982	844	290	404	335	312	180	239	88	121	1969	242	266	272	244	140	189	65	96	1514	48	138	63	68	40	50	23	25	455	3.33	275	372	3	315	270	165	204	71
1518	A/Canada-MB/RV1982/2009	Human	2009		2009	2295	2326	2191	1734	1499	1420	982	844	289	404	335	314	181	238	88	121	1970	241	266	272	245	141	188	65	96	1514	48	138	63	69	40	50	23	25	456	3.32	274	371	3	315	272	166	204	71
1519	A/Canada-MB/RV2013/2009	Human	2009		2009	2295	2326	2191	1734	1499	1420	982	844	288	404	335	313	181	238	88	122	1969	240	266	272	246	141	188	65	97	1515	48	138	63	67	40	50	23	25	454	3.34	273	372	3	315	271	166	204	71
1520	A/Canada-MB/RV2018/2009	Human	2009		2009	2295	2326	2191	1734	1499	1420	982	844	287	402	334	313	179	238	87	122	1962	239	264	271	247	140	188	65	97	1511	48	138	63	66	39	50	22	25	451	3.35	272	369	3	314	272	164	204	71
1521	A/Canada-MB/RV2020/2009	Human	2009		2009	2295	2326	2191	1734	1499	1420	982	844	290	404	335	312	180	238	88	121	1968	242	266	272	244	140	188	65	96	1513	48	138	63	68	40	50	23	25	455	3.33	275	372	3	315	270	165	204	71
1522	A/Canada-MB/RV2023/2009	Human	2009		2009	2295	2326	2191	1734	1499	1420	982	844	288	404	336	312	181	239	88	121	1969	240	266	273	244	141	189	65	96	1514	48	138	63	68	40	50	23	25	455	3.33	273	372	3	315	270	166	205	71
1523	A/Canada-NS/RV1535/2009	Human	2009		2009	2295	2326	2191	1734	1497	1419	982	863	288	403	337	315	181	238	87	121	1970	240	265	273	249	142	188	65	96	1518	48	138	64	66	39	50	22	25	452	3.36	272	371	3	316	273	166	204	71
1524	A/Canada-NS/RV1536/2009	Human	2009		2009	2295	2326	2191	1734	1497	1420	982	844	289	403	337	315	182	238	87	122	1973	241	265	273	249	143	188	65	97	1521	48	138	64	66	39	50	22	25	452	3.37	273	371	3	316	273	166	204	71
1525	A/Canada-NS/RV1538/2009	Human	2009		2009	2295	2326	2191	1734	1497	1419	982	844	288	403	337	315	181	238	87	121	1970	240	265	273	249	142	188	65	96	1518	48	138	64	66	39	50	22	25	452	3.36	272	371	3	317	273	166	204	71
1526	A/Canada-NS/RV1551/2009	Human	2009		2009	2295	2326	2191	1734	1499	1420	982	844	288	402	335	315	182	238	87	121	1968	240	264	271	249	142	188	65	96	1515	48	138	64	66	40	50	22	25	453	3.34	272	371	3	315	273	166	204	71
1527	A/Canada-NS/RV1554/2009	Human	2009		2009	2295	2326	2191	1734	1499	1420	982	844	288	403	336	315	181	238	87	121	1969	240	265	272	249	141	188	65	96	1516	48	138	64	66	40	50	22	25	453	3.35	272	371	3	316	273	165	204	71
1528	A/Canada-NS/RV1565/2009	Human	2009		2009	2295	2326	2191	1734	1499	1420	982	844	288	403	337	315	182	238	87	121	1971	240	265	273	249	142	188	65	96	1518	48	138	64	66	40	50	22	25	453	3.35	272	371	3	316	273	166	204	71
1529	A/Canada-ON/RV1526/2009	Human	2009		2009	2311	2326	2191	1734	1497	1419	982	844	288	404	335	314	179	238	85	122	1965	240	266	272	247	140	188	63	97	1513	48	138	63	67	39	50	22	25	452	3.35	273	372	3	315	271	166	204	69
1530	A/Canada-ON/RV1527/2009	Human	2009		2009	2295	2326	2151	1734	1497	1419	982	863	288	403	333	313	179	238	86	122	1962	240	265	271	246	140	188	64	97	1511	48	138	62	67	39	50	22	25	451	3.35	273	371	3	315	272	166	204	70
1531	A/Canada-ON/RV1529/2009	Human	2009		2009	2295	2326	2191	1734	1497	1419	982	844	288	403	335	314	179	238	86	122	1965	240	265	272	247	140	188	64	97	1513	48	138	63	67	39	50	22	25	452	3.35	273	371	3	315	273	166	204	70
1532	A/Canada-ON/RV1589/2009	Human	2009		2009	2295	2326	2191	1734	1499	1420	982	844	288	403	335	313	180	238	85	122	1964	239	265	272	246	140	188	63	97	1510	49	138	63	67	40	50	22	25	454	3.33	272	371	3	315	272	166	204	69
1533	A/Canada-PQ/RV1586/2009	Human	2009		2009	2295	2326	2191	1734	1499	1420	982	844	287	404	336	314	182	238	87	120	1968	239	266	273	247	142	188	65	95	1515	48	138	63	67	40	50	22	25	453	3.34	272	371	3	316	272	167	204	71
1534	A/Canada-PQ/RV1758/2009	Human	2009		2009	2295	2326	2191	1734	1499	1420	982	844	287	402	335	312	181	239	87	121	1964	239	264	272	246	141	189	65	96	1512	48	138	63	66	40	50	22	25	452	3.35	272	370	3	315	271	166	205	70
1535	A/Canada-QC/RV1595/2009	Human	2009		2009	2295	2326	2191	1734	1499	1420	982	844	289	405	336	314	183	239	87	121	1974	241	267	272	247	143	189	65	96	1520	48	138	64	67	40	50	22	25	454	3.35	273	372	3	316	272	167	205	71
1536	A/Canada-QC/RV1759/2009	Human	2009		2009	2295	2326	2191	1734	1499	1420	982	844	290	403	335	314	179	241	85	122	1969	242	265	272	247	139	191	63	97	1516	48	138	63	67	40	50	22	25	453	3.35	275	371	3	315	273	165	206	69
1537	A/Canada-QC/RV1954/2009	Human	2009		2009	2295	2326	2191	1734	1499	1420	982	844	287	404	335	312	181	239	87	121	1966	239	266	272	246	141	189	65	96	1514	48	138	63	66	40	50	22	25	452	3.35	272	371	3	315	271	166	205	70
1538	A/Canada-SK/RV1767/2009	Human	2009		2009	2295	2326	2191	1734	1499	1420	982	844	287	404	335	313	181	237	87	123	1967	239	266	272	247	141	187	65	97	1514	48	138	63	66	40	50	22	26	453	3.34	272	371	3	315	272	166	203	71
1539	A/Canada-SK/RV1788/2009	Human	2009		2009	2295	2326	2191	1734	1499	1420	982	844	287	404	337	312	184	238	87	121	1970	239	266	272	246	143	188	65	96	1515	48	138	65	66	41	50	22	25	455	3.33	272	371	3	317	271	168	204	71
1540	A/Canada-SK/RV1793/2009	Human	2009		2009	2295	2326	2191	1734	1499	1420	982	844	287	404	336	313	185	238	87	121	1971	238	266	272	246	143	189	65	96	1515	49	138	64	67	42	49	22	25	456	3.32	271	371	3	317	271	168	204	71
1541	A/Canada-SK/RV1794/2009	Human	2009		2009	2295	2326	2191	1734	1499	1420	982	844	287	404	336	312	184	238	87	121	1969	239	266	272	246	143	188	65	96	1515	48	138	64	66	41	50	22	25	454	3.34	272	371	3	317	271	168	204	71
1542	A/Canada-SK/RV1797/2009	Human	2009		2009	2295	2326	2191	1734	1499	1420	982	844	287	404	337	312	184	238	87	121	1970	239	266	273	246	143	188	65	96	1516	48	138	64	66	41	50	22	25	454	3.34	272	371	3	318	271	168	204	71
1543	A/Canada-SK/RV1798/2009	Human	2009		2009	2295	2326	2191	1734	1499	1420	982	844	288	404	336	312	184	238	87	121	1970	240	266	272	246	143	188	65	96	1516	48	138	64	66	41	50	22	25	454	3.34	272	371	3	317	271	168	204	71
1544	A/Canada-SK/RV2486/2009	Human	2009		2009	2295	2326	2191	1734	1499	1420	982	844	287	404	336	312	182	238	89	122	1970	239	266	273	244	142	188	66	96	1514	48	138	63	68	40	50	23	26	456	3.32	272	372	3	316	270	167	205	71
1545	A/Cape May/WRAIR1653P/2009	Human	2009		2009	2280	2301	2151	1710	1497	1413	982	846	288	408	337	313	181	236	87	121	1971	241	270	275	246	142	187	65	96	1522	47	138	62	67	39	49	22	25	449	3.39	274	375	3	318	273	168	203	71
1546	A/Changchun/01/2009	Human	2009		2009	2314	2344	2209	1754	1520	1441	1002	864	293	402	336	316	182	239	87	122	1977	245	264	273	248	143	188	64	97	1522	48	138	63	68	39	51	23	25	455	3.35	277	370	3	316	273	168	204	70
1547	A/Cherry Point/WR0080/2009	Human	2009		2009	2280	2301	2151	1710	1497	1413	982	845	288	407	335	314	182	237	87	121	1971	239	267	272	246	143	188	65	95	1515	49	140	63	68	39	49	22	26	456	3.32	274	375	3	316	274	167	204	71
1548	A/Cherry Point/WR0100/2009	Human	2009		2009	2280	2301	2151	1710	1497	1413	982	846	288	405	336	314	177	237	85	123	1965	241	268	272	246	138	188	63	98	1514	47	137	64	68	39	49	22	25	451	3.36	274	373	3	316	274	164	204	69
1549	A/Cherry Point/WR0101/2009	Human	2009		2009	2280	2301	2151	1710	1497	1413	982	844	287	407	335	313	182	238	87	121	1970	239	267	272	246	143	189	65	95	1516	48	140	63	67	39	49	22	26	454	3.34	273	375	3	316	273	167	205	71
1550	A/Cherry Point/WR0102/2009	Human	2009		2009	2280	2301	2151	1710	1497	1413	982	846	287	402	335	313	183	238	88	121	1967	239	265	272	246	144	189	65	95	1515	48	137	63	67	39	49	23	26	452	3.35	273	371	3	316	273	168	205	72
1551	A/Cherry Point/WR1355/2009	Human	2009		2009	2280	2301	2151	1710	1497	1413	982	846	288	404	336	316	182	238	87	121	1972	239	266	273	247	143	189	65	95	1517	49	138	63	69	39	49	22	26	455	3.33	274	372	3	317	275	167	205	71
1552	A/Chiba-C/51/2009	Human	2009		2009	2280	2301	2151	1710	1497	1413	982	850	289	402	334	313	179	237	84	122	1960	241	265	272	247	140	188	62	97	1512	48	137	62	66	39	49	22	25	448	3.38	274	371	3	315	273	166	204	68
1553	A/Chicago/WRAIR1690P/2009	Human	2009		2009	2280	2301	2151	1710	1497	1413	982	844	282	402	333	313	180	244	88	122	1964	234	265	270	244	141	194	65	96	1509	48	137	63	69	39	50	23	26	455	3.32	267	371	3	314	271	166	209	73
1554	A/Chicago/WRAIR1691P/2009	Human	2009		2009	2280	2301	2151	1710	1497	1413	982	844	288	403	336	312	182	238	85	124	1968	240	265	274	246	142	189	63	98	1517	48	138	62	66	40	49	22	26	451	3.36	273	372	3	316	272	169	205	69
1555	A/Chile/158/2009	Human	2009		2009	2292	2326	2169	1730	1498	1421	982	844	288	403	335	313	181	240	83	122	1965	240	265	272	246	141	190	61	97	1512	48	138	63	67	40	50	22	25	453	3.34	273	371	3	315	272	167	206	68
1556	A/Chile/1586/2009	Human	2009		2009	2292	2326	2169	1730	1498	1421	982	844	287	404	334	313	181	238	83	122	1962	239	266	271	246	141	187	61	97	1508	48	138	63	67	40	51	22	25	454	3.32	272	372	3	314	272	167	203	68
1557	A/Chile/1598/2009	Human	2009		2009	2292	2326	2169	1730	1498	1421	982	844	290	404	335	313	181	238	83	123	1967	242	266	272	246	141	188	61	98	1514	48	138	63	67	40	50	22	25	453	3.34	275	372	3	315	272	167	204	68
1558	A/Chile/1599/2009	Human	2009		2009	2292	2326	2169	1730	1498	1421	982	844	289	403	336	313	181	239	83	123	1967	241	265	273	246	140	188	61	98	1512	48	138	63	67	41	51	22	25	455	3.32	273	371	3	315	272	167	205	68
1559	A/Chile/1600/2009	Human	2009		2009	2292	2326	2169	1730	1498	1421	982	844	289	402	335	314	181	238	83	122	1964	241	264	272	247	141	188	61	97	1511	48	138	63	67	40	50	22	25	453	3.34	274	370	3	315	272	167	204	68
1560	A/Chile/1603/2009	Human	2009		2009	2292	2326	2169	1730	1498	1421	982	844	288	403	335	313	181	238	83	122	1963	240	265	272	246	141	188	61	97	1510	48	138	63	67	40	50	22	25	453	3.33	273	371	3	315	272	167	204	68
1561	A/Chile/1624/2009	Human	2009		2009	2292	2326	2169	1730	1498	1421	982	844	288	403	335	313	182	238	83	122	1964	240	265	272	246	142	188	61	97	1511	48	138	63	67	40	50	22	25	453	3.34	273	371	3	315	272	168	204	68
1562	A/Chile/180/2009	Human	2009		2009	2292	2326	2169	1730	1498	1421	982	844	289	403	335	314	181	239	84	122	1967	241	265	272	247	141	189	62	97	1514	48	138	63	67	40	50	22	25	453	3.34	274	371	3	315	273	167	204	68
1563	A/Chile/19/2009	Human	2009		2009	2292	2326	2169	1730	1498	1421	982	844	289	404	336	313	181	238	83	122	1966	241	266	272	246	141	188	61	97	1512	48	138	64	67	40	50	22	25	454	3.33	274	372	3	315	272	167	204	68
1564	A/Chile/2009/2009	Human	2009		2009	2292	2326	2169	1730	1498	1421	982	844	288	403	335	313	181	240	83	122	1965	240	265	272	246	141	190	61	97	1512	48	138	63	67	40	50	22	25	453	3.34	273	371	3	315	272	167	206	68
1565	A/Chile/2239/2009	Human	2009		2009	2292	2326	2169	1730	1498	1421	982	844	289	403	335	314	181	239	84	122	1967	241	265	272	247	141	189	62	97	1514	48	138	63	67	40	50	22	25	453	3.34	274	371	3	315	273	167	204	68
1566	A/Chile/2362/2009	Human	2009		2009	2292	2326	2169	1730	1498	1421	982	844	288	403	333	313	181	238	83	122	1961	240	265	270	246	141	188	61	97	1508	48	138	63	67	40	50	22	25	453	3.33	273	371	3	312	272	167	204	68
1567	A/Chile/28/2009	Human	2009		2009	2292	2326	2169	1730	1498	1421	982	844	289	402	335	313	182	238	83	122	1964	241	264	272	246	142	188	61	97	1511	48	138	63	67	40	50	22	25	453	3.34	274	370	3	315	272	168	204	68
1568	A/Chile/2851/2009	Human	2009		2009	2292	2326	2169	1730	1498	1421	982	844	290	403	335	312	180	238	85	122	1965	242	265	272	245	139	188	62	97	1510	48	138	63	67	41	50	23	25	455	3.32	275	371	3	315	271	166	204	69
1569	A/Chile/2909/2009	Human	2009		2009	2292	2326	2169	1730	1498	1421	982	844	289	403	336	313	179	238	84	122	1964	241	263	273	246	139	188	62	97	1509	48	140	63	67	40	50	22	25	455	3.32	274	371	3	316	272	165	204	68
1570	A/Chile/2911/2009	Human	2009		2009	2292	2326	2169	1730	1498	1421	982	844	290	403	335	312	180	238	84	122	1964	242	265	272	245	139	188	62	97	1510	48	138	63	67	41	50	22	25	454	3.33	275	371	3	315	271	166	204	68
1571	A/Chile/2994/2009	Human	2009		2009	2292	2326	2169	1730	1498	1421	982	844	288	404	335	312	181	239	84	122	1965	240	265	272	245	141	189	62	97	1511	48	139	63	67	40	50	22	25	454	3.33	273	370	3	315	271	167	204	68
1572	A/Chile/3019/2009	Human	2009		2009	2292	2326	2169	1730	1498	1421	982	844	287	403	335	314	182	238	83	123	1965	239	265	271	247	142	188	61	98	1511	48	138	64	67	40	50	22	25	454	3.33	272	371	3	314	273	168	204	68
1573	A/Chile/3056/2009	Human	2009		2009	2292	2326	2169	1730	1498	1421	982	844	289	403	335	314	181	238	84	122	1966	240	265	272	247	141	188	62	97	1512	49	138	63	67	40	50	22	25	454	3.33	274	371	3	315	273	167	204	69
1574	A/Chile/31/2009	Human	2009		2009	2292	2326	2169	1730	1498	1421	982	844	289	403	338	313	181	238	83	122	1967	241	265	274	246	141	188	61	97	1513	48	138	64	67	40	50	22	25	454	3.33	274	371	3	316	272	167	204	68
1575	A/Chile/3123/2009	Human	2009		2009	2292	2326	2169	1730	1498	1421	982	844	290	403	335	314	181	238	84	122	1967	242	265	272	247	141	188	62	97	1514	48	138	63	67	40	50	22	25	453	3.34	275	371	3	315	273	167	204	69
1576	A/Chile/32/2009	Human	2009		2009	2292	2326	2169	1730	1498	1421	982	844	289	404	337	313	181	238	84	122	1968	241	265	273	246	141	188	62	97	1513	48	139	64	67	40	50	22	25	455	3.33	274	371	3	316	272	167	204	69
1577	A/Chile/3220/2009	Human	2009		2009	2292	2326	2169	1730	1498	1421	982	844	289	405	336	313	180	241	84	122	1970	241	265	272	246	140	190	62	97	1513	48	140	64	67	40	51	22	25	457	3.31	274	371	3	316	272	166	207	68
1578	A/Chile/3242/2009	Human	2009		2009	2292	2326	2169	1730	1498	1421	982	844	290	404	337	313	181	238	83	124	1970	242	266	274	246	141	188	61	98	1516	48	138	63	67	40	50	22	26	454	3.34	275	372	3	317	272	167	204	68
1579	A/Chile/3244/2009	Human	2009		2009	2292	2326	2169	1730	1498	1421	982	844	289	403	336	313	181	238	84	122	1966	241	265	273	246	141	188	62	97	1513	48	138	63	67	40	50	22	25	453	3.34	274	371	3	315	272	167	204	69
1580	A/Chile/3295/2009	Human	2009		2009	2292	2326	2169	1730	1498	1421	982	844	290	403	338	313	181	238	83	122	1968	242	265	274	246	141	188	61	97	1514	48	138	64	67	40	50	22	25	454	3.33	275	371	3	317	272	167	204	68
1581	A/Chile/3349/2009	Human	2009		2009	2292	2326	2169	1730	1498	1421	982	844	289	403	336	313	181	238	85	121	1966	241	265	273	246	141	188	63	96	1513	48	138	63	67	40	50	22	25	453	3.34	274	371	3	315	272	167	204	69
1582	A/Chile/3361/2009	Human	2009		2009	2292	2326	2169	1730	1498	1421	982	844	287	402	335	313	181	238	84	122	1962	239	264	272	246	141	188	62	97	1509	48	138	63	67	40	50	22	25	453	3.33	272	371	3	315	272	167	204	69
1583	A/Chile/3369/2009	Human	2009		2009	2292	2326	2169	1730	1498	1421	982	844	288	402	336	313	180	238	85	121	1963	240	264	273	245	140	189	63	96	1510	48	138	63	68	40	49	22	25	453	3.33	273	370	3	316	272	166	204	69
1584	A/Chile/3375/2009	Human	2009		2009	2292	2326	2169	1730	1498	1421	982	844	289	403	338	313	180	237	85	122	1967	240	264	275	246	140	187	63	97	1512	49	139	63	67	40	50	22	25	455	3.32	274	371	3	316	272	166	203	69
1585	A/Chile/3467/2009	Human	2009		2009	2292	2326	2169	1730	1498	1421	982	844	291	403	335	313	181	238	83	122	1966	242	265	272	246	141	188	61	97	1512	49	138	63	67	40	50	22	25	454	3.33	276	371	3	315	272	167	204	68
1586	A/Chile/3553/2009	Human	2009		2009	2292	2326	2169	1730	1498	1421	982	844	289	405	336	313	181	239	83	122	1968	241	267	273	246	141	189	61	97	1515	48	138	63	67	40	50	22	25	453	3.34	274	372	3	316	271	167	204	68
1587	A/Chile/3586/2009	Human	2009		2009	2292	2326	2169	1730	1498	1421	982	844	288	404	335	314	180	237	87	122	1967	240	266	272	246	140	187	65	97	1513	48	138	63	68	40	50	22	25	454	3.33	273	372	2	315	272	166	203	70
1588	A/Chile/36/2009	Human	2009		2009	2292	2326	2169	1730	1498	1421	982	844	289	403	336	313	181	238	83	122	1965	241	265	273	246	141	188	61	97	1512	48	138	63	67	40	50	22	25	453	3.34	273	371	3	315	272	167	204	68
1589	A/Chile/3760/2009	Human	2009		2009	2292	2326	2169	1730	1498	1422	982	844	290	403	335	313	180	238	83	122	1964	241	265	272	246	140	188	61	97	1510	49	138	63	67	40	50	22	25	454	3.33	275	371	3	315	272	167	204	68
1590	A/Chile/3766/2009	Human	2009		2009	2292	2326	2169	1730	1498	1421	982	844	289	403	338	313	179	237	85	122	1966	240	264	275	246	139	187	63	97	1511	49	139	63	67	40	50	22	25	455	3.32	274	371	3	316	272	165	203	69
1591	A/Chile/3819/2009	Human	2009		2009	2292	2326	2169	1730	1498	1421	982	844	286	403	336	313	182	238	82	122	1962	238	265	272	246	142	188	60	97	1508	48	138	64	67	40	50	22	25	454	3.32	272	371	3	315	272	168	204	67
1592	A/Chile/3905/2009	Human	2009		2009	2292	2326	2169	1730	1498	1421	982	844	289	403	335	313	181	238	83	122	1964	241	265	272	246	141	188	61	97	1511	48	138	63	67	40	50	22	25	453	3.34	274	371	3	315	272	167	204	68
1593	A/Chile/3935/2009	Human	2009		2009	2292	2326	2169	1730	1498	1421	982	844	289	403	336	312	182	238	84	122	1966	241	265	273	245	142	188	62	97	1513	48	138	63	67	40	50	22	25	453	3.34	274	371	3	315	271	168	204	69
1594	A/Chile/40/2009	Human	2009		2009	2292	2326	2169	1730	1498	1421	982	844	289	403	337	313	181	238	83	122	1966	241	265	273	246	141	188	61	97	1512	48	138	64	67	40	50	22	25	454	3.33	274	371	3	315	272	167	204	68
1595	A/Chile/4064/2009	Human	2009		2009	2292	2326	2169	1730	1498	1421	982	844	290	403	336	313	181	239	84	122	1968	242	264	273	246	141	188	62	97	1513	48	139	63	67	40	51	22	25	455	3.33	275	370	3	315	272	167	205	68
1596	A/Chile/4181/2009	Human	2009		2009	2292	2326	2169	1730	1498	1421	982	844	289	404	335	314	181	239	83	122	1967	241	266	272	247	141	189	61	98	1515	48	138	63	67	40	50	22	24	452	3.35	274	372	3	315	273	167	205	68
1597	A/Chile/4182/2009	Human	2009		2009	2292	2326	2169	1730	1498	1421	982	844	289	404	335	314	182	239	83	122	1968	241	266	272	247	142	189	61	98	1516	48	138	63	67	40	50	22	24	452	3.35	274	372	3	315	273	168	205	68
1598	A/Chile/42/2009	Human	2009		2009	2292	2326	2169	1730	1498	1421	982	844	289	402	336	313	181	238	85	122	1966	241	264	273	246	141	188	63	97	1513	48	138	63	67	40	50	22	25	453	3.34	274	371	3	315	272	167	204	69
1599	A/Chile/4257/2009	Human	2009		2009	2292	2326	2169	1730	1498	1421	982	844	288	403	337	314	181	239	84	122	1968	240	265	274	247	141	189	62	97	1515	48	138	63	67	40	50	22	25	453	3.34	273	371	3	316	273	167	205	69
1600	A/Chile/4406/2009	Human	2009		2009	2292	2326	2169	1730	1498	1421	982	844	290	403	335	315	181	237	83	123	1967	243	265	272	248	141	187	61	97	1514	47	138	63	67	40	50	22	26	453	3.34	275	371	3	315	274	167	203	68
1601	A/Chile/4438/2009	Human	2009		2009	2292	2326	2169	1730	1498	1421	982	844	289	403	335	314	181	238	83	122	1965	241	265	272	247	141	188	61	97	1512	48	138	63	67	40	50	22	25	453	3.34	274	371	3	315	273	167	204	68
1602	A/Chile/56/2009	Human	2009		2009	2292	2326	2169	1730	1498	1421	982	844	289	403	335	313	182	238	83	122	1965	241	265	272	246	141	188	61	97	1511	48	138	63	67	41	50	22	25	454	3.33	273	371	3	315	272	167	204	68
1603	A/Chile/88/2009	Human	2009		2009	2292	2326	2169	1730	1498	1421	982	844	288	403	335	313	181	238	83	122	1963	240	265	272	246	141	188	61	97	1510	48	138	63	67	40	50	22	25	453	3.33	273	371	3	315	272	167	204	68
1604	A/Chile/95/2009	Human	2009		2009	2292	2326	2169	1730	1498	1421	982	844	288	403	335	313	182	238	83	122	1964	240	265	272	246	142	188	61	97	1511	48	138	63	67	40	50	22	25	453	3.34	273	371	3	315	272	168	204	68
1605	A/Chita/01/2009	Human	2009		2009	2301	2331	2196	1733	1507	1421	982	844	288	405	335	313	181	237	86	122	1967	240	267	272	246	141	187	65	97	1515	48	138	63	67	40	50	21	25	452	3.35	272	371	3	315	272	167	204	70
1606	A/Chita/CRIE-8/2009	Human	2009		2009	2280	2304	2191	1710	1497	1413	982	841	289	403	341	314	179	237	85	122	1970	241	265	279	248	140	187	63	97	1520	48	138	62	66	39	50	22	25	450	3.38	274	370	3	320	274	166	204	69
1607	A/Cologne/INS136/2009	Human	2009		2009	2292	2326	2166	1730	1499	1421	982	844	291	403	338	316	180	240	86	123	1977	242	266	272	248	139	187	64	98	1516	49	137	66	68	41	53	22	25	461	3.29	276	370	3	318	274	165	203	69
1608	A/Cologne/INS286/2009	Human	2009		2009	2292	2326	2169	1730	1498	1421	982	844	290	402	336	314	181	238	88	123	1972	241	264	273	247	141	188	66	98	1518	49	138	63	67	40	50	22	25	454	3.34	274	370	3	314	273	167	204	72
1609	A/Colorado/03/2009	Human	2009		2009	2280	2301	2151	1710	1497	1413	982	863	286	402	336	311	180	238	87	122	1962	239	264	273	245	141	189	65	95	1511	47	138	63	66	39	49	22	27	451	3.35	272	371	3	317	271	166	205	71
1610	A/Colorado/WRAIR0353S/2009	Human	2009		2009	2280	2301	2151	1710	1497	1413	982	844	282	402	333	311	179	237	86	122	1952	235	265	271	244	141	188	64	97	1505	47	137	62	67	38	49	22	25	447	3.37	268	370	3	314	271	166	204	70
1611	A/Copenhagen/INS144/2009	Human	2009		2009	2292	2326	2169	1730	1498	1421	982	844	292	402	335	315	180	239	86	122	1971	242	264	272	248	140	189	64	97	1516	50	138	63	67	40	50	22	25	455	3.33	277	370	3	315	274	166	205	70
1612	A/Copenhagen/INS433/2009	Human	2009		2009	2292	2326	2169	1730	1498	1421	982	844	290	404	336	314	179	239	88	123	1973	242	266	272	247	139	189	66	98	1519	48	138	64	67	40	50	22	25	454	3.35	275	370	3	316	273	165	205	72
1613	A/Copenhagen/INS434/2009	Human	2009		2009	2292	2326	2169	1730	1498	1421	982	844	290	401	336	314	179	236	89	122	1967	242	263	272	247	139	185	66	97	1511	48	138	64	67	40	51	23	25	456	3.31	275	369	3	316	273	165	203	73
1614	A/Copenhagen/INS95/2009	Human	2009		2009	2292	2326	2166	1730	1498	1420	982	844	290	403	335	317	182	239	86	122	1974	241	265	272	249	142	189	64	97	1519	49	138	63	68	40	50	22	25	455	3.34	275	371	3	315	274	167	205	70
1615	A/Copenhagen/INS96/2009	Human	2009		2009	2292	2326	2166	1728	1498	1421	982	844	293	403	334	313	182	239	85	124	1973	245	265	271	245	142	189	63	98	1518	48	138	63	68	40	50	22	26	455	3.34	277	371	3	314	272	168	205	69
1616	A/Copenhagen/INS98/2009	Human	2009		2009	2287	2326	2166	1730	1498	1421	982	844	291	406	333	314	180	240	88	123	1975	242	268	270	247	140	190	66	98	1521	49	138	63	67	40	50	22	25	454	3.35	275	373	3	313	273	166	206	72
1617	A/Craven/WR0019/2009	Human	2009		2009	2280	2301	2151	1710	1497	1413	982	845	287	403	336	312	183	238	88	121	1968	239	266	273	245	144	189	65	95	1516	48	137	63	67	39	49	23	26	452	3.35	273	371	3	317	273	168	205	72
1618	A/Craven/WR0093/2009	Human	2009		2009	2280	2301	2151	1710	1497	1413	982	846	286	402	338	313	183	238	88	121	1969	239	265	273	246	144	189	65	95	1516	47	137	65	67	39	49	23	26	453	3.35	272	370	3	317	273	168	205	72
1619	A/Craven/WR1001/2009	Human	2009		2009	2280	2301	2151	1710	1497	1413	982	846	289	401	336	312	179	237	85	123	1962	241	264	274	245	140	188	62	97	1511	48	137	62	67	39	49	23	26	451	3.35	275	370	3	317	272	166	204	69
1620	A/Denmark/524/2009	Human	2009		2009	2280	2306	2151	1742	1513	1425	982	838	288	403	334	312	181	238	85	122	1963	240	265	272	245	141	188	63	98	1512	48	138	62	67	40	50	22	24	451	3.35	274	371	3	315	271	167	204	69
1621	A/Denmark/528/2009	Human	2009		2009	2280	2325	2151	1742	1520	1427	986	838	288	403	334	312	181	239	86	122	1965	240	265	272	245	141	189	63	98	1513	48	138	62	67	40	50	23	24	452	3.35	274	371	3	315	271	167	205	69
1622	A/District of Columbia/INS114/2009	Human	2009		2009	2292	2326	2169	1730	1498	1421	982	844	287	407	336	317	181	241	91	122	1982	239	269	272	248	141	190	68	97	1524	48	138	64	69	40	51	23	25	458	3.33	272	374	3	316	274	166	206	75
1623	A/District of Columbia/INS115/2009	Human	2009		2009	2292	2326	2169	1730	1498	1421	982	844	289	404	335	316	182	238	86	124	1974	241	265	272	248	137	188	64	98	1513	48	139	63	68	45	50	22	26	461	3.28	274	370	3	315	273	163	204	69
1624	A/District of Columbia/INS17/2009	Human	2009		2009	2292	2326	2169	1730	1498	1421	982	844	291	404	334	315	179	243	86	121	1973	243	266	270	246	139	192	64	96	1516	48	138	64	69	40	51	22	25	457	3.32	275	372	4	314	273	165	209	69
1625	A/District of Columbia/INS18/2009	Human	2009		2009	2292	2326	2166	1730	1498	1421	982	844	285	409	338	315	180	238	87	124	1976	238	271	274	248	140	187	64	99	1521	47	138	64	67	40	51	23	25	455	3.34	270	376	3	316	273	166	204	70
1626	A/District of Columbia/INS19/2009	Human	2009		2009	2292	2326	2166	1730	1498	1421	982	844	290	403	333	317	180	239	85	122	1969	241	266	270	249	140	189	63	96	1514	49	137	63	68	40	50	22	26	455	3.33	275	371	3	312	273	166	204	69
1627	A/District of Columbia/INS20/2009	Human	2009		2009	2287	2312	2169	1730	1498	1421	982	844	287	405	336	313	181	240	85	122	1969	239	266	272	245	141	189	63	97	1512	48	139	64	68	40	51	22	25	457	3.31	272	371	3	316	272	167	206	69
1628	A/District of Columbia/INS226/2009	Human	2009		2009	2292	2326	2169	1730	1498	1421	982	844	287	403	336	317	180	239	85	122	1969	239	265	273	250	140	189	63	97	1516	48	138	63	67	40	50	22	25	453	3.35	272	371	3	315	273	166	205	69
1629	A/District of Columbia/INS227/2009	Human	2009		2009	2292	2326	2169	1730	1498	1421	982	844	288	406	339	316	181	238	86	123	1977	240	268	273	249	140	188	64	98	1520	48	138	66	67	41	50	22	25	457	3.33	272	374	3	317	273	167	204	70
1630	A/District of Columbia/INS228/2009	Human	2009		2009	2292	2326	2169	1730	1498	1421	982	844	288	405	335	317	180	238	86	124	1973	240	267	272	249	140	188	64	99	1519	48	138	63	68	40	50	22	25	454	3.35	273	373	3	314	272	166	203	69
1631	A/District of Columbia/INS229/2009	Human	2009		2009	2292	2326	2167	1730	1498	1421	982	844	287	405	337	314	181	238	85	121	1968	238	267	272	248	140	188	63	95	1511	49	138	65	66	41	50	22	26	457	3.31	272	373	3	317	272	167	204	69
1632	A/District of Columbia/INS23/2009	Human	2009		2009	2280	2331	2151	1741	1507	1428	989	851	291	403	335	315	181	237	86	121	1969	241	265	272	248	142	188	63	96	1515	50	138	63	67	39	49	23	25	454	3.34	277	371	3	316	275	167	202	69
1633	A/District of Columbia/INS230/2009	Human	2009		2009	2292	2326	2169	1730	1498	1421	982	844	289	402	334	319	179	237	85	124	1969	241	264	271	250	139	187	63	98	1513	48	138	63	69	40	50	22	26	456	3.32	274	370	3	313	275	165	204	69
1634	A/District of Columbia/INS231/2009	Human	2009		2009	2292	2326	2169	1730	1498	1421	982	844	289	402	336	317	180	240	86	123	1973	241	264	273	249	140	190	64	97	1518	48	138	63	68	40	50	22	26	455	3.34	274	370	3	314	273	166	205	69
1635	A/District of Columbia/INS232/2009	Human	2009		2009	2292	2326	2169	1730	1498	1421	982	844	290	402	334	319	179	238	85	124	1971	242	264	271	250	139	189	63	98	1516	48	138	63	69	40	49	22	26	455	3.33	275	370	3	313	275	165	205	69
1636	A/District of Columbia/INS24/2009	Human	2009		2009	2292	2326	2169	1730	1498	1413	982	844	289	407	336	316	183	239	85	122	1977	240	269	272	249	142	189	63	97	1521	49	138	64	67	41	50	22	25	456	3.34	273	374	3	315	274	169	206	69
1637	A/District of Columbia/INS27/2009	Human	2009		2009	2292	2326	2169	1730	1498	1421	982	844	286	407	339	314	182	241	85	122	1976	237	269	275	247	141	189	63	97	1518	49	138	64	67	41	52	22	25	458	3.31	270	374	3	318	272	168	207	69
1638	A/District of Columbia/INS28/2009	Human	2009		2009	2292	2326	2169	1730	1498	1421	982	844	291	403	335	318	180	238	85	123	1973	243	265	272	249	140	188	63	97	1517	48	138	63	69	40	50	22	26	456	3.33	274	371	3	314	273	166	204	69
1639	A/District of Columbia/INS29/2009	Human	2009		2009	2292	2326	2169	1730	1498	1421	982	844	290	405	336	316	180	237	85	120	1969	242	267	273	248	140	187	63	95	1515	48	138	63	68	40	50	22	25	454	3.34	275	371	3	315	272	166	203	69
1640	A/District of Columbia/INS31/2009	Human	2009		2009	2292	2326	2169	1730	1498	1421	982	844	291	402	336	314	179	239	84	123	1968	243	264	273	246	139	189	62	98	1514	48	138	63	68	40	50	22	25	454	3.33	276	370	3	317	272	165	205	68
1641	A/District of Columbia/INS32/2009	Human	2009		2009	2292	2326	2169	1730	1498	1421	982	844	290	405	335	317	179	238	85	121	1970	242	265	272	248	139	188	63	96	1513	48	140	63	69	40	50	22	25	457	3.31	275	371	3	315	274	165	204	69
1642	A/District of Columbia/INS33/2009	Human	2009		2009	2292	2326	2169	1730	1498	1421	982	844	289	404	336	317	179	238	85	122	1970	241	266	273	249	139	188	63	97	1516	48	138	63	68	40	50	22	25	454	3.34	273	371	3	315	273	165	204	69
1643	A/District of Columbia/INS43/2009	Human	2009		2009	2292	2326	2169	1729	1498	1421	982	844	289	402	337	314	180	240	86	122	1970	240	264	274	247	140	190	64	97	1516	49	138	63	67	40	50	22	25	454	3.34	274	370	3	316	274	166	206	70
1644	A/District of Columbia/INS44/2009	Human	2009		2009	2286	2326	2166	1730	1498	1421	982	844	289	402	335	318	182	240	85	123	1974	241	264	272	250	142	189	62	97	1517	48	138	63	68	40	51	23	26	457	3.32	273	370	3	314	274	168	206	69
1645	A/District of Columbia/INS45/2009	Human	2009		2009	2292	2326	2169	1728	1498	1421	982	844	288	403	336	317	180	238	85	123	1970	240	265	273	249	140	187	63	97	1514	48	138	63	68	40	51	22	26	456	3.32	273	371	3	315	273	166	204	69
1646	A/District of Columbia/INS46/2009	Human	2009		2009	2292	2326	2169	1728	1498	1415	982	844	290	409	335	314	184	238	85	121	1976	242	270	271	247	142	188	63	96	1519	48	139	64	67	42	50	22	25	457	3.32	274	375	3	314	272	170	204	69
1647	A/District of Columbia/INS47/2009	Human	2009		2009	2280	2310	2196	1741	1507	1428	989	851	288	403	336	318	181	238	87	123	1974	241	265	273	249	140	188	64	97	1517	47	138	63	69	41	50	23	26	457	3.32	273	371	3	315	274	166	204	70
1648	A/Dundgobi/9746/2009	Human	2009		2009	2280	2301	2151	1710	1497	1413	982	863	289	405	334	313	177	238	86	122	1964	242	268	271	248	139	189	64	97	1518	47	137	63	65	38	49	22	25	446	3.4	274	373	3	315	273	165	205	69
1649	A/Ekaterinburg/01/2009	Human	2009		2009	2301	2331	2196	1733	1507	1421	982	867	288	405	335	314	179	239	86	122	1968	240	267	272	247	139	188	64	97	1514	48	138	63	67	40	51	22	25	454	3.33	272	371	3	315	273	165	205	70
1650	A/England/1111/2009	Human	2009		2009	2301	2331	2196	1741	1507	1428	989	851	288	408	338	314	180	239	87	122	1976	240	270	274	247	139	189	64	97	1520	48	138	64	67	41	50	23	25	456	3.33	273	375	3	317	272	166	205	69
1651	A/England/1116/2009	Human	2009		2009	2301	2331	2196	1741	1507	1428	989	851	290	405	336	315	180	238	86	124	1974	242	266	273	248	140	188	63	99	1519	48	139	63	67	40	50	23	25	455	3.34	274	372	3	315	273	166	204	69
1652	A/England/1213/2009	Human	2009		2009	2301	2331	2196	1741	1507	1428	989	851	292	403	339	313	181	240	86	122	1976	242	266	276	245	141	190	63	97	1520	50	137	63	68	40	50	23	25	456	3.33	275	371	3	318	272	167	206	69
1653	A/England/195/2009	Human	2009		2009	2280	2301	2151	1710	1515	1413	1000	848	286	403	335	313	182	237	88	121	1965	239	266	273	247	142	188	65	96	1516	47	137	62	66	40	49	23	25	449	3.38	272	371	3	316	272	167	204	71
1654	A/England/197/2009	Human	2009		2009	2280	2301	2151	1710	1497	1413	982	863	288	402	335	312	184	237	87	121	1966	241	265	272	247	144	188	65	96	1518	47	137	63	65	40	49	22	25	448	3.39	273	371	3	316	272	167	204	71
1655	A/England/200/2009	Human	2009		2009	2280	2301	2151	1710	1497	1413	982	863	287	402	334	312	179	237	85	122	1958	240	265	272	246	140	188	63	97	1511	47	137	62	66	39	49	22	25	447	3.38	273	371	3	315	272	166	204	69
1656	A/England/201/2009	Human	2009		2009	2280	2301	2151	1710	1497	1413	982	863	288	402	335	311	180	238	87	121	1962	241	265	272	246	141	189	65	96	1515	47	137	63	65	39	49	22	25	447	3.39	274	371	3	316	271	166	205	71
1657	A/England/202/2009	Human	2009		2009	2280	2301	2151	1710	1497	1413	982	863	287	402	334	312	179	237	85	122	1958	240	265	272	246	140	188	63	97	1511	47	137	62	66	39	49	22	25	447	3.38	273	371	3	315	272	166	204	69
1658	A/England/204/2009	Human	2009		2009	2280	2301	2151	1710	1497	1413	982	863	286	403	335	313	180	237	87	121	1962	239	266	273	247	141	189	65	96	1516	47	137	62	66	39	48	22	25	446	3.4	272	371	3	315	273	166	204	71
1659	A/England/205/2009	Human	2009		2009	2280	2301	2151	1710	1497	1413	982	863	286	402	333	311	180	237	87	121	1957	239	265	271	246	141	189	65	96	1512	47	137	62	65	39	48	22	25	445	3.4	272	371	3	314	271	166	204	71
1660	A/England/207/2009	Human	2009		2009	2280	2301	2151	1710	1497	1413	982	863	287	402	334	313	179	237	86	122	1960	240	265	272	247	140	188	64	97	1513	47	137	62	66	39	49	22	25	447	3.38	273	371	3	315	273	166	204	70
1661	A/England/211/2009	Human	2009		2009	2280	2301	2151	1710	1497	1413	982	863	285	403	335	314	181	237	87	121	1963	238	266	273	247	142	188	65	96	1515	47	137	62	67	39	49	22	25	448	3.38	271	370	3	316	273	167	204	71
1662	A/England/214/2009	Human	2009		2009	2280	2301	2151	1710	1497	1413	982	863	287	402	334	313	179	237	85	122	1959	239	265	272	246	140	188	63	97	1510	48	137	62	67	39	49	22	25	449	3.36	273	371	3	315	273	166	204	69
1663	A/England/215/2009	Human	2009		2009	2280	2301	2151	1710	1497	1413	982	863	285	403	335	314	181	237	87	121	1963	238	266	273	247	142	188	65	96	1515	47	137	62	67	39	49	22	25	448	3.38	271	370	3	316	273	167	204	71
1664	A/England/216/2009	Human	2009		2009	2280	2301	2151	1710	1497	1413	982	863	285	403	335	314	181	237	87	121	1963	238	266	273	247	142	188	65	96	1515	47	137	62	67	39	49	22	25	448	3.38	271	370	3	316	273	167	204	71
1665	A/England/218/2009	Human	2009		2009	2280	2301	2151	1710	1497	1413	982	863	286	403	335	314	182	237	87	121	1965	239	266	273	247	143	188	65	96	1517	47	137	62	67	39	49	22	25	448	3.39	272	371	3	316	273	168	204	71
1666	A/England/219/2009	Human	2009		2009	2280	2301	2151	1710	1497	1413	982	863	285	404	335	312	181	237	87	121	1962	238	267	273	247	142	188	65	96	1516	47	137	62	65	39	49	22	25	446	3.4	271	372	3	316	272	167	204	71
1667	A/England/220/2009	Human	2009		2009	2280	2301	2151	1710	1497	1413	982	863	286	404	335	312	181	237	87	121	1963	239	267	273	246	142	188	65	96	1516	47	137	62	66	39	49	22	25	447	3.39	272	372	3	316	271	167	204	71
1668	A/England/223/2009	Human	2009		2009	2280	2301	2151	1710	1497	1413	982	863	288	403	334	313	179	237	85	122	1961	241	266	272	247	140	188	63	97	1514	47	137	62	66	39	49	22	25	447	3.39	274	372	3	315	272	166	204	69
1669	A/England/246/2009	Human	2009		2009	2280	2301	2151	1710	1497	1413	982	863	285	405	335	312	181	237	87	121	1963	238	268	273	247	142	188	65	96	1517	47	137	62	65	39	49	22	25	446	3.4	271	373	3	316	272	167	204	71
1670	A/England/247/2009	Human	2009		2009	2280	2301	2151	1710	1497	1413	982	863	287	401	335	312	183	239	87	121	1965	240	264	272	247	143	190	65	96	1517	47	137	63	65	40	49	22	25	448	3.39	272	370	3	316	272	167	206	71
1671	A/England/252/2009	Human	2009		2009	2280	2301	2151	1710	1497	1413	982	863	285	404	335	313	181	237	87	121	1963	238	267	273	247	142	188	65	96	1516	47	137	62	66	39	49	22	25	447	3.39	271	372	3	316	272	167	204	71
1672	A/England/253/2009	Human	2009		2009	2280	2301	2151	1710	1497	1413	982	863	285	404	335	313	182	237	87	121	1964	238	267	273	247	143	188	65	96	1517	47	137	62	66	39	49	22	25	447	3.39	271	372	3	316	272	168	204	71
1673	A/England/254/2009	Human	2009		2009	2280	2301	2151	1710	1497	1413	982	863	285	404	335	313	181	237	87	121	1963	238	267	273	247	142	188	65	96	1516	47	137	62	66	39	49	22	25	447	3.39	271	372	3	316	272	167	204	71
1674	A/England/256/2009	Human	2009		2009	2280	2301	2151	1710	1497	1413	982	863	286	402	335	314	181	237	87	122	1964	239	265	272	248	142	188	65	97	1516	47	137	63	66	39	49	22	25	448	3.38	271	371	3	316	273	166	204	71
1675	A/England/257/2009	Human	2009		2009	2280	2301	2151	1710	1497	1413	982	863	285	404	335	313	181	237	87	121	1963	238	267	273	247	142	188	65	96	1516	47	137	62	66	39	49	22	25	447	3.39	271	372	3	316	272	167	204	71
1676	A/England/259/2009	Human	2009		2009	2280	2301	2151	1710	1497	1413	982	863	287	402	334	312	179	237	85	122	1958	239	265	272	246	140	188	63	97	1510	48	137	62	66	39	49	22	25	448	3.37	273	371	3	315	272	166	204	69
1677	A/England/263/2009	Human	2009		2009	2280	2301	2151	1710	1497	1413	982	863	287	402	334	312	179	237	85	122	1958	239	265	272	246	140	188	63	97	1510	48	137	62	66	39	49	22	25	448	3.37	273	371	3	315	272	166	204	69
1678	A/England/264/2009	Human	2009		2009	2280	2301	2151	1710	1497	1413	982	863	287	402	334	312	179	237	85	122	1958	239	265	272	246	140	188	63	97	1510	48	137	62	66	39	49	22	25	448	3.37	273	371	3	315	272	166	204	69
1679	A/England/265/2009	Human	2009		2009	2280	2301	2151	1710	1497	1413	982	863	287	402	334	311	179	237	85	122	1957	239	265	272	245	140	188	63	97	1509	48	137	62	66	39	49	22	25	448	3.37	273	371	3	315	271	166	204	69
1680	A/England/266/2009	Human	2009		2009	2280	2301	2151	1710	1497	1413	982	863	285	404	336	314	181	237	87	121	1965	238	267	274	247	142	188	65	96	1517	47	137	62	67	39	49	22	25	448	3.39	271	372	3	317	273	167	204	71
1681	A/England/359/2009	Human	2009		2009	2280	2301	2151	1710	1497	1413	982	863	286	402	336	312	183	239	87	123	1968	239	265	273	247	144	190	65	98	1521	47	137	63	65	39	49	22	25	447	3.4	271	372	3	317	272	168	206	71
1682	A/England/361/2009	Human	2009		2009	2280	2301	2151	1710	1497	1413	982	863	286	402	336	312	183	239	87	123	1968	239	265	273	247	144	190	65	98	1521	47	137	63	65	39	49	22	25	447	3.4	271	372	3	317	272	168	206	71
1683	A/England/381/2009	Human	2009		2009	2280	2301	2151	1710	1497	1413	982	863	286	401	336	313	183	239	88	124	1970	239	264	273	248	144	190	66	99	1523	47	137	63	65	39	49	22	25	447	3.41	271	371	3	317	272	168	206	72
1684	A/England/382/2009	Human	2009		2009	2280	2301	2151	1710	1497	1413	982	863	286	401	336	312	183	239	88	124	1969	239	264	273	247	144	190	66	99	1522	47	137	63	65	39	49	22	25	447	3.4	271	371	3	317	272	168	206	72
1685	A/England/384/2009	Human	2009		2009	2280	2301	2151	1710	1497	1413	982	863	286	401	336	312	183	239	88	123	1968	239	264	273	247	144	190	66	98	1521	47	137	63	65	39	49	22	25	447	3.4	271	371	3	317	272	168	206	72
1686	A/England/385/2009	Human	2009		2009	2280	2301	2151	1710	1497	1413	982	863	287	402	335	312	179	236	85	121	1957	240	265	273	246	140	187	63	96	1510	47	137	62	66	39	49	22	25	447	3.38	273	371	3	316	272	166	203	69
1687	A/England/386/2009	Human	2009		2009	2280	2301	2151	1710	1497	1413	982	863	286	401	335	313	183	239	88	123	1968	239	264	272	247	144	190	66	97	1519	47	137	63	66	39	49	22	26	449	3.38	271	371	3	316	272	168	206	72
1688	A/England/388/2009	Human	2009		2009	2280	2301	2151	1710	1497	1413	982	863	286	404	333	314	180	239	87	121	1964	239	267	271	248	141	190	65	96	1517	47	137	62	66	39	49	22	25	447	3.39	271	371	3	313	273	166	205	71
1689	A/England/389/2009	Human	2009		2009	2280	2301	2151	1710	1497	1413	982	863	285	402	334	313	178	237	85	122	1956	238	265	272	247	139	188	63	97	1509	47	137	62	66	39	49	22	25	447	3.38	271	371	3	315	273	165	204	69
1690	A/England/392/2009	Human	2009		2009	2280	2301	2151	1710	1497	1413	982	863	285	402	334	313	178	237	85	122	1956	238	265	272	247	139	188	63	97	1509	47	137	62	66	39	49	22	25	447	3.38	271	371	3	315	273	165	204	69
1691	A/England/394/2009	Human	2009		2009	2280	2301	2151	1710	1497	1413	982	863	286	401	336	312	183	239	88	124	1969	239	264	273	247	144	190	66	99	1522	47	137	63	65	39	49	22	25	447	3.4	271	371	3	317	271	168	206	72
1692	A/England/395/2009	Human	2009		2009	2280	2301	2151	1710	1497	1413	982	863	286	401	336	313	183	239	88	124	1970	239	264	273	248	144	190	66	99	1523	47	137	63	65	39	49	22	25	447	3.41	271	371	3	317	272	168	206	72
1693	A/England/398/2009	Human	2009		2009	2280	2301	2151	1710	1497	1413	982	863	287	400	334	312	179	238	85	122	1957	240	263	272	246	140	189	63	97	1510	47	137	62	66	39	49	22	25	447	3.38	273	369	3	315	272	166	205	69
1694	A/England/400/2009	Human	2009		2009	2280	2301	2151	1710	1497	1413	982	863	286	402	336	312	183	239	87	123	1968	239	265	273	247	144	190	65	98	1521	47	137	63	65	39	49	22	25	447	3.4	271	372	3	317	272	168	206	71
1695	A/England/402/2009	Human	2009		2009	2280	2301	2151	1710	1497	1413	982	863	289	401	335	312	179	237	85	122	1960	241	264	273	246	140	188	63	97	1512	48	137	62	66	39	49	22	25	448	3.38	275	370	3	316	272	166	204	69
1696	A/England/411/2009	Human	2009		2009	2280	2301	2151	1710	1497	1413	982	863	286	402	334	313	178	237	85	122	1957	239	265	272	247	139	188	63	97	1510	47	137	62	66	39	49	22	25	447	3.38	272	371	3	315	273	165	204	69
1697	A/England/414/2009	Human	2009		2009	2280	2301	2151	1710	1497	1413	982	863	287	403	333	314	180	239	87	121	1964	240	265	271	248	141	190	65	96	1516	47	138	62	66	39	49	22	25	448	3.38	272	371	3	314	273	165	205	71
1698	A/England/418/2009	Human	2009		2009	2280	2301	2151	1710	1497	1413	982	863	288	402	334	312	179	237	85	122	1959	240	265	272	246	140	188	63	97	1511	48	137	62	66	39	49	22	25	448	3.37	273	371	3	315	272	166	204	69
1699	A/England/419/2009	Human	2009		2009	2280	2301	2151	1710	1497	1413	982	863	288	401	334	312	179	237	85	122	1958	240	264	272	246	140	188	63	96	1509	48	137	62	66	39	49	22	26	449	3.36	273	370	3	315	272	166	204	69
1700	A/England/423/2009	Human	2009		2009	2280	2301	2151	1710	1497	1413	982	863	286	401	336	315	183	239	88	124	1972	239	264	273	249	144	190	66	99	1524	47	137	63	66	39	49	22	25	448	3.4	271	371	3	317	273	168	206	72
1701	A/England/428/2009	Human	2009		2009	2280	2301	2151	1710	1497	1413	982	863	286	401	337	312	183	239	88	124	1970	239	264	274	247	144	190	66	99	1523	47	137	63	65	39	49	22	25	447	3.41	271	371	3	318	272	168	206	72
1702	A/England/430/2009	Human	2009		2009	2280	2301	2151	1710	1497	1413	982	863	286	404	334	312	178	237	85	123	1959	239	267	272	247	139	188	63	97	1512	47	137	62	65	39	49	22	26	447	3.38	272	372	3	315	272	165	204	69
1703	A/England/431/2009	Human	2009		2009	2280	2301	2151	1710	1497	1413	982	863	288	403	337	312	182	238	87	120	1967	240	266	275	247	142	188	65	95	1518	48	137	62	65	40	50	22	25	449	3.38	273	373	3	317	272	168	205	71
1704	A/England/433/2009	Human	2009		2009	2280	2301	2151	1710	1497	1413	982	863	286	401	336	312	183	239	87	123	1967	239	264	273	247	144	190	65	98	1520	47	137	63	65	39	49	22	25	447	3.4	271	371	3	317	272	168	206	71
1705	A/England/434/2009	Human	2009		2009	2280	2301	2151	1710	1497	1413	982	863	287	401	335	313	179	237	85	122	1959	240	265	273	247	140	188	63	97	1513	47	136	62	66	39	49	22	25	446	3.39	273	370	3	316	273	166	204	69
1706	A/England/445/2009	Human	2009		2009	2280	2301	2151	1710	1497	1413	982	863	286	401	336	312	183	239	88	123	1968	239	264	273	247	144	190	66	98	1521	47	137	63	65	39	49	22	25	447	3.4	271	371	3	317	272	168	206	72
1707	A/England/541/2009	Human	2009		2009	2280	2301	2151	1710	1497	1413	982	863	288	402	335	312	180	238	85	123	1963	241	265	273	245	141	189	63	98	1515	47	137	62	67	39	49	22	25	448	3.38	274	371	3	316	272	167	205	69
1708	A/England/551/2009	Human	2009		2009	2280	2301	2151	1710	1497	1413	982	863	287	402	333	312	179	237	85	123	1958	240	265	271	247	140	188	63	98	1512	47	137	62	65	39	49	22	25	446	3.39	273	371	3	314	272	166	204	69
1709	A/England/634/2009	Human	2009		2009	2280	2301	2151	1710	1497	1413	982	863	288	402	334	313	179	237	85	121	1959	241	265	272	245	140	188	63	96	1510	47	137	62	68	39	49	22	25	449	3.36	273	371	3	315	274	166	204	69
1710	A/England/675/2009	Human	2009		2009	2280	2301	2151	1710	1497	1413	982	863	287	402	333	313	179	239	85	122	1960	240	265	270	246	140	189	63	97	1510	47	137	63	67	39	50	22	25	450	3.36	273	371	3	314	273	166	206	69
1711	A/England/766/2009	Human	2009		2009	2301	2331	2196	1741	1507	1428	989	851	290	405	337	313	179	241	90	123	1978	240	264	274	245	139	191	67	98	1518	50	141	63	68	40	50	23	25	460	3.3	273	367	3	316	273	166	206	72
1712	A/England/797/2009	Human	2009		2009	2301	2331	2196	1741	1507	1428	989	851	288	401	336	314	179	239	87	122	1966	240	264	272	247	139	189	64	97	1512	48	137	64	67	40	50	23	25	454	3.33	273	369	3	315	273	165	205	70
1713	A/England/798/2009	Human	2009		2009	2301	2331	2196	1741	1507	1428	989	851	289	406	336	315	182	239	87	126	1980	241	267	273	247	141	189	64	100	1522	48	139	63	68	41	50	23	26	458	3.32	274	374	3	316	273	167	205	69
1714	A/England/854/2009	Human	2009		2009	2301	2331	2196	1741	1507	1428	989	851	290	406	336	316	180	238	86	122	1974	242	268	272	247	139	188	63	97	1516	48	138	64	69	41	50	23	25	458	3.31	275	373	3	315	273	166	204	69
1715	A/England/857/2009	Human	2009		2009	2301	2331	2196	1741	1507	1429	989	851	291	407	336	316	181	240	86	126	1983	243	268	273	246	141	190	63	100	1524	48	139	63	70	40	50	23	26	459	3.32	276	375	3	316	274	167	206	69
1716	A/England/859/2009	Human	2009		2009	2301	2331	2196	1741	1507	1428	989	851	290	403	331	316	180	238	86	120	1964	241	265	267	248	140	188	63	95	1507	49	138	64	68	40	50	23	25	457	3.3	275	370	3	311	274	166	203	69
1717	A/England/862/2009	Human	2009		2009	2301	2331	2196	1741	1507	1428	989	851	290	409	337	314	180	238	85	122	1975	242	270	273	247	139	188	61	97	1517	48	139	64	67	41	50	24	25	458	3.31	274	374	3	316	272	166	204	69
1718	A/England/865/2009	Human	2009		2009	2301	2331	2196	1743	1507	1428	989	851	289	403	333	315	179	241	86	124	1970	240	265	270	246	139	191	63	99	1513	49	138	63	69	40	50	23	25	457	3.31	274	371	3	313	273	165	205	69
1719	A/England/869/2009	Human	2009		2009	2301	2331	2196	1741	1507	1428	989	851	290	403	336	316	181	239	88	123	1976	240	265	272	249	141	189	65	98	1519	50	138	64	67	40	50	23	25	457	3.32	272	371	3	316	274	167	205	71
1720	A/England/872/2009	Human	2009		2009	2301	2331	2196	1741	1507	1428	989	851	294	404	340	317	183	242	87	122	1989	246	266	276	248	142	191	64	97	1530	48	138	64	69	41	51	23	25	459	3.33	279	372	3	320	275	169	208	70
1721	A/England/876/2009	Human	2009		2009	2301	2331	2196	1741	1507	1428	989	851	287	407	338	315	180	238	86	121	1972	239	269	274	248	139	188	63	96	1516	48	138	64	67	41	50	23	25	456	3.32	272	374	3	317	273	166	204	69
1722	A/England/898/2009	Human	2009		2009	2301	2331	2196	1741	1507	1428	989	851	290	404	337	311	179	241	86	121	1969	242	266	273	246	139	191	63	96	1516	48	138	64	65	40	50	23	25	453	3.35	275	372	3	316	269	165	207	69
1723	A/England/900/2009	Human	2009		2009	2301	2331	2196	1741	1507	1428	989	851	287	406	338	315	181	239	86	121	1973	239	268	274	248	139	189	63	96	1516	48	138	64	67	42	50	23	25	457	3.32	272	373	3	316	273	167	205	69
1724	A/England/902/2009	Human	2009		2009	2301	2331	2196	1741	1507	1428	989	851	291	405	336	313	182	240	86	122	1975	243	267	273	245	142	190	63	97	1520	48	138	63	68	40	50	23	25	455	3.34	276	373	3	316	272	168	206	69
1725	A/England/92860032/2009	Human	2009		2009	2280	2301	2151	1710	1497	1413	982	863	288	403	334	313	179	239	87	122	1965	241	265	272	247	140	189	65	97	1516	47	138	62	66	39	50	22	25	449	3.38	274	372	3	315	273	166	206	71
1726	A/England/938/2009	Human	2009		2009	2301	2331	2196	1741	1507	1428	989	851	291	405	339	313	181	240	86	122	1977	240	267	275	245	139	190	63	97	1516	51	138	64	68	42	50	23	25	461	3.29	274	372	3	317	273	167	206	69
1727	A/England/941/2009	Human	2009		2009	2301	2331	2196	1741	1507	1428	989	851	290	402	337	316	182	238	88	123	1976	240	264	272	249	142	188	65	98	1518	50	138	65	67	40	50	23	25	458	3.31	273	370	3	317	274	168	205	71
1728	A/England/950/2009	Human	2009		2009	2301	2331	2196	1741	1507	1428	989	851	288	402	337	312	180	239	86	124	1968	239	264	274	245	140	189	63	99	1513	49	138	63	67	40	50	23	25	455	3.33	273	370	2	318	271	166	206	69
1729	A/England/H093780034/2009	Human	2009		2009	2301	2331	2196	1741	1507	1428	989	851	292	403	337	311	179	242	86	122	1972	243	265	273	245	139	192	63	97	1517	49	138	64	66	40	50	23	25	455	3.33	276	371	3	316	269	165	208	69
1730	A/England/H093780041/2009	Human	2009		2009	2301	2331	2196	1741	1507	1428	989	851	288	402	338	316	180	242	86	124	1976	240	264	275	248	140	192	63	98	1520	48	138	63	68	40	50	23	26	456	3.33	273	370	3	317	274	166	208	69
1731	A/England/H093900113/2009	Human	2009		2009	2301	2331	2196	1741	1507	1428	989	851	290	404	336	314	179	238	89	123	1973	241	266	272	247	139	188	66	98	1517	49	138	64	67	40	50	23	25	456	3.33	274	372	3	315	273	166	204	72
1732	A/England/H094220579/2009	Human	2009		2009	2301	2331	2196	1741	1507	1428	989	851	290	404	335	316	182	240	86	122	1975	241	266	272	248	142	190	63	97	1519	49	138	63	68	40	50	23	25	456	3.33	274	371	3	315	274	168	206	69
1733	A/England/H094240645/2009	Human	2009		2009	2301	2331	2196	1741	1507	1428	989	851	289	406	336	315	181	240	86	125	1978	241	267	273	246	141	190	63	100	1521	48	139	63	69	40	50	23	25	457	3.33	274	374	3	316	273	167	206	69
1734	A/England/H094380096/2009	Human	2009		2009	2301	2331	2196	1741	1507	1428	989	851	290	401	338	314	179	238	87	124	1971	242	263	274	246	139	188	64	98	1514	48	138	64	68	40	50	23	26	457	3.31	273	370	3	318	273	165	204	70
1735	A/England/XFL00071/2009	Human	2009		2009	2280	2301	2151	1710	1497	1413	982	863	286	402	333	311	180	237	87	121	1957	239	265	271	246	141	189	65	96	1512	47	137	62	65	39	48	22	25	445	3.4	272	371	3	314	271	166	204	71
1736	A/England/XFL00137/2009	Human	2009		2009	2280	2301	2151	1710	1497	1413	982	863	287	404	335	313	180	237	87	121	1964	240	267	273	247	141	189	65	96	1518	47	137	62	66	39	48	22	25	446	3.4	273	371	3	315	273	166	204	71
1737	A/England/XFL00200/2009	Human	2009		2009	2280	2301	2151	1710	1497	1413	982	863	285	404	335	313	181	237	87	121	1963	238	267	273	247	142	188	65	96	1516	47	137	62	66	39	49	22	25	447	3.39	271	372	3	316	272	167	204	71
1738	A/England/XFL00275/2009	Human	2009		2009	2280	2301	2151	1710	1497	1413	982	863	285	404	335	314	181	237	87	121	1964	238	267	273	248	142	188	65	96	1517	47	137	62	66	39	49	22	25	447	3.39	271	372	3	316	273	167	204	71
1739	A/England/XFL00300/2009	Human	2009		2009	2280	2301	2151	1710	1497	1413	982	863	285	404	335	313	181	237	87	121	1963	238	267	273	247	142	188	65	96	1516	47	137	62	66	39	49	22	25	447	3.39	271	372	3	316	272	167	204	71
1740	A/England/XFL00304/2009	Human	2009		2009	2280	2301	2151	1710	1497	1413	982	863	285	404	335	313	181	237	87	121	1963	238	267	273	247	142	188	65	96	1516	47	137	62	66	39	49	22	25	447	3.39	271	372	3	316	272	167	204	71
1741	A/England/XFL00311/2009	Human	2009		2009	2280	2301	2151	1710	1497	1413	982	863	286	402	335	314	181	237	87	122	1964	239	265	272	248	142	188	65	97	1516	47	137	63	66	39	49	22	25	448	3.38	271	371	3	316	273	166	204	71
1742	A/England/XFL00354/2009	Human	2009		2009	2280	2301	2151	1710	1497	1413	982	863	288	403	333	311	180	238	88	121	1962	240	266	271	246	141	189	66	96	1515	48	137	62	65	39	49	22	25	447	3.39	274	372	3	314	271	166	205	72
1743	A/England/XFL00418/2009	Human	2009		2009	2280	2301	2151	1710	1497	1413	982	863	287	402	334	312	179	237	85	122	1958	239	265	272	246	140	188	63	97	1510	48	137	62	66	39	49	22	25	448	3.37	273	371	3	315	272	166	204	69
1744	A/England/XFL00419/2009	Human	2009		2009	2280	2301	2151	1710	1497	1413	982	863	285	404	335	313	181	237	87	121	1963	238	267	273	247	142	188	65	96	1516	47	137	62	66	39	49	22	25	447	3.39	271	372	3	316	272	167	204	71
1745	A/England/XFL00473/2009	Human	2009		2009	2280	2301	2151	1710	1497	1413	982	863	287	402	333	312	179	237	85	122	1957	239	265	271	246	140	188	63	97	1509	48	137	62	66	39	49	22	25	448	3.37	273	371	3	314	272	166	204	69
1746	A/England/XFL00481/2009	Human	2009		2009	2280	2301	2151	1710	1497	1413	982	863	287	402	334	312	179	237	85	122	1958	239	265	272	246	140	188	63	97	1510	48	137	62	66	39	49	22	25	448	3.37	273	371	3	315	272	166	204	69
1747	A/England/XFL00482/2009	Human	2009		2009	2280	2301	2151	1710	1497	1413	982	863	287	402	337	312	179	237	86	122	1962	240	265	275	246	140	188	64	97	1515	47	137	62	66	39	49	22	25	447	3.39	273	371	3	318	272	166	204	69
1748	A/England/XFL00532/2009	Human	2009		2009	2280	2301	2151	1710	1497	1413	982	863	287	402	333	312	179	237	85	122	1957	239	265	271	246	140	188	63	97	1509	48	137	62	66	39	49	22	25	448	3.37	273	371	3	314	272	166	204	69
1749	A/Florida/04/2009	Human	2009		2009	2280	2301	2151	1710	1497	1413	982	863	285	404	337	314	181	238	87	121	1967	238	267	274	249	142	189	65	96	1520	47	137	63	65	39	49	22	25	447	3.4	271	372	3	318	273	166	204	71
1750	A/Frankfurt/INS301/2009	Human	2009		2009	2292	2326	2169	1730	1498	1421	982	844	288	404	340	315	183	238	87	123	1978	240	266	274	247	143	186	65	97	1518	48	138	66	68	40	52	22	26	460	3.3	273	370	3	318	272	168	204	71
1751	A/Frankfurt/INS302/2009	Human	2009		2009	2292	2326	2169	1730	1498	1421	982	844	292	404	336	315	181	241	85	124	1978	243	265	273	245	140	190	63	99	1518	49	139	63	70	41	51	22	25	460	3.3	277	372	3	314	274	167	207	69
1752	A/Frankfurt/INS303/2009	Human	2009		2009	2292	2326	2169	1730	1498	1421	982	844	289	404	337	312	182	242	89	122	1977	240	266	271	243	142	191	66	97	1516	49	138	66	69	40	51	23	25	461	3.29	274	372	3	316	269	167	207	73
1753	A/Frankfurt/INS304/2009	Human	2009		2009	2292	2326	2169	1730	1498	1422	982	844	290	404	337	314	183	241	86	122	1977	242	266	273	245	142	190	64	97	1519	48	138	64	69	41	51	22	25	458	3.32	274	372	3	317	274	169	207	70
1754	A/Frankfurt/INS305/2009	Human	2009		2009	2292	2326	2170	1730	1498	1422	982	844	292	404	338	314	182	241	85	124	1980	244	266	275	246	142	190	63	98	1524	48	138	63	68	40	51	22	26	456	3.34	277	372	3	317	272	168	207	69
1755	A/Frankfurt/INS399/2009	Human	2009		2009	2292	2326	2169	1730	1498	1421	982	844	290	402	338	312	180	239	85	123	1969	242	264	275	245	140	189	63	98	1516	48	138	63	67	40	50	22	25	453	3.35	275	370	3	317	271	166	205	69
1756	A/Frankfurt/INS401/2009	Human	2009		2009	2292	2326	2169	1730	1498	1421	982	844	289	407	340	313	182	240	87	122	1980	240	268	273	246	142	189	65	97	1520	49	139	67	67	40	51	22	25	460	3.3	273	374	3	317	271	168	206	71
1757	A/Frankfurt/INS93/2009	Human	2009		2009	2301	2332	2196	1730	1508	1423	987	851	288	404	336	315	182	240	86	123	1974	240	266	273	248	142	189	63	97	1518	48	138	63	67	40	51	23	26	456	3.33	273	372	3	315	272	168	206	69
1758	A/Ft.Benning/WRAIR1669P/2009	Human	2009		2009	2280	2301	2151	1710	1497	1413	982	844	289	405	333	310	180	239	86	122	1964	240	266	271	244	141	189	64	97	1512	49	139	62	66	39	50	22	25	452	3.35	273	373	3	314	270	167	206	70
1759	A/Fujian/1/2009	Human	2009		2009	2280	2301	2151	1710	1497	1413	982	838	287	401	333	313	179	236	85	121	1955	240	264	271	246	140	187	63	97	1508	47	137	62	67	39	49	22	24	447	3.37	273	370	3	314	273	166	203	69
1760	A/Fukuoka-C/1/2009	Human	2009		2009	2280	2301	2151	1710	1497	1413	982	851	289	402	338	312	181	237	86	121	1966	242	265	275	247	142	188	64	96	1519	47	137	63	65	39	49	22	25	447	3.4	275	371	3	318	271	166	204	71
1761	A/Fukuoka-C/2/2009	Human	2009		2009	2280	2301	2151	1710	1497	1413	982	862	289	402	338	312	181	238	87	121	1968	242	265	275	247	142	189	65	96	1521	47	137	63	65	39	49	22	25	447	3.4	275	371	3	318	271	166	205	71
1762	A/Fukuoka-C/3/2009	Human	2009		2009	2280	2301	2151	1710	1497	1413	982	861	289	401	338	312	181	238	87	121	1967	242	264	275	247	142	189	65	96	1520	47	137	63	65	39	49	22	25	447	3.4	275	370	3	318	271	166	205	71
1763	A/Fukushima/1/2009	Human	2009		2009	2280	2301	2151	1710	1497	1413	982	850	285	402	336	311	178	237	85	122	1956	238	265	274	244	139	188	63	97	1508	47	137	62	67	39	49	22	25	448	3.37	271	371	3	317	271	165	204	69
1764	A/Fuzhou/01/2009	Human	2009		2009	2311	2336	2210	1762	1521	1441	982	838	288	402	334	314	180	237	85	121	1961	240	264	271	246	140	187	63	97	1508	48	138	63	68	40	50	22	24	453	3.33	273	370	3	314	273	166	203	69
1765	A/Germany-BY/74/2009	Human	2009		2009	2280	2312	2182	1728	1497	1413	986	838	290	399	337	317	178	239	87	122	1969	243	261	274	249	139	190	64	98	1518	47	138	63	68	39	49	23	24	451	3.37	276	367	3	316	275	165	205	70
1766	A/Gifu-C/67/2009	Human	2009		2009	2280	2301	2151	1710	1497	1413	982	850	287	402	334	313	179	239	85	122	1961	240	265	272	247	140	190	63	97	1514	47	137	62	66	39	49	22	25	447	3.39	272	371	3	315	273	166	206	69
1767	A/Great Lakes/WRAIR1652P/2009	Human	2009		2009	2280	2301	2151	1710	1497	1413	982	846	286	406	333	314	180	238	86	124	1967	238	269	270	247	141	189	64	99	1517	48	137	63	67	39	49	22	25	450	3.37	272	373	3	314	273	167	205	69
1768	A/Great Lakes/WRAIR1664P/2009	Human	2009		2009	2280	2301	2151	1710	1497	1413	982	847	287	408	337	318	180	238	87	124	1979	238	271	273	249	141	188	65	99	1524	49	137	64	69	39	50	22	25	455	3.35	273	375	3	317	275	167	205	70
1769	A/Guam/NHRC0001/2009	Human	2009		2009	2292	2326	2169	1730	1498	1421	982	844	289	401	336	314	181	238	86	123	1968	241	263	272	247	141	188	64	98	1514	48	138	64	67	40	50	22	25	454	3.33	274	370	3	315	273	167	204	70
1770	A/Guam/NHRC0002/2009	Human	2009		2009	2292	2326	2169	1730	1498	1421	982	844	288	406	335	315	180	239	86	123	1972	239	267	272	248	140	189	64	98	1517	49	139	63	67	40	50	22	25	455	3.33	273	373	3	315	274	166	205	70
1771	A/Guam/NHRC0003/2009	Human	2009		2009	2292	2326	2169	1730	1498	1421	982	844	289	406	336	312	179	238	86	123	1969	241	268	273	245	139	188	64	98	1516	48	138	63	67	40	50	22	25	453	3.35	273	374	3	316	271	165	204	70
1772	A/Guam/NHRC0004/2009	Human	2009		2009	2292	2326	2169	1730	1498	1421	982	844	287	405	333	312	181	238	86	121	1963	239	266	270	245	141	188	64	96	1509	48	139	63	67	40	50	22	25	454	3.32	272	374	4	312	271	166	204	70
1773	A/Guam/NHRC0005/2009	Human	2009		2009	2292	2326	2169	1730	1498	1421	982	844	289	406	334	315	180	239	85	122	1970	240	267	271	248	140	189	63	97	1515	49	139	63	67	40	50	22	25	455	3.33	274	374	3	314	274	166	205	69
1774	A/Guam/NHRC0006/2009	Human	2009		2009	2292	2326	2169	1730	1498	1421	982	844	288	405	336	312	180	239	85	123	1968	240	267	273	245	140	189	63	98	1515	48	138	63	67	40	50	22	25	453	3.34	273	373	3	316	271	166	205	69
1775	A/Guam/NHRC0007/2009	Human	2009		2009	2292	2326	2169	1730	1498	1421	982	844	288	405	336	312	180	238	86	123	1968	240	267	273	245	140	188	64	98	1515	48	138	63	67	40	50	22	25	453	3.34	273	373	3	316	271	166	204	70
1776	A/Guam/NHRC0008/2009	Human	2009		2009	2292	2326	2169	1730	1498	1421	982	844	291	403	336	317	180	240	86	122	1975	242	265	273	250	140	190	64	97	1521	49	138	63	67	40	50	22	25	454	3.35	275	371	3	316	274	166	206	69
1777	A/Guam/NHRC0009/2009	Human	2009		2009	2292	2326	2169	1730	1498	1421	982	844	290	406	336	312	178	238	86	123	1969	242	268	273	245	138	188	64	98	1516	48	138	63	67	40	50	22	25	453	3.35	274	374	3	316	271	164	204	70
1778	A/Guam/NHRC0010/2009	Human	2009		2009	2292	2326	2169	1730	1498	1421	982	844	288	406	335	316	181	238	85	123	1972	239	267	272	249	141	188	63	98	1517	49	139	63	67	40	50	22	25	455	3.33	273	374	3	315	275	167	205	69
1779	A/Guam/NHRC0011/2009	Human	2009		2009	2292	2326	2169	1730	1498	1421	982	844	289	402	336	314	181	237	86	123	1968	241	264	272	246	141	187	64	98	1513	48	138	64	68	40	50	22	25	455	3.33	274	370	3	315	273	167	204	70
1780	A/Guam/NHRC0012/2009	Human	2009		2009	2292	2326	2169	1730	1498	1421	982	844	288	406	335	315	180	239	86	123	1972	239	267	272	248	140	189	64	98	1517	49	139	63	67	40	50	22	25	455	3.33	273	373	3	315	274	166	205	70
1781	A/Guam/NHRC0013/2009	Human	2009		2009	2292	2326	2169	1730	1500	1421	982	844	289	403	337	317	181	240	86	122	1975	241	264	274	250	141	190	64	97	1521	48	139	63	67	40	50	22	25	454	3.35	273	371	3	318	273	167	206	69
1782	A/Guam/NHRC0014/2009	Human	2009		2009	2292	2326	2169	1730	1500	1421	982	844	288	406	333	315	181	239	85	122	1969	240	268	270	247	140	189	63	97	1514	48	138	63	68	41	50	22	25	455	3.33	273	374	3	313	273	166	205	69
1783	A/Guam/NHRC0015/2009	Human	2009		2009	2292	2326	2169	1730	1501	1421	982	844	290	404	338	317	180	241	87	122	1979	242	265	275	249	140	191	65	97	1524	48	139	63	68	40	50	22	25	455	3.35	274	372	3	318	274	167	207	70
1784	A/Guam/NHRC0016/2009	Human	2009		2009	2292	2326	2169	1730	1498	1421	982	844	288	406	335	315	180	239	85	123	1971	239	267	272	247	138	189	63	98	1513	49	139	63	68	42	50	22	25	458	3.3	273	374	3	314	272	166	205	69
1785	A/Guam/NHRC0017/2009	Human	2009		2009	2292	2326	2169	1730	1500	1421	982	844	289	406	336	313	178	238	86	123	1969	241	268	273	246	138	188	64	98	1516	48	138	63	67	40	50	22	25	453	3.35	273	374	3	316	271	164	204	70
1786	A/Guam/NHRC0018/2009	Human	2009		2009	2292	2326	2169	1730	1500	1421	982	844	286	403	334	313	180	238	85	122	1961	238	265	271	245	140	188	63	97	1507	48	138	63	68	40	50	22	25	454	3.32	271	371	3	314	272	166	204	69
1787	A/Guam/NHRC0019/2009	Human	2009		2009	2292	2326	2169	1730	1498	1421	982	844	290	405	335	315	181	238	84	123	1971	241	267	271	248	141	188	62	98	1516	49	138	64	67	40	50	22	25	455	3.33	275	372	3	315	273	167	204	68
1788	A/Guam/NHRC0020/2009	Human	2009		2009	2292	2326	2169	1730	1498	1421	982	844	286	403	336	313	180	238	85	122	1963	238	265	273	245	140	188	63	97	1509	48	138	63	68	40	50	22	25	454	3.32	271	371	3	316	272	166	204	69
1789	A/Guam/NHRC0021/2009	Human	2009		2009	2292	2326	2169	1730	1498	1421	982	844	288	405	336	312	180	238	85	123	1967	240	267	273	245	140	188	63	98	1514	48	138	63	67	40	50	22	25	453	3.34	273	373	3	316	271	166	204	69
1790	A/Guam/NHRC0022/2009	Human	2009		2009	2292	2326	2169	1730	1498	1421	982	844	286	404	337	313	181	238	85	122	1966	238	266	274	245	141	188	63	97	1512	48	138	63	68	40	50	22	25	454	3.33	271	372	3	317	272	167	204	69
1791	A/Guam/NHRC0023/2009	Human	2009		2009	2292	2326	2169	1730	1498	1421	982	844	292	403	332	315	182	241	85	123	1973	244	265	269	247	142	191	63	98	1519	48	138	63	68	40	50	22	25	454	3.35	276	371	3	312	273	168	207	69
1792	A/Guam/NHRC0024/2009	Human	2009		2009	2292	2326	2169	1730	1498	1421	982	844	290	404	337	320	180	240	86	123	1980	242	265	274	252	140	190	64	98	1525	48	139	63	68	40	50	22	25	455	3.35	274	372	3	317	277	166	206	69
1793	A/Guam/NHRC0025/2009	Human	2009		2009	2292	2326	2169	1730	1498	1421	982	844	290	405	335	314	179	237	87	121	1968	242	267	272	248	140	187	65	96	1517	48	138	63	66	39	50	22	25	451	3.36	274	372	3	315	273	165	203	70
1794	A/Guam/NHRC0026/2009	Human	2009		2009	2292	2326	2169	1730	1498	1421	982	844	289	402	336	315	181	238	86	124	1971	241	264	272	247	141	188	64	99	1516	48	138	64	68	40	50	22	25	455	3.33	274	370	3	315	274	167	204	70
1795	A/Guam/NHRC0027/2009	Human	2009		2009	2292	2326	2169	1730	1498	1421	982	844	291	403	337	318	180	240	86	122	1977	243	265	274	251	140	190	64	97	1524	48	138	63	67	40	50	22	25	453	3.36	274	371	3	317	273	166	206	69
1796	A/Guam/NHRC0028/2009	Human	2009		2009	2292	2326	2169	1730	1498	1421	982	844	290	405	335	313	179	237	86	121	1966	242	267	272	247	140	187	64	96	1515	48	138	63	66	39	50	22	25	451	3.36	274	372	3	315	272	165	203	69
1797	A/Guam/NHRC0029/2009	Human	2009		2009	2292	2326	2169	1730	1498	1421	982	844	288	405	335	312	180	238	85	125	1968	240	267	272	245	140	188	63	99	1514	48	138	63	67	40	50	22	26	454	3.33	273	373	3	315	271	166	203	69
1798	A/Guam/NHRC0030/2009	Human	2009		2009	2292	2326	2169	1730	1498	1421	982	844	289	402	336	314	181	239	87	123	1971	241	264	272	247	141	188	64	98	1515	48	138	64	67	40	51	23	25	456	3.32	274	370	3	315	273	167	205	70
1799	A/Guam/NHRC0031/2009	Human	2009		2009	2292	2326	2169	1730	1498	1421	982	844	286	403	336	313	180	238	85	122	1963	238	265	273	245	140	188	63	97	1509	48	138	63	68	40	50	22	25	454	3.32	271	371	3	316	272	166	204	69
1800	A/Guam/NHRC0032/2009	Human	2009		2009	2292	2326	2169	1730	1498	1422	982	844	288	403	337	312	181	242	85	123	1971	240	265	274	245	140	191	63	98	1516	48	138	63	67	41	51	22	25	455	3.33	273	371	3	317	271	167	208	69
1801	A/Guam/WRAIR1510P/2009	Human	2009		2009	2280	2301	2151	1710	1497	1413	982	844	287	403	335	312	179	237	86	123	1962	240	266	273	245	140	188	63	98	1513	47	137	62	67	39	49	23	25	449	3.37	272	372	3	316	272	166	204	69
1802	A/Guangdong/02/2009	Human	2009		2009	2280	2301	2151	1710	1497	1413	982	838	287	402	334	313	179	238	85	121	1959	240	265	272	247	140	189	63	96	1512	47	137	62	66	39	49	22	25	447	3.38	273	371	3	315	273	166	205	69
1803	A/Guangdong/03/2009	Human	2009		2009	2280	2301	2151	1710	1497	1413	982	838	286	402	334	313	180	238	86	121	1960	239	265	272	246	141	189	64	96	1512	47	137	62	67	39	49	22	25	448	3.38	272	371	3	315	273	167	205	70
1804	A/Guangdong/1/2009	Human	2009		2009	2295	2344	2182	1733	1528	1415	1001	856	290	402	335	314	182	238	88	122	1971	242	264	271	248	142	188	65	96	1516	48	138	64	66	40	50	23	26	455	3.33	274	370	3	316	272	166	204	71
1805	A/Guangdong/SB1/2009	Human	2009		2009	2332	2363	2151	1718	1538	1459	1001	882	290	403	334	317	182	238	88	122	1974	242	265	271	250	142	188	65	96	1519	48	138	63	67	40	50	23	26	455	3.34	274	370	3	316	275	166	204	71
1806	A/Guangzhou/GIRD07/2009	Human	2009		2009	2315	2345	2191	1759	1537	1458	1016	863	290	404	338	315	180	241	88	123	1979	241	266	275	248	140	191	65	98	1524	49	138	63	67	40	50	23	25	455	3.35	275	372	3	316	273	166	205	71
1807	A/Gunma/08G006/2009	Human	2009	f	1988	2313	2338	2216	1761	1520	1430	991	853	247	224	202	259	138	207	74	80	1431	199	173	156	180	104	151	55	60	1078	48	51	46	79	34	56	19	20	353	3.05	228	203	17	195	208	129	171	47
1808	A/Hamburg/INS92/2009	Human	2009		2009	2292	2326	2169	1730	1500	1421	982	844	290	403	338	314	181	241	85	124	1976	242	265	275	247	141	191	63	99	1523	48	138	63	67	40	50	22	25	453	3.36	275	371	3	317	273	167	207	69
1809	A/Himeji/1/2009	Human	2009		2009	2280	2301	2151	1710	1497	1413	982	849	286	404	333	312	180	236	87	122	1960	239	267	271	247	141	187	65	97	1514	47	137	62	65	39	49	22	25	446	3.39	272	372	3	315	272	166	203	71
1810	A/Hiroshima/200/2009	Human	2009		2009	2280	2301	2151	1710	1497	1413	982	850	287	402	334	314	180	238	85	122	1962	240	265	272	247	141	188	63	97	1513	47	137	62	67	39	50	22	25	449	3.37	273	371	3	315	273	167	204	69
1811	A/Hiroshima/201/2009	Human	2009		2009	2280	2301	2151	1710	1497	1413	982	850	286	404	334	315	180	237	85	122	1963	239	266	272	249	142	188	63	97	1516	47	138	62	66	38	49	22	25	447	3.39	272	372	3	315	275	167	204	69
1812	A/Hiroshima/207/2009	Human	2009		2009	2280	2301	2151	1710	1497	1413	982	850	288	402	335	313	179	237	85	122	1961	241	265	273	247	140	188	63	97	1514	47	137	62	66	39	49	22	25	447	3.39	274	371	3	316	272	166	204	69
1813	A/Hiroshima/216/2009	Human	2009		2009	2280	2301	2151	1710	1497	1413	982	850	288	403	333	312	179	237	85	123	1960	241	266	271	246	140	188	63	98	1513	47	137	62	66	39	49	22	25	447	3.38	274	371	3	314	272	166	204	69
1814	A/Hiroshima/230/2009	Human	2009		2009	2280	2301	2151	1710	1497	1413	982	850	287	403	337	314	179	237	85	124	1966	240	266	275	246	140	186	63	98	1514	47	137	62	68	39	51	22	26	452	3.35	273	372	3	318	270	166	202	69
1815	A/Hong Kong/415742/2009	Human	2009		2009	2280	2301	2209	1710	1497	1413	982	838	289	405	336	313	182	237	87	120	1969	242	264	272	248	143	188	65	96	1518	47	141	64	65	39	49	22	24	451	3.37	274	371	3	316	272	167	204	71
1816	A/Hong Kong/415742M/2009	Human	2009		2009	2280	2301	2210	1710	1497	1413	982	838	289	406	337	314	182	237	87	120	1972	242	265	273	249	143	187	65	96	1520	47	141	64	65	39	50	22	24	452	3.36	274	372	3	317	273	167	204	71
1817	A/Hong Kong/415742Md/2009	Human	2009		2009	2280	2301	2151	1710	1497	1413	982	838	289	404	336	316	190	237	87	120	1979	242	264	272	246	143	188	65	96	1516	47	140	64	70	47	49	22	24	463	3.27	274	372	3	316	270	166	204	71
1818	A/Hong Kong/WRAIR0114T/2009	Human	2009		2009	2280	2301	2151	1710	1497	1413	982	846	290	403	333	315	179	237	85	124	1966	242	265	271	248	140	188	63	99	1516	48	138	62	67	39	49	22	25	450	3.37	276	372	3	314	273	166	204	69
1819	A/Houston/10H/2009	Human	2009		2009	2292	2326	2169	1730	1498	1421	982	844	288	404	336	315	182	239	88	121	1973	240	266	272	248	142	189	66	96	1519	48	138	64	67	40	50	22	25	454	3.35	273	371	3	316	272	166	205	71
1820	A/Houston/10OS/2009	Human	2009		2009	2284	2305	2165	1720	1498	1421	982	841	288	404	336	315	182	239	88	121	1973	240	266	272	248	142	189	66	96	1519	48	138	64	67	40	50	22	25	454	3.35	273	371	3	316	272	166	205	71
1821	A/Houston/13OS/2009	Human	2009		2009	2292	2326	2169	1730	1498	1421	982	844	286	405	335	314	181	237	87	121	1966	238	267	271	248	141	187	65	96	1513	48	138	64	66	40	50	22	25	453	3.34	271	372	3	315	273	166	203	71
1822	A/Houston/14H/2009	Human	2009		2009	2292	2326	2169	1730	1498	1421	982	844	288	404	335	313	182	238	87	121	1968	240	266	272	247	142	188	65	96	1516	48	138	63	66	40	50	22	25	452	3.35	273	372	3	315	272	166	204	71
1823	A/Houston/14OS/2009H1N1)	Human	2009		2009	2292	2326	2169	1730	1498	1421	982	844	288	404	335	313	182	238	87	122	1969	240	266	272	247	142	188	65	96	1516	48	138	63	66	40	50	22	26	453	3.35	273	372	3	315	272	166	204	71
1824	A/Houston/15H/2009	Human	2009		2009	2292	2326	2169	1730	1498	1421	982	844	286	405	335	313	182	237	87	121	1966	238	267	271	247	142	187	65	96	1513	48	138	64	66	40	50	22	25	453	3.34	271	372	3	315	272	167	203	71
1825	A/Houston/15OS/2009	Human	2009		2009	2292	2326	2169	1730	1498	1421	982	844	286	405	335	313	182	238	87	121	1967	238	267	271	247	142	188	65	96	1514	48	138	64	66	40	50	22	25	453	3.34	271	372	3	315	272	167	204	71
1826	A/Houston/16OS/2009	Human	2009		2009	2292	2326	2169	1730	1498	1421	982	844	287	404	336	315	180	238	85	122	1967	239	265	273	248	140	188	63	97	1513	48	139	63	67	40	50	22	25	454	3.33	272	371	3	316	273	166	204	69
1827	A/Houston/17OS/2009	Human	2009		2009	2292	2326	2166	1730	1498	1421	982	844	287	403	336	315	180	238	85	122	1966	239	265	273	248	140	188	63	97	1513	48	138	63	67	40	50	22	25	453	3.34	272	371	3	316	273	166	204	69
1828	A/Houston/1H/2009	Human	2009		2009	2280	2326	2163	1730	1498	1421	982	844	285	404	336	315	182	240	87	122	1971	238	266	272	248	142	190	65	97	1518	47	138	64	67	40	50	22	25	453	3.35	271	372	3	316	272	166	206	71
1829	A/Houston/1OS/2009	Human	2009		2009	2292	2326	2169	1730	1498	1421	982	844	288	404	337	315	182	239	88	121	1974	240	266	273	248	142	189	66	96	1520	48	138	64	67	40	50	22	25	454	3.35	273	371	3	316	272	166	205	71
1830	A/Houston/20H/2009	Human	2009		2009	2292	2326	2169	1730	1498	1421	982	844	286	406	336	313	182	241	87	121	1972	238	268	272	247	142	191	65	96	1519	48	138	64	66	40	50	22	25	453	3.35	271	374	3	315	272	166	207	71
1831	A/Houston/20OS/2009	Human	2009		2009	2292	2326	2169	1730	1498	1421	982	844	286	406	336	313	182	241	87	121	1972	238	268	272	247	142	191	65	96	1519	48	138	64	66	40	50	22	25	453	3.35	271	374	3	315	272	166	207	71
1832	A/Houston/21OS/2009	Human	2009		2009	2292	2326	2169	1730	1498	1421	982	844	287	405	336	315	182	239	88	123	1975	239	266	269	248	142	187	65	96	1512	48	139	67	67	40	52	23	27	463	3.27	271	371	3	312	273	166	203	71
1833	A/Houston/22H/2009	Human	2009		2009	2292	2326	2169	1730	1498	1421	982	844	286	403	336	313	182	239	87	122	1968	238	265	272	247	142	188	65	97	1514	48	138	64	66	40	51	22	25	454	3.33	271	370	3	316	272	167	205	71
1834	A/Houston/22OS/2009	Human	2009		2009	2292	2326	2169	1730	1498	1421	982	844	286	403	336	313	182	239	87	122	1968	238	265	272	247	142	188	65	97	1514	48	138	64	66	40	51	22	25	454	3.33	271	370	3	316	272	167	205	71
1835	A/Houston/23H/2009	Human	2009		2009	2292	2326	2169	1730	1498	1421	982	844	289	404	336	314	181	238	85	122	1969	240	266	273	247	141	187	63	97	1514	49	138	63	67	40	51	22	25	455	3.33	274	372	3	316	273	167	204	69
1836	A/Houston/24OS/2009	Human	2009		2009	2292	2326	2169	1730	1498	1421	982	844	289	403	336	313	180	238	85	123	1967	241	265	273	246	140	188	63	98	1514	48	138	63	67	40	50	22	25	453	3.34	274	371	3	314	272	166	204	69
1837	A/Houston/2H/2009	Human	2009		2009	2292	2326	2169	1730	1498	1421	982	844	288	404	336	315	182	239	88	121	1973	240	266	272	248	142	189	66	96	1519	48	138	64	67	40	50	22	25	454	3.35	273	371	3	316	272	166	205	71
1838	A/Houston/2OS/2009	Human	2009		2009	2292	2326	2169	1730	1498	1421	982	844	288	404	336	315	182	239	88	121	1973	240	266	272	248	142	189	66	96	1519	48	138	64	67	40	50	22	25	454	3.35	273	371	3	316	272	166	205	71
1839	A/Houston/3H/2009	Human	2009		2009	2292	2326	2169	1730	1498	1421	982	844	288	404	335	315	182	239	88	121	1972	240	266	271	248	142	189	66	96	1518	48	138	64	67	40	50	22	25	454	3.34	273	371	3	315	272	166	205	71
1840	A/Houston/3OS/2009	Human	2009		2009	2292	2326	2169	1730	1498	1421	982	844	288	404	335	315	182	239	88	121	1972	240	266	271	248	142	189	66	96	1518	48	138	64	67	40	50	22	25	454	3.34	273	371	3	315	272	166	205	71
1841	A/Houston/5H/2009	Human	2009		2009	2292	2326	2169	1730	1498	1421	982	844	288	404	336	315	182	239	88	121	1973	240	266	272	248	142	189	66	96	1519	48	138	64	67	40	50	22	25	454	3.35	273	371	3	316	272	166	205	71
1842	A/Houston/5OS/2009	Human	2009		2009	2292	2326	2169	1730	1498	1421	982	844	288	404	336	315	182	239	88	121	1973	240	266	272	248	142	189	66	96	1519	48	138	64	67	40	50	22	25	454	3.35	273	371	3	316	272	166	205	71
1843	A/Houston/6H/2009	Human	2009		2009	2292	2326	2169	1730	1498	1421	982	844	288	404	336	315	182	239	88	121	1973	240	266	272	248	142	189	66	96	1519	48	138	64	67	40	50	22	25	454	3.35	273	371	3	316	272	166	205	71
1844	A/Houston/6OS/2009	Human	2009		2009	2292	2326	2169	1730	1498	1421	982	844	288	404	336	315	182	239	88	121	1973	240	266	272	248	142	189	66	96	1519	48	138	64	67	40	50	22	25	454	3.35	273	371	3	316	272	166	205	71
1845	A/Houston/7H/2009	Human	2009		2009	2292	2311	2165	1730	1517	1421	982	844	288	404	335	316	183	239	88	121	1974	240	266	271	248	143	189	66	96	1519	48	138	64	68	40	50	22	25	455	3.34	273	371	3	315	272	167	205	71
1846	A/Houston/7OS/2009	Human	2009		2009	2287	2305	2164	1730	1498	1421	982	841	288	404	335	315	182	239	88	121	1972	240	266	271	248	142	189	66	96	1518	48	138	64	67	40	50	22	25	454	3.34	273	371	3	315	272	166	205	71
1847	A/Houston/9OS/2009	Human	2009		2009	2292	2326	2169	1730	1498	1421	982	844	288	404	336	315	182	239	88	121	1973	240	266	272	248	142	189	66	96	1519	48	138	64	67	40	50	22	25	454	3.35	273	371	3	316	272	166	205	71
1848	A/Hunan/SWL3/2009	Human	2009		2009	2280	2301	2151	1710	1497	1413	982	838	289	403	336	311	181	239	88	123	1970	241	266	274	246	142	190	66	97	1522	48	137	62	65	39	49	22	26	448	3.4	275	372	3	316	271	167	206	71
1849	A/Hvidovre/INS139/2009	Human	2009		2009	2292	2326	2169	1730	1498	1421	982	844	289	403	336	314	180	238	88	123	1971	239	265	273	246	140	188	66	98	1515	50	138	63	68	40	50	22	25	456	3.32	273	370	3	315	274	166	204	72
1850	A/Hvidovre/INS141/2009	Human	2009		2009	2292	2326	2169	1730	1498	1421	982	844	289	402	337	315	181	236	88	122	1970	240	264	274	248	141	185	66	97	1515	49	138	63	67	40	51	22	25	455	3.33	274	370	3	317	274	167	203	72
1851	A/Hvidovre/INS288/2009	Human	2009		2009	2292	2326	2169	1729	1498	1421	982	844	288	403	332	315	180	242	89	120	1969	240	265	268	246	140	191	67	95	1512	48	138	64	69	40	51	22	25	457	3.31	273	371	3	311	273	166	207	72
1852	A/Hvidovre/INS289/2009	Human	2009		2009	2292	2326	2169	1729	1498	1421	982	844	290	402	335	315	180	239	86	122	1969	241	264	272	248	140	189	64	97	1515	49	138	63	67	40	50	22	25	454	3.34	275	370	3	315	274	166	205	70
1853	A/Hvidovre/INS290/2009	Human	2009		2009	2292	2326	2169	1730	1498	1421	982	844	289	402	335	318	179	241	86	121	1971	241	264	271	247	139	191	64	96	1513	48	138	64	71	40	50	22	25	458	3.3	274	370	3	314	276	165	207	69
1854	A/Hyogo/1/2009	Human	2009		2009	2280	2301	2151	1710	1497	1413	982	851	286	404	333	312	180	235	87	123	1960	239	267	271	247	141	186	65	98	1514	47	137	62	65	39	49	22	25	446	3.39	272	372	3	315	272	166	202	71
1855	A/Hyogo/2/2009	Human	2009		2009	2280	2301	2151	1710	1497	1413	982	859	287	404	333	312	180	236	88	122	1962	239	267	271	247	141	187	66	97	1515	48	137	62	65	39	49	22	25	447	3.39	273	372	3	315	272	166	203	72
1856	A/IIV-Anadyr/177/2009	Human	2009		2009	2296	2326	2189	1735	1498	1426	985	840	289	402	336	314	181	238	89	123	1972	239	264	273	246	140	188	66	98	1514	50	138	63	68	41	50	23	25	458	3.31	274	371	3	316	274	167	205	72
1857	A/Illinois/WRAIR1233P/2009	Human	2009	f	1988	2295	2324	2193	1742	1498	1413	983	845	245	229	201	264	137	205	73	81	1435	197	177	153	186	102	150	53	61	1079	48	52	48	78	35	55	20	20	356	3.03	226	207	17	192	210	128	172	46
1858	A/Indiana/09/2009	Human	2009		2009	2280	2301	2151	1710	1497	1413	982	863	285	401	335	313	182	238	87	121	1962	238	264	272	248	143	189	65	96	1515	47	137	63	65	39	49	22	25	447	3.39	271	370	3	316	273	166	205	71
1859	A/Iowa/04/2009	Human	2009		2009	2280	2301	2151	1710	1497	1413	982	863	285	403	334	311	181	238	87	121	1960	238	266	272	246	142	188	65	96	1513	47	137	62	65	39	50	22	25	447	3.38	272	372	3	315	271	167	204	71
1860	A/Iraq/WRAIR1683P/2009	Human	2009	f	1988	2295	2324	2193	1742	1498	1413	983	845	249	228	206	256	139	199	77	78	1432	199	176	161	176	106	146	56	59	1079	50	52	45	80	33	53	21	19	353	3.06	228	206	15	198	207	129	169	48
1861	A/Irkutsk/02/2009	Human	2009		2009	2301	2331	2197	1733	1507	1421	982	844	287	401	334	314	181	239	85	122	1963	239	263	271	247	141	189	63	97	1510	48	138	63	67	40	50	22	25	453	3.33	272	369	3	314	273	167	205	69
1862	A/Italy/05/2009	Human	2009		2009	2312	2344	2209	1756	1523	1442	1002	840	287	402	337	312	181	238	88	124	1969	239	263	273	246	140	188	65	98	1512	48	139	64	66	41	50	23	26	457	3.31	272	370	3	317	271	166	204	71
[truncated: 2,263 more rows]
[truncated: 73 more columns]
