# Supplementary material for: A new look at an old virus: patterns of mutation accumulation in the human H1N1 influenza virus since 1918
Source: Theor Biol Med Model. 2012 Oct 12;9:42. doi: 10.1186/1742-4682-9-42 (PMC3507676; doi:10.1186/1742-4682-9-42)
Supplement: Additional file 2 — Relative Synonymous Codon Usage (RSCU) data, in .csv format. [file 1742-4682-9-42-S2.csv]

				Ala	Ala	Ala	Ala	Arg	Arg	Arg	Arg	Arg	Arg	Asn	Asn	Asp	Asp	Cys	Cys	Gln	Gln	Glu	Glu	Gly	Gly	Gly	Gly	His	His	Ile	Ile	Ile	Leu	Leu	Leu	Leu	Leu	Leu	Lys	Lys	Met	Phe	Phe	Pro	Pro	Pro	Pro	Ser	Ser
Seq ID	Species	Frozen?	Adj Year	GCA	GCC	GCG	GCT	AGA	AGG	CGA	CGC	CGG	CGT	AAC	AAT	GAC	GAT	TGC	TGT	CAA	CAG	GAA	GAG	GGA	GGC	GGG	GGT	CAC	CAT	ATA	ATC	ATT	CTA	CTC	CTG	CTT	TTA	TTG	AAA	AAG	ATG	TTC	TTT	CCA	CCC	CCG	CCT	AGC	AGT
1	Human		1918	0.43	0.24	0.09	0.25	0.5	0.26	0.09	0.05	0.07	0.04	0.37	0.63	0.39	0.61	0.51	0.49	0.56	0.44	0.56	0.44	0.46	0.12	0.25	0.17	0.42	0.58	0.36	0.28	0.36	0.1	0.14	0.24	0.19	0.1	0.23	0.58	0.42	1	0.52	0.48	0.46	0.19	0.11	0.24	0.2	0.18
2	Human		1933	0.43	0.23	0.07	0.27	0.5	0.25	0.08	0.04	0.07	0.05	0.4	0.6	0.41	0.59	0.48	0.52	0.55	0.45	0.57	0.43	0.45	0.14	0.25	0.16	0.44	0.56	0.38	0.28	0.34	0.13	0.14	0.21	0.19	0.11	0.22	0.62	0.38	1	0.51	0.49	0.48	0.17	0.1	0.25	0.18	0.19
3	Human		1933	0.43	0.23	0.07	0.27	0.5	0.25	0.08	0.04	0.07	0.05	0.41	0.59	0.41	0.59	0.48	0.52	0.55	0.45	0.57	0.43	0.45	0.14	0.25	0.16	0.44	0.56	0.38	0.28	0.34	0.13	0.14	0.21	0.19	0.11	0.22	0.63	0.37	1	0.51	0.49	0.48	0.17	0.1	0.25	0.18	0.19
4	Human		1933	0.44	0.23	0.07	0.26	0.5	0.25	0.08	0.04	0.07	0.05	0.4	0.6	0.41	0.59	0.49	0.51	0.56	0.44	0.56	0.44	0.45	0.14	0.25	0.15	0.43	0.57	0.38	0.28	0.34	0.13	0.13	0.21	0.19	0.11	0.23	0.6	0.4	1	0.51	0.49	0.48	0.17	0.11	0.24	0.17	0.18
5	Human		1933	0.43	0.23	0.08	0.26	0.5	0.26	0.08	0.04	0.07	0.05	0.4	0.6	0.39	0.61	0.49	0.51	0.55	0.45	0.56	0.44	0.46	0.13	0.25	0.15	0.42	0.58	0.38	0.28	0.34	0.13	0.13	0.21	0.19	0.11	0.23	0.6	0.4	1	0.51	0.49	0.48	0.17	0.1	0.24	0.18	0.19
6	Human		1933	0.43	0.23	0.08	0.26	0.5	0.26	0.08	0.04	0.07	0.05	0.41	0.59	0.39	0.61	0.47	0.53	0.55	0.45	0.56	0.44	0.46	0.14	0.25	0.15	0.43	0.57	0.38	0.27	0.34	0.13	0.13	0.21	0.2	0.11	0.23	0.6	0.4	1	0.52	0.48	0.47	0.17	0.11	0.26	0.17	0.18
10	Human		1934	0.43	0.25	0.08	0.24	0.48	0.26	0.09	0.04	0.08	0.05	0.4	0.6	0.42	0.58	0.49	0.51	0.58	0.42	0.56	0.44	0.48	0.12	0.23	0.16	0.42	0.58	0.36	0.29	0.35	0.12	0.14	0.22	0.19	0.1	0.23	0.61	0.39	1	0.49	0.51	0.45	0.17	0.12	0.26	0.18	0.19
11	Human		1934	0.43	0.25	0.08	0.24	0.47	0.27	0.09	0.04	0.07	0.05	0.4	0.6	0.42	0.58	0.49	0.51	0.58	0.42	0.57	0.43	0.49	0.12	0.23	0.16	0.42	0.58	0.36	0.29	0.35	0.12	0.14	0.22	0.2	0.1	0.23	0.6	0.4	1	0.49	0.51	0.46	0.17	0.12	0.25	0.18	0.2
12	Human		1934	0.43	0.25	0.08	0.24	0.48	0.26	0.1	0.04	0.07	0.05	0.4	0.6	0.42	0.58	0.49	0.51	0.58	0.42	0.57	0.43	0.48	0.13	0.23	0.16	0.42	0.58	0.36	0.29	0.35	0.13	0.13	0.22	0.2	0.1	0.23	0.62	0.38	1	0.49	0.51	0.45	0.18	0.12	0.25	0.18	0.2
13	Human		1934	0.43	0.25	0.08	0.24	0.48	0.26	0.09	0.04	0.07	0.05	0.41	0.59	0.41	0.59	0.48	0.52	0.58	0.42	0.56	0.44	0.48	0.12	0.23	0.17	0.42	0.58	0.36	0.29	0.35	0.13	0.13	0.21	0.2	0.09	0.23	0.62	0.38	1	0.5	0.5	0.45	0.17	0.11	0.26	0.18	0.19
14	Human		1935	0.43	0.25	0.08	0.24	0.48	0.26	0.09	0.04	0.07	0.05	0.4	0.6	0.42	0.58	0.49	0.51	0.58	0.42	0.57	0.43	0.48	0.12	0.23	0.17	0.42	0.58	0.36	0.29	0.36	0.12	0.14	0.22	0.19	0.1	0.23	0.6	0.4	1	0.49	0.51	0.46	0.17	0.12	0.26	0.18	0.2
16	Human		1935	0.43	0.24	0.08	0.25	0.49	0.26	0.08	0.04	0.08	0.05	0.39	0.61	0.42	0.58	0.49	0.51	0.57	0.43	0.57	0.43	0.47	0.13	0.23	0.17	0.43	0.57	0.37	0.29	0.34	0.13	0.13	0.21	0.2	0.1	0.23	0.6	0.4	1	0.51	0.49	0.45	0.19	0.11	0.25	0.18	0.19
17	Human		1936	0.42	0.25	0.08	0.25	0.48	0.27	0.08	0.04	0.08	0.05	0.4	0.6	0.41	0.59	0.5	0.5	0.57	0.43	0.58	0.42	0.47	0.12	0.24	0.17	0.42	0.58	0.37	0.28	0.35	0.12	0.14	0.21	0.19	0.1	0.23	0.61	0.39	1	0.51	0.49	0.47	0.17	0.11	0.25	0.18	0.19
18	Human		1940	0.43	0.25	0.07	0.26	0.48	0.27	0.1	0.04	0.06	0.04	0.4	0.6	0.4	0.6	0.53	0.47	0.55	0.45	0.6	0.4	0.48	0.14	0.21	0.17	0.43	0.57	0.36	0.27	0.37	0.12	0.12	0.22	0.2	0.11	0.22	0.6	0.4	1	0.51	0.49	0.47	0.17	0.11	0.24	0.18	0.18
19	Human		1942	0.43	0.23	0.07	0.27	0.49	0.26	0.09	0.04	0.06	0.05	0.39	0.61	0.39	0.61	0.51	0.49	0.56	0.44	0.59	0.41	0.47	0.15	0.23	0.16	0.45	0.55	0.37	0.28	0.35	0.13	0.13	0.22	0.19	0.1	0.23	0.61	0.39	1	0.51	0.49	0.46	0.17	0.12	0.25	0.17	0.19
20	Human		1943	0.43	0.24	0.06	0.27	0.5	0.26	0.1	0.04	0.06	0.04	0.43	0.57	0.39	0.61	0.51	0.49	0.54	0.46	0.6	0.4	0.48	0.14	0.21	0.17	0.45	0.55	0.36	0.29	0.35	0.13	0.13	0.21	0.19	0.1	0.23	0.6	0.4	1	0.52	0.48	0.45	0.18	0.12	0.25	0.16	0.19
21	Human		1943	0.44	0.23	0.06	0.27	0.48	0.27	0.1	0.04	0.07	0.04	0.42	0.58	0.38	0.62	0.5	0.5	0.57	0.43	0.61	0.39	0.47	0.16	0.23	0.14	0.44	0.56	0.38	0.26	0.36	0.13	0.14	0.21	0.19	0.1	0.23	0.61	0.39	1	0.51	0.49	0.43	0.17	0.15	0.25	0.18	0.18
22	Human		1943	0.42	0.24	0.06	0.27	0.5	0.26	0.1	0.04	0.06	0.04	0.43	0.57	0.4	0.6	0.51	0.49	0.54	0.46	0.61	0.39	0.48	0.14	0.21	0.17	0.45	0.55	0.36	0.29	0.35	0.14	0.13	0.21	0.19	0.1	0.23	0.59	0.41	1	0.51	0.49	0.45	0.17	0.12	0.26	0.16	0.19
23	Human		1945	0.44	0.23	0.06	0.27	0.48	0.28	0.1	0.04	0.06	0.04	0.43	0.57	0.38	0.62	0.5	0.5	0.56	0.44	0.59	0.41	0.47	0.16	0.23	0.15	0.44	0.56	0.36	0.27	0.37	0.14	0.14	0.21	0.19	0.1	0.22	0.61	0.39	1	0.51	0.49	0.45	0.17	0.14	0.24	0.18	0.19
24	Human		1946	0.43	0.23	0.08	0.26	0.49	0.26	0.07	0.05	0.08	0.05	0.38	0.62	0.42	0.58	0.48	0.52	0.57	0.43	0.56	0.44	0.45	0.14	0.25	0.16	0.44	0.56	0.38	0.28	0.34	0.12	0.14	0.21	0.2	0.1	0.24	0.6	0.4	1	0.51	0.49	0.47	0.18	0.11	0.24	0.18	0.19
25	Human		1946	0.43	0.24	0.07	0.26	0.47	0.28	0.11	0.04	0.06	0.04	0.39	0.61	0.4	0.6	0.53	0.47	0.54	0.46	0.61	0.39	0.48	0.14	0.21	0.17	0.44	0.56	0.36	0.26	0.38	0.12	0.12	0.22	0.2	0.11	0.22	0.63	0.37	1	0.5	0.5	0.47	0.16	0.12	0.25	0.18	0.18
27	Human		1947	0.44	0.23	0.07	0.27	0.48	0.27	0.11	0.04	0.06	0.05	0.4	0.6	0.41	0.59	0.53	0.47	0.57	0.43	0.59	0.41	0.46	0.13	0.24	0.17	0.45	0.55	0.36	0.27	0.37	0.12	0.12	0.22	0.2	0.12	0.22	0.62	0.38	1	0.51	0.49	0.47	0.17	0.11	0.24	0.18	0.17
28	Human		1947	0.44	0.23	0.07	0.27	0.48	0.27	0.11	0.04	0.06	0.04	0.4	0.6	0.4	0.6	0.53	0.47	0.57	0.43	0.59	0.41	0.46	0.13	0.23	0.17	0.45	0.55	0.36	0.27	0.37	0.12	0.13	0.22	0.2	0.11	0.23	0.61	0.39	1	0.49	0.51	0.48	0.17	0.11	0.25	0.18	0.17
29	Human		1947	0.43	0.23	0.07	0.26	0.48	0.27	0.11	0.04	0.06	0.05	0.41	0.59	0.41	0.59	0.52	0.48	0.57	0.43	0.6	0.4	0.47	0.13	0.24	0.17	0.45	0.55	0.36	0.26	0.37	0.12	0.12	0.22	0.2	0.11	0.23	0.62	0.38	1	0.5	0.5	0.46	0.17	0.11	0.25	0.18	0.17
30	Human		1948	0.42	0.23	0.07	0.28	0.49	0.27	0.1	0.04	0.05	0.04	0.41	0.59	0.38	0.62	0.5	0.5	0.56	0.44	0.58	0.42	0.45	0.14	0.25	0.15	0.45	0.55	0.37	0.28	0.36	0.14	0.13	0.22	0.19	0.11	0.21	0.63	0.37	1	0.51	0.49	0.45	0.17	0.12	0.25	0.16	0.19
31	Human		1949	0.43	0.22	0.07	0.28	0.49	0.27	0.11	0.04	0.05	0.04	0.41	0.59	0.39	0.61	0.5	0.5	0.56	0.44	0.58	0.42	0.45	0.15	0.25	0.15	0.45	0.55	0.37	0.27	0.36	0.14	0.13	0.22	0.19	0.11	0.22	0.63	0.37	1	0.5	0.5	0.45	0.18	0.12	0.25	0.16	0.19
32	Human		1950	0.42	0.24	0.08	0.27	0.48	0.28	0.1	0.04	0.06	0.04	0.39	0.61	0.38	0.62	0.48	0.52	0.57	0.43	0.6	0.4	0.42	0.14	0.27	0.16	0.43	0.57	0.37	0.28	0.35	0.13	0.12	0.23	0.19	0.12	0.21	0.64	0.36	1	0.52	0.48	0.45	0.18	0.12	0.25	0.17	0.19
33	Human		1950	0.43	0.23	0.07	0.27	0.49	0.27	0.1	0.04	0.05	0.04	0.41	0.59	0.39	0.61	0.5	0.5	0.56	0.44	0.58	0.42	0.45	0.14	0.25	0.15	0.45	0.55	0.37	0.27	0.36	0.14	0.13	0.22	0.18	0.12	0.21	0.63	0.37	1	0.51	0.49	0.45	0.18	0.13	0.25	0.16	0.19
34	Human		1951	0.42	0.23	0.08	0.27	0.49	0.28	0.1	0.04	0.05	0.04	0.41	0.59	0.37	0.63	0.5	0.5	0.57	0.43	0.59	0.41	0.45	0.14	0.25	0.16	0.43	0.57	0.37	0.27	0.36	0.13	0.14	0.22	0.18	0.12	0.22	0.63	0.37	1	0.51	0.49	0.45	0.17	0.13	0.25	0.16	0.19
35	Human		1951	0.42	0.23	0.09	0.26	0.49	0.28	0.1	0.04	0.05	0.04	0.41	0.59	0.37	0.63	0.5	0.5	0.57	0.43	0.59	0.41	0.44	0.15	0.26	0.16	0.43	0.57	0.37	0.27	0.36	0.13	0.14	0.21	0.18	0.12	0.23	0.63	0.37	1	0.51	0.49	0.45	0.18	0.13	0.25	0.16	0.19
36	Human		1951	0.42	0.23	0.08	0.27	0.48	0.28	0.1	0.04	0.05	0.04	0.4	0.6	0.37	0.63	0.5	0.5	0.57	0.43	0.59	0.41	0.44	0.14	0.26	0.16	0.43	0.57	0.37	0.27	0.36	0.13	0.14	0.22	0.18	0.12	0.22	0.64	0.36	1	0.5	0.5	0.45	0.17	0.13	0.25	0.17	0.19
37	Human		1951	0.42	0.23	0.08	0.27	0.49	0.28	0.1	0.04	0.05	0.04	0.4	0.6	0.37	0.63	0.49	0.51	0.57	0.43	0.59	0.41	0.44	0.14	0.26	0.16	0.43	0.57	0.37	0.27	0.36	0.12	0.14	0.22	0.18	0.12	0.22	0.64	0.36	1	0.52	0.48	0.45	0.17	0.13	0.25	0.16	0.19
38	Human		1954	0.42	0.23	0.07	0.28	0.5	0.27	0.1	0.04	0.05	0.04	0.4	0.6	0.38	0.62	0.52	0.48	0.56	0.44	0.59	0.41	0.44	0.14	0.26	0.16	0.45	0.55	0.37	0.26	0.37	0.13	0.14	0.22	0.18	0.12	0.22	0.64	0.36	1	0.51	0.49	0.46	0.18	0.12	0.25	0.17	0.19
39	Human		1954	0.42	0.23	0.07	0.28	0.49	0.27	0.1	0.04	0.05	0.04	0.4	0.6	0.38	0.62	0.51	0.49	0.56	0.44	0.59	0.41	0.44	0.14	0.26	0.16	0.45	0.55	0.38	0.26	0.37	0.13	0.14	0.22	0.18	0.12	0.22	0.64	0.36	1	0.51	0.49	0.46	0.18	0.12	0.25	0.17	0.19
42	Human		1957	0.42	0.24	0.06	0.28	0.49	0.24	0.1	0.06	0.07	0.05	0.36	0.64	0.4	0.6	0.5	0.5	0.54	0.46	0.59	0.41	0.48	0.12	0.23	0.17	0.41	0.59	0.37	0.26	0.38	0.14	0.14	0.18	0.19	0.11	0.23	0.62	0.38	1	0.48	0.52	0.49	0.14	0.1	0.28	0.19	0.19
45	Human	f	1955	0.43	0.21	0.07	0.28	0.49	0.27	0.1	0.04	0.06	0.04	0.41	0.59	0.4	0.6	0.49	0.51	0.58	0.42	0.58	0.42	0.45	0.14	0.25	0.15	0.45	0.55	0.37	0.26	0.36	0.14	0.12	0.21	0.19	0.12	0.21	0.65	0.35	1	0.51	0.49	0.45	0.18	0.12	0.25	0.16	0.19
46	Human	f	1956	0.43	0.21	0.08	0.28	0.49	0.27	0.1	0.04	0.05	0.05	0.41	0.59	0.4	0.6	0.5	0.5	0.57	0.43	0.58	0.42	0.45	0.15	0.24	0.15	0.46	0.54	0.37	0.27	0.36	0.14	0.12	0.21	0.19	0.12	0.22	0.64	0.36	1	0.51	0.49	0.45	0.19	0.12	0.25	0.16	0.19
47	Human	f	1956	0.43	0.21	0.08	0.28	0.49	0.27	0.1	0.04	0.05	0.04	0.4	0.6	0.4	0.6	0.5	0.5	0.56	0.44	0.58	0.42	0.45	0.15	0.25	0.15	0.46	0.54	0.38	0.26	0.36	0.14	0.12	0.21	0.19	0.12	0.22	0.64	0.36	1	0.51	0.49	0.45	0.18	0.12	0.25	0.16	0.19
48	Human	f	1956	0.43	0.21	0.07	0.29	0.49	0.27	0.1	0.04	0.05	0.05	0.41	0.59	0.39	0.61	0.5	0.5	0.57	0.43	0.58	0.42	0.46	0.14	0.25	0.15	0.44	0.56	0.37	0.27	0.36	0.14	0.12	0.21	0.19	0.11	0.22	0.64	0.36	1	0.51	0.49	0.45	0.18	0.12	0.25	0.17	0.19
49	Human	f	1956	0.43	0.22	0.07	0.29	0.49	0.27	0.1	0.04	0.05	0.04	0.41	0.59	0.4	0.6	0.48	0.52	0.57	0.43	0.58	0.42	0.46	0.14	0.24	0.15	0.46	0.54	0.38	0.26	0.36	0.14	0.12	0.22	0.19	0.12	0.22	0.65	0.35	1	0.51	0.49	0.45	0.18	0.11	0.25	0.16	0.19
50	Human	f	1957	0.43	0.21	0.08	0.29	0.49	0.27	0.1	0.04	0.05	0.05	0.41	0.59	0.4	0.6	0.49	0.51	0.57	0.43	0.58	0.42	0.46	0.14	0.24	0.15	0.46	0.54	0.37	0.27	0.36	0.14	0.12	0.21	0.19	0.12	0.22	0.64	0.36	1	0.51	0.49	0.45	0.19	0.11	0.25	0.17	0.19
51	Human	f	1957	0.42	0.22	0.08	0.28	0.49	0.28	0.1	0.04	0.05	0.04	0.41	0.59	0.4	0.6	0.5	0.5	0.57	0.43	0.59	0.41	0.45	0.14	0.25	0.16	0.46	0.54	0.38	0.26	0.36	0.14	0.12	0.22	0.19	0.12	0.22	0.65	0.35	1	0.51	0.49	0.45	0.19	0.12	0.25	0.16	0.19
53	Human	f	1957	0.43	0.21	0.07	0.29	0.49	0.27	0.1	0.04	0.05	0.04	0.41	0.59	0.4	0.6	0.48	0.52	0.57	0.43	0.58	0.42	0.46	0.14	0.25	0.15	0.45	0.55	0.37	0.26	0.36	0.14	0.12	0.22	0.19	0.12	0.21	0.63	0.37	1	0.51	0.49	0.45	0.19	0.11	0.25	0.16	0.19
54	Human	f	1957	0.42	0.22	0.07	0.29	0.49	0.27	0.1	0.04	0.05	0.05	0.41	0.59	0.4	0.6	0.49	0.51	0.57	0.43	0.58	0.42	0.46	0.14	0.25	0.15	0.46	0.54	0.37	0.27	0.36	0.14	0.12	0.22	0.19	0.12	0.21	0.64	0.36	1	0.51	0.49	0.45	0.18	0.11	0.25	0.16	0.19
55	Human	f	1957	0.43	0.21	0.08	0.28	0.5	0.27	0.1	0.04	0.05	0.04	0.41	0.59	0.4	0.6	0.5	0.5	0.56	0.44	0.59	0.41	0.45	0.15	0.25	0.15	0.46	0.54	0.38	0.26	0.36	0.14	0.12	0.21	0.19	0.12	0.22	0.64	0.36	1	0.51	0.49	0.45	0.18	0.12	0.25	0.16	0.19
57	Human	f	1957	0.43	0.21	0.08	0.28	0.49	0.27	0.1	0.04	0.05	0.04	0.41	0.59	0.4	0.6	0.49	0.51	0.56	0.44	0.59	0.41	0.45	0.15	0.25	0.15	0.46	0.54	0.38	0.26	0.36	0.14	0.12	0.21	0.19	0.12	0.22	0.65	0.35	1	0.51	0.49	0.46	0.18	0.11	0.25	0.16	0.19
58	Human	f	1957	0.42	0.22	0.08	0.28	0.5	0.27	0.1	0.04	0.05	0.04	0.4	0.6	0.41	0.59	0.5	0.5	0.56	0.44	0.59	0.41	0.45	0.15	0.24	0.15	0.45	0.55	0.38	0.26	0.36	0.14	0.12	0.21	0.19	0.12	0.22	0.64	0.36	1	0.51	0.49	0.45	0.18	0.11	0.25	0.17	0.19
59	Human	f	1957	0.43	0.21	0.08	0.28	0.49	0.27	0.1	0.04	0.05	0.04	0.41	0.59	0.4	0.6	0.48	0.52	0.56	0.44	0.58	0.42	0.45	0.15	0.25	0.15	0.46	0.54	0.38	0.26	0.36	0.14	0.12	0.21	0.19	0.12	0.22	0.64	0.36	1	0.51	0.49	0.45	0.18	0.12	0.25	0.16	0.19
60	Human	f	1957	0.43	0.21	0.08	0.28	0.49	0.27	0.1	0.04	0.05	0.04	0.41	0.59	0.4	0.6	0.49	0.51	0.56	0.44	0.58	0.42	0.45	0.15	0.25	0.15	0.46	0.54	0.38	0.26	0.36	0.14	0.12	0.21	0.19	0.12	0.22	0.64	0.36	1	0.51	0.49	0.45	0.18	0.11	0.25	0.16	0.19
61	Human	f	1957	0.43	0.21	0.08	0.28	0.5	0.27	0.1	0.04	0.05	0.04	0.41	0.59	0.4	0.6	0.49	0.51	0.56	0.44	0.58	0.42	0.45	0.15	0.25	0.15	0.46	0.54	0.38	0.26	0.36	0.14	0.12	0.21	0.19	0.12	0.22	0.64	0.36	1	0.51	0.49	0.45	0.18	0.11	0.25	0.16	0.19
40	Human	f	1957	0.44	0.23	0.07	0.26	0.48	0.28	0.09	0.04	0.06	0.04	0.4	0.6	0.38	0.62	0.47	0.53	0.57	0.43	0.59	0.41	0.42	0.14	0.29	0.15	0.44	0.56	0.36	0.29	0.35	0.16	0.12	0.21	0.19	0.12	0.21	0.65	0.35	1	0.5	0.5	0.44	0.18	0.13	0.25	0.16	0.2
66	Human	f	1959	0.42	0.21	0.08	0.29	0.49	0.28	0.09	0.04	0.05	0.04	0.41	0.59	0.41	0.59	0.5	0.5	0.57	0.43	0.58	0.42	0.46	0.14	0.24	0.16	0.46	0.54	0.38	0.26	0.36	0.15	0.12	0.21	0.19	0.12	0.21	0.64	0.36	1	0.51	0.49	0.45	0.17	0.12	0.26	0.17	0.18
67	Human	f	1959	0.43	0.21	0.08	0.29	0.5	0.27	0.1	0.04	0.05	0.05	0.41	0.59	0.41	0.59	0.5	0.5	0.58	0.42	0.6	0.4	0.46	0.14	0.24	0.16	0.47	0.53	0.38	0.26	0.37	0.14	0.12	0.22	0.19	0.12	0.22	0.65	0.35	1	0.51	0.49	0.44	0.18	0.11	0.27	0.17	0.18
68	Human	f	1959	0.43	0.21	0.08	0.29	0.49	0.27	0.09	0.04	0.05	0.05	0.41	0.59	0.41	0.59	0.5	0.5	0.57	0.43	0.59	0.41	0.46	0.14	0.24	0.16	0.47	0.53	0.38	0.26	0.36	0.14	0.12	0.22	0.19	0.12	0.22	0.63	0.37	1	0.51	0.49	0.45	0.18	0.1	0.27	0.17	0.18
69	Human	f	1960	0.42	0.21	0.08	0.29	0.5	0.27	0.1	0.04	0.05	0.04	0.42	0.58	0.39	0.61	0.5	0.5	0.57	0.43	0.59	0.41	0.46	0.13	0.25	0.16	0.46	0.54	0.38	0.26	0.37	0.14	0.12	0.22	0.19	0.12	0.22	0.64	0.36	1	0.51	0.49	0.45	0.18	0.11	0.26	0.17	0.19
70	Human	f	1961	0.43	0.21	0.07	0.29	0.49	0.26	0.11	0.04	0.05	0.05	0.4	0.6	0.41	0.59	0.44	0.56	0.57	0.43	0.61	0.39	0.44	0.14	0.26	0.16	0.46	0.54	0.39	0.26	0.35	0.14	0.12	0.21	0.19	0.12	0.21	0.67	0.33	1	0.52	0.48	0.45	0.16	0.11	0.27	0.17	0.19
71	Human	f	1961	0.43	0.2	0.08	0.29	0.49	0.27	0.09	0.04	0.05	0.05	0.42	0.58	0.4	0.6	0.5	0.5	0.58	0.42	0.61	0.39	0.45	0.14	0.25	0.16	0.47	0.53	0.37	0.26	0.37	0.14	0.12	0.22	0.19	0.12	0.22	0.65	0.35	1	0.5	0.5	0.43	0.19	0.12	0.26	0.16	0.18
72	Human	f	1961	0.43	0.21	0.07	0.29	0.49	0.27	0.1	0.04	0.05	0.04	0.41	0.59	0.4	0.6	0.44	0.56	0.57	0.43	0.62	0.38	0.46	0.14	0.25	0.16	0.47	0.53	0.38	0.26	0.36	0.14	0.12	0.22	0.19	0.12	0.22	0.65	0.35	1	0.51	0.49	0.45	0.17	0.11	0.27	0.17	0.19
73	Human	f	1962	0.44	0.21	0.07	0.28	0.5	0.28	0.09	0.04	0.05	0.05	0.4	0.6	0.4	0.6	0.49	0.51	0.58	0.42	0.6	0.4	0.45	0.14	0.25	0.16	0.47	0.53	0.38	0.26	0.36	0.13	0.11	0.21	0.19	0.12	0.23	0.65	0.35	1	0.5	0.5	0.43	0.19	0.11	0.27	0.17	0.18
74	Human	f	1962	0.42	0.22	0.07	0.28	0.48	0.27	0.1	0.04	0.05	0.05	0.4	0.6	0.4	0.6	0.49	0.51	0.57	0.43	0.6	0.4	0.46	0.13	0.25	0.16	0.48	0.52	0.38	0.26	0.36	0.14	0.12	0.21	0.19	0.12	0.22	0.66	0.34	1	0.5	0.5	0.44	0.19	0.12	0.25	0.17	0.18
75	Human	f	1962	0.44	0.21	0.07	0.28	0.49	0.27	0.09	0.04	0.05	0.05	0.4	0.6	0.4	0.6	0.49	0.51	0.57	0.43	0.6	0.4	0.45	0.14	0.25	0.16	0.47	0.53	0.38	0.26	0.37	0.13	0.12	0.21	0.19	0.12	0.23	0.66	0.34	1	0.5	0.5	0.43	0.19	0.12	0.26	0.17	0.18
76	Human	f	1962	0.44	0.21	0.07	0.29	0.5	0.27	0.09	0.04	0.05	0.05	0.4	0.6	0.4	0.6	0.49	0.51	0.57	0.43	0.6	0.4	0.45	0.14	0.25	0.16	0.47	0.53	0.38	0.26	0.37	0.13	0.12	0.22	0.19	0.12	0.23	0.66	0.34	1	0.49	0.51	0.43	0.19	0.12	0.26	0.17	0.18
77	Human	f	1962	0.44	0.21	0.07	0.28	0.5	0.27	0.09	0.04	0.05	0.05	0.4	0.6	0.4	0.6	0.49	0.51	0.57	0.43	0.6	0.4	0.45	0.14	0.25	0.16	0.47	0.53	0.38	0.26	0.36	0.13	0.12	0.22	0.19	0.12	0.23	0.66	0.34	1	0.49	0.51	0.43	0.19	0.12	0.26	0.17	0.18
78	Human	f	1962	0.44	0.21	0.07	0.28	0.5	0.27	0.09	0.04	0.05	0.05	0.4	0.6	0.4	0.6	0.49	0.51	0.57	0.43	0.6	0.4	0.45	0.14	0.25	0.16	0.47	0.53	0.38	0.26	0.36	0.13	0.12	0.22	0.19	0.12	0.23	0.65	0.35	1	0.49	0.51	0.43	0.19	0.12	0.26	0.17	0.18
79	Human	f	1962	0.44	0.21	0.07	0.29	0.5	0.27	0.09	0.04	0.05	0.05	0.4	0.6	0.4	0.6	0.49	0.51	0.57	0.43	0.6	0.4	0.45	0.14	0.25	0.16	0.47	0.53	0.38	0.26	0.36	0.13	0.12	0.22	0.19	0.12	0.23	0.66	0.34	1	0.49	0.51	0.43	0.19	0.12	0.26	0.17	0.18
80	Human	f	1962	0.44	0.21	0.07	0.28	0.5	0.27	0.09	0.04	0.05	0.05	0.4	0.6	0.4	0.6	0.49	0.51	0.57	0.43	0.6	0.4	0.45	0.14	0.25	0.16	0.47	0.53	0.38	0.26	0.37	0.13	0.12	0.21	0.19	0.12	0.23	0.65	0.35	1	0.49	0.51	0.43	0.19	0.12	0.26	0.17	0.18
81	Human	f	1962	0.44	0.21	0.07	0.28	0.5	0.28	0.09	0.04	0.05	0.05	0.4	0.6	0.4	0.6	0.5	0.5	0.57	0.43	0.6	0.4	0.45	0.14	0.25	0.16	0.47	0.53	0.38	0.26	0.37	0.13	0.12	0.21	0.19	0.12	0.23	0.65	0.35	1	0.49	0.51	0.43	0.19	0.12	0.26	0.17	0.18
82	Human	f	1962	0.44	0.21	0.07	0.28	0.49	0.28	0.09	0.04	0.05	0.05	0.4	0.6	0.4	0.6	0.49	0.51	0.57	0.43	0.6	0.4	0.45	0.14	0.25	0.16	0.47	0.53	0.37	0.26	0.37	0.13	0.12	0.21	0.19	0.12	0.23	0.65	0.35	1	0.49	0.51	0.43	0.19	0.12	0.26	0.17	0.18
83	Human	f	1962	0.44	0.21	0.07	0.28	0.49	0.28	0.09	0.04	0.05	0.05	0.4	0.6	0.4	0.6	0.49	0.51	0.57	0.43	0.6	0.4	0.45	0.14	0.25	0.16	0.47	0.53	0.38	0.26	0.37	0.13	0.12	0.21	0.19	0.12	0.23	0.66	0.34	1	0.49	0.51	0.43	0.19	0.12	0.26	0.17	0.18
84	Human	f	1962	0.42	0.22	0.07	0.28	0.48	0.27	0.11	0.04	0.05	0.05	0.4	0.6	0.4	0.6	0.49	0.51	0.57	0.43	0.6	0.4	0.46	0.13	0.25	0.16	0.48	0.52	0.38	0.26	0.36	0.14	0.11	0.21	0.2	0.12	0.22	0.66	0.34	1	0.51	0.49	0.44	0.19	0.12	0.25	0.17	0.18
85	Human	f	1962	0.44	0.21	0.07	0.28	0.5	0.28	0.09	0.04	0.05	0.05	0.4	0.6	0.4	0.6	0.5	0.5	0.57	0.43	0.6	0.4	0.45	0.14	0.25	0.16	0.47	0.53	0.37	0.26	0.37	0.13	0.12	0.21	0.19	0.12	0.23	0.65	0.35	1	0.49	0.51	0.43	0.19	0.12	0.26	0.17	0.18
86	Human	f	1962	0.44	0.21	0.07	0.28	0.5	0.28	0.09	0.04	0.05	0.05	0.4	0.6	0.4	0.6	0.5	0.5	0.57	0.43	0.6	0.4	0.45	0.14	0.25	0.16	0.47	0.53	0.37	0.26	0.37	0.13	0.12	0.21	0.19	0.12	0.23	0.65	0.35	1	0.49	0.51	0.43	0.19	0.12	0.26	0.17	0.18
87	Human	f	1962	0.44	0.21	0.07	0.28	0.5	0.27	0.09	0.04	0.05	0.05	0.4	0.6	0.4	0.6	0.49	0.51	0.57	0.43	0.6	0.4	0.45	0.14	0.25	0.16	0.47	0.53	0.38	0.26	0.37	0.13	0.12	0.21	0.19	0.12	0.23	0.65	0.35	1	0.49	0.51	0.43	0.19	0.12	0.26	0.17	0.18
88	Human	f	1962	0.44	0.21	0.07	0.28	0.5	0.27	0.09	0.04	0.05	0.05	0.4	0.6	0.4	0.6	0.49	0.51	0.57	0.43	0.6	0.4	0.45	0.14	0.25	0.16	0.47	0.53	0.38	0.26	0.37	0.13	0.12	0.21	0.19	0.12	0.23	0.65	0.35	1	0.49	0.51	0.43	0.19	0.12	0.26	0.17	0.18
89	Human	f	1962	0.44	0.21	0.07	0.28	0.5	0.27	0.09	0.04	0.05	0.05	0.4	0.6	0.4	0.6	0.5	0.5	0.58	0.42	0.6	0.4	0.45	0.14	0.25	0.16	0.47	0.53	0.38	0.26	0.37	0.13	0.12	0.21	0.19	0.12	0.23	0.65	0.35	1	0.49	0.51	0.43	0.19	0.12	0.26	0.17	0.18
90	Human	f	1962	0.44	0.21	0.07	0.28	0.5	0.28	0.09	0.04	0.05	0.05	0.4	0.6	0.4	0.6	0.5	0.5	0.57	0.43	0.6	0.4	0.45	0.14	0.25	0.16	0.47	0.53	0.37	0.26	0.37	0.13	0.12	0.22	0.19	0.12	0.23	0.65	0.35	1	0.49	0.51	0.43	0.19	0.12	0.26	0.17	0.18
91	Human	f	1962	0.44	0.21	0.07	0.28	0.5	0.28	0.09	0.04	0.05	0.05	0.4	0.6	0.4	0.6	0.5	0.5	0.57	0.43	0.6	0.4	0.45	0.14	0.25	0.16	0.47	0.53	0.38	0.26	0.37	0.13	0.12	0.21	0.19	0.12	0.23	0.65	0.35	1	0.49	0.51	0.43	0.19	0.12	0.26	0.17	0.18
92	Human	f	1962	0.44	0.21	0.07	0.28	0.5	0.27	0.09	0.04	0.05	0.05	0.4	0.6	0.4	0.6	0.5	0.5	0.57	0.43	0.6	0.4	0.45	0.14	0.25	0.16	0.47	0.53	0.38	0.26	0.37	0.13	0.12	0.21	0.19	0.12	0.23	0.65	0.35	1	0.49	0.52	0.43	0.19	0.12	0.26	0.17	0.18
93	Human	f	1962	0.44	0.21	0.07	0.28	0.49	0.28	0.09	0.04	0.05	0.05	0.4	0.6	0.4	0.6	0.49	0.51	0.57	0.43	0.6	0.4	0.45	0.14	0.25	0.16	0.47	0.53	0.38	0.26	0.37	0.13	0.12	0.22	0.19	0.12	0.23	0.65	0.35	1	0.49	0.51	0.43	0.19	0.12	0.26	0.16	0.18
94	Human	f	1962	0.44	0.21	0.07	0.28	0.5	0.27	0.09	0.04	0.05	0.05	0.4	0.6	0.41	0.59	0.49	0.51	0.57	0.43	0.6	0.4	0.45	0.14	0.25	0.16	0.47	0.53	0.38	0.26	0.36	0.14	0.12	0.21	0.19	0.12	0.23	0.65	0.35	1	0.49	0.51	0.43	0.19	0.12	0.26	0.17	0.18
95	Human	f	1962	0.44	0.21	0.07	0.28	0.5	0.28	0.09	0.04	0.05	0.05	0.4	0.6	0.4	0.6	0.5	0.5	0.57	0.43	0.6	0.4	0.45	0.14	0.25	0.16	0.47	0.53	0.38	0.26	0.37	0.13	0.12	0.21	0.19	0.12	0.23	0.65	0.35	1	0.49	0.51	0.43	0.19	0.12	0.26	0.17	0.18
96	Human	f	1962	0.44	0.21	0.07	0.28	0.5	0.27	0.09	0.04	0.05	0.05	0.4	0.6	0.41	0.59	0.5	0.5	0.57	0.43	0.6	0.4	0.45	0.14	0.25	0.16	0.48	0.52	0.37	0.26	0.37	0.14	0.12	0.22	0.19	0.12	0.23	0.65	0.35	1	0.49	0.51	0.43	0.19	0.12	0.26	0.17	0.18
97	Human	f	1962	0.44	0.2	0.07	0.28	0.5	0.28	0.09	0.04	0.05	0.05	0.4	0.6	0.4	0.6	0.5	0.5	0.56	0.44	0.6	0.4	0.45	0.14	0.25	0.16	0.47	0.53	0.38	0.26	0.37	0.13	0.12	0.21	0.19	0.12	0.23	0.65	0.35	1	0.49	0.51	0.43	0.19	0.12	0.26	0.17	0.18
98	Human	f	1962	0.44	0.21	0.07	0.28	0.5	0.27	0.09	0.04	0.05	0.05	0.4	0.6	0.4	0.6	0.5	0.5	0.57	0.43	0.6	0.4	0.45	0.14	0.25	0.16	0.47	0.53	0.38	0.26	0.37	0.13	0.12	0.21	0.19	0.12	0.23	0.65	0.35	1	0.49	0.51	0.43	0.19	0.12	0.26	0.17	0.18
99	Human	f	1962	0.44	0.21	0.07	0.28	0.5	0.27	0.09	0.04	0.05	0.05	0.4	0.6	0.4	0.6	0.49	0.51	0.57	0.43	0.6	0.4	0.45	0.14	0.25	0.16	0.47	0.53	0.38	0.26	0.37	0.13	0.12	0.22	0.19	0.12	0.23	0.65	0.35	1	0.49	0.51	0.43	0.19	0.12	0.26	0.17	0.18
100	Human	f	1962	0.44	0.21	0.07	0.28	0.5	0.28	0.09	0.04	0.05	0.05	0.4	0.6	0.41	0.59	0.49	0.51	0.57	0.43	0.6	0.4	0.44	0.14	0.26	0.16	0.47	0.53	0.38	0.26	0.36	0.13	0.12	0.21	0.19	0.12	0.23	0.65	0.35	1	0.49	0.51	0.43	0.19	0.12	0.26	0.17	0.18
101	Human	f	1962	0.44	0.21	0.07	0.28	0.5	0.27	0.09	0.04	0.04	0.05	0.4	0.6	0.4	0.6	0.49	0.51	0.57	0.43	0.6	0.4	0.45	0.14	0.25	0.16	0.47	0.53	0.38	0.26	0.37	0.13	0.12	0.22	0.19	0.12	0.23	0.66	0.34	1	0.49	0.51	0.43	0.19	0.12	0.26	0.17	0.18
102	Human	f	1962	0.44	0.21	0.07	0.28	0.49	0.28	0.09	0.04	0.05	0.05	0.4	0.6	0.41	0.59	0.49	0.51	0.57	0.43	0.6	0.4	0.45	0.14	0.26	0.16	0.47	0.53	0.38	0.26	0.36	0.13	0.12	0.21	0.19	0.12	0.23	0.65	0.35	1	0.49	0.51	0.43	0.19	0.12	0.26	0.17	0.18
103	Human	f	1962	0.43	0.21	0.07	0.28	0.5	0.28	0.09	0.04	0.05	0.05	0.4	0.6	0.4	0.6	0.5	0.5	0.57	0.43	0.6	0.4	0.45	0.14	0.25	0.16	0.47	0.53	0.37	0.26	0.37	0.14	0.12	0.22	0.19	0.12	0.23	0.65	0.35	1	0.49	0.51	0.43	0.19	0.12	0.26	0.17	0.18
104	Human	f	1962	0.44	0.21	0.07	0.28	0.5	0.27	0.09	0.04	0.05	0.05	0.4	0.6	0.4	0.6	0.5	0.5	0.57	0.43	0.6	0.4	0.45	0.14	0.25	0.16	0.47	0.53	0.38	0.26	0.36	0.13	0.12	0.22	0.19	0.12	0.22	0.65	0.35	1	0.48	0.52	0.43	0.19	0.12	0.26	0.17	0.18
105	Human	f	1962	0.44	0.21	0.07	0.28	0.49	0.27	0.09	0.04	0.05	0.05	0.4	0.6	0.4	0.6	0.49	0.51	0.57	0.43	0.6	0.4	0.45	0.14	0.25	0.16	0.47	0.53	0.38	0.26	0.36	0.13	0.12	0.22	0.19	0.12	0.23	0.66	0.34	1	0.49	0.51	0.43	0.19	0.12	0.26	0.17	0.18
106	Human	f	1962	0.44	0.21	0.07	0.28	0.5	0.28	0.09	0.04	0.05	0.05	0.4	0.6	0.41	0.59	0.5	0.5	0.57	0.43	0.6	0.4	0.45	0.14	0.25	0.16	0.47	0.53	0.38	0.26	0.37	0.13	0.12	0.21	0.19	0.12	0.23	0.65	0.35	1	0.49	0.51	0.43	0.19	0.12	0.26	0.17	0.18
107	Human	f	1962	0.43	0.21	0.07	0.28	0.5	0.28	0.09	0.04	0.05	0.05	0.4	0.6	0.4	0.6	0.49	0.51	0.58	0.42	0.6	0.4	0.45	0.14	0.25	0.16	0.47	0.53	0.38	0.26	0.37	0.14	0.12	0.22	0.19	0.12	0.23	0.65	0.35	1	0.49	0.51	0.43	0.19	0.12	0.26	0.17	0.18
108	Human	f	1962	0.43	0.21	0.07	0.28	0.49	0.27	0.1	0.04	0.05	0.04	0.4	0.6	0.4	0.6	0.45	0.55	0.57	0.43	0.62	0.38	0.45	0.13	0.25	0.17	0.48	0.52	0.38	0.26	0.36	0.14	0.12	0.21	0.18	0.12	0.22	0.66	0.34	1	0.51	0.49	0.45	0.17	0.11	0.27	0.16	0.19
109	Human	f	1962	0.44	0.21	0.07	0.28	0.5	0.27	0.09	0.04	0.05	0.05	0.4	0.6	0.41	0.59	0.49	0.51	0.57	0.43	0.6	0.4	0.45	0.14	0.25	0.16	0.47	0.53	0.38	0.26	0.36	0.13	0.12	0.21	0.19	0.12	0.23	0.65	0.35	1	0.49	0.51	0.43	0.19	0.12	0.26	0.17	0.18
110	Human	f	1962	0.44	0.21	0.07	0.28	0.5	0.27	0.09	0.04	0.05	0.05	0.4	0.6	0.4	0.6	0.49	0.51	0.57	0.43	0.6	0.4	0.45	0.14	0.25	0.16	0.47	0.53	0.38	0.25	0.37	0.14	0.12	0.22	0.19	0.12	0.23	0.65	0.35	1	0.49	0.51	0.43	0.19	0.12	0.26	0.17	0.18
111	Human	f	1962	0.44	0.21	0.07	0.29	0.5	0.27	0.09	0.04	0.05	0.05	0.4	0.6	0.39	0.61	0.49	0.51	0.57	0.43	0.6	0.4	0.45	0.14	0.25	0.16	0.47	0.53	0.38	0.26	0.36	0.13	0.12	0.21	0.19	0.12	0.23	0.65	0.35	1	0.49	0.51	0.43	0.19	0.12	0.26	0.17	0.18
112	Human	f	1962	0.44	0.21	0.07	0.28	0.5	0.27	0.09	0.04	0.05	0.05	0.4	0.6	0.4	0.6	0.49	0.51	0.57	0.43	0.6	0.4	0.45	0.14	0.25	0.16	0.47	0.53	0.38	0.26	0.36	0.13	0.12	0.21	0.19	0.12	0.23	0.65	0.35	1	0.49	0.51	0.43	0.19	0.12	0.26	0.17	0.18
113	Human	f	1962	0.43	0.21	0.07	0.29	0.5	0.27	0.1	0.04	0.05	0.04	0.4	0.6	0.4	0.6	0.45	0.55	0.57	0.43	0.62	0.38	0.45	0.14	0.26	0.16	0.47	0.53	0.38	0.26	0.36	0.14	0.13	0.21	0.18	0.12	0.22	0.65	0.35	1	0.51	0.49	0.46	0.16	0.11	0.27	0.17	0.19
114	Human	f	1962	0.44	0.21	0.07	0.28	0.5	0.27	0.09	0.04	0.05	0.05	0.4	0.6	0.4	0.6	0.49	0.51	0.57	0.43	0.6	0.4	0.45	0.14	0.25	0.16	0.47	0.53	0.38	0.26	0.36	0.13	0.11	0.21	0.19	0.12	0.23	0.66	0.34	1	0.49	0.51	0.43	0.19	0.12	0.26	0.17	0.18
115	Human	f	1962	0.44	0.21	0.07	0.28	0.5	0.27	0.09	0.04	0.05	0.05	0.4	0.6	0.4	0.6	0.49	0.51	0.57	0.43	0.6	0.4	0.45	0.14	0.25	0.16	0.47	0.53	0.38	0.26	0.36	0.13	0.11	0.22	0.19	0.12	0.23	0.66	0.34	1	0.49	0.51	0.43	0.19	0.12	0.26	0.17	0.18
116	Human	f	1962	0.43	0.2	0.08	0.29	0.49	0.28	0.09	0.04	0.05	0.04	0.41	0.59	0.4	0.6	0.49	0.51	0.57	0.43	0.61	0.39	0.45	0.14	0.25	0.16	0.47	0.53	0.37	0.26	0.37	0.14	0.12	0.22	0.19	0.12	0.22	0.65	0.35	1	0.5	0.5	0.44	0.19	0.11	0.26	0.17	0.18
117	Human	f	1962	0.44	0.21	0.07	0.28	0.5	0.27	0.09	0.04	0.05	0.05	0.4	0.6	0.4	0.6	0.49	0.51	0.57	0.43	0.6	0.4	0.45	0.14	0.25	0.16	0.47	0.53	0.38	0.26	0.37	0.13	0.12	0.22	0.19	0.12	0.23	0.66	0.34	1	0.49	0.51	0.43	0.19	0.12	0.26	0.17	0.18
118	Human	f	1962	0.44	0.21	0.07	0.28	0.5	0.27	0.09	0.04	0.05	0.05	0.4	0.6	0.4	0.6	0.49	0.51	0.57	0.43	0.6	0.4	0.45	0.14	0.25	0.16	0.47	0.53	0.38	0.26	0.36	0.13	0.12	0.21	0.19	0.12	0.23	0.65	0.35	1	0.49	0.51	0.43	0.19	0.12	0.26	0.17	0.18
119	Human	f	1962	0.44	0.21	0.07	0.28	0.5	0.28	0.09	0.04	0.05	0.05	0.41	0.59	0.4	0.6	0.5	0.5	0.57	0.43	0.6	0.4	0.45	0.14	0.26	0.16	0.47	0.53	0.38	0.26	0.37	0.13	0.12	0.21	0.19	0.12	0.23	0.65	0.35	1	0.49	0.51	0.43	0.19	0.12	0.26	0.17	0.18
120	Human	f	1963	0.43	0.2	0.08	0.28	0.49	0.28	0.09	0.04	0.05	0.05	0.42	0.58	0.4	0.6	0.49	0.51	0.57	0.43	0.61	0.39	0.45	0.14	0.25	0.17	0.46	0.54	0.38	0.25	0.37	0.13	0.12	0.22	0.19	0.12	0.22	0.65	0.35	1	0.5	0.5	0.43	0.19	0.12	0.26	0.17	0.18
122	Human	f	1963	0.43	0.2	0.08	0.29	0.5	0.27	0.09	0.04	0.05	0.04	0.42	0.58	0.39	0.61	0.5	0.5	0.57	0.43	0.61	0.39	0.45	0.13	0.25	0.17	0.47	0.53	0.38	0.26	0.37	0.13	0.12	0.22	0.19	0.12	0.22	0.65	0.35	1	0.49	0.51	0.43	0.19	0.12	0.26	0.17	0.18
123	Human	f	1965	0.42	0.22	0.08	0.28	0.53	0.25	0.09	0.05	0.05	0.03	0.39	0.61	0.41	0.59	0.48	0.52	0.6	0.4	0.6	0.4	0.46	0.14	0.23	0.18	0.46	0.54	0.39	0.24	0.37	0.15	0.11	0.21	0.19	0.12	0.22	0.64	0.36	1	0.51	0.49	0.44	0.19	0.09	0.28	0.19	0.17
124	Human	f	1965	0.42	0.22	0.08	0.29	0.52	0.25	0.09	0.05	0.05	0.03	0.39	0.61	0.41	0.59	0.48	0.52	0.59	0.41	0.6	0.4	0.46	0.14	0.23	0.17	0.46	0.54	0.38	0.25	0.37	0.15	0.11	0.21	0.19	0.12	0.22	0.64	0.36	1	0.5	0.5	0.44	0.19	0.09	0.28	0.19	0.17
125	Human	f	1965	0.42	0.22	0.08	0.28	0.52	0.26	0.09	0.05	0.05	0.03	0.4	0.6	0.41	0.59	0.48	0.52	0.59	0.41	0.59	0.41	0.46	0.14	0.24	0.17	0.46	0.54	0.38	0.25	0.37	0.14	0.11	0.21	0.19	0.12	0.22	0.64	0.36	1	0.5	0.5	0.44	0.19	0.09	0.28	0.19	0.17
126	Human	f	1965	0.42	0.22	0.08	0.28	0.52	0.25	0.09	0.05	0.05	0.03	0.4	0.6	0.41	0.59	0.47	0.53	0.58	0.42	0.59	0.41	0.45	0.14	0.23	0.17	0.45	0.55	0.39	0.24	0.37	0.15	0.11	0.21	0.19	0.12	0.22	0.66	0.34	1	0.51	0.49	0.43	0.19	0.09	0.29	0.19	0.17
127	Human	f	1965	0.42	0.22	0.08	0.29	0.52	0.25	0.09	0.05	0.05	0.03	0.39	0.61	0.42	0.58	0.48	0.52	0.59	0.41	0.6	0.4	0.47	0.13	0.22	0.17	0.45	0.55	0.39	0.24	0.37	0.15	0.11	0.21	0.18	0.12	0.22	0.64	0.36	1	0.5	0.5	0.44	0.19	0.09	0.28	0.19	0.17
128	Human	f	1965	0.43	0.21	0.07	0.29	0.51	0.26	0.09	0.05	0.05	0.03	0.39	0.61	0.41	0.59	0.48	0.52	0.58	0.42	0.59	0.41	0.47	0.14	0.23	0.16	0.46	0.54	0.39	0.26	0.36	0.14	0.11	0.21	0.19	0.12	0.22	0.65	0.35	1	0.5	0.5	0.44	0.18	0.09	0.28	0.18	0.17
129	Human	f	1966	0.42	0.21	0.08	0.29	0.52	0.26	0.09	0.05	0.05	0.03	0.4	0.6	0.41	0.59	0.47	0.53	0.6	0.4	0.59	0.41	0.46	0.13	0.24	0.18	0.46	0.54	0.39	0.24	0.37	0.15	0.12	0.21	0.18	0.13	0.22	0.64	0.36	1	0.5	0.5	0.44	0.19	0.09	0.28	0.19	0.17
130	Human	f	1966	0.42	0.22	0.08	0.29	0.53	0.24	0.09	0.05	0.05	0.03	0.39	0.61	0.41	0.59	0.48	0.52	0.59	0.41	0.59	0.41	0.46	0.14	0.23	0.17	0.46	0.54	0.39	0.25	0.36	0.15	0.11	0.21	0.19	0.12	0.22	0.64	0.36	1	0.51	0.49	0.44	0.19	0.09	0.28	0.19	0.17
131	Human	f	1966	0.42	0.21	0.08	0.29	0.52	0.26	0.09	0.05	0.05	0.03	0.4	0.6	0.41	0.59	0.48	0.52	0.58	0.42	0.59	0.41	0.46	0.13	0.23	0.18	0.46	0.54	0.39	0.25	0.37	0.15	0.11	0.21	0.18	0.13	0.22	0.64	0.36	1	0.51	0.49	0.44	0.19	0.09	0.28	0.19	0.17
132	Human	f	1966	0.43	0.2	0.07	0.29	0.51	0.26	0.1	0.04	0.05	0.04	0.4	0.6	0.42	0.58	0.48	0.52	0.57	0.43	0.6	0.4	0.46	0.14	0.24	0.17	0.47	0.53	0.39	0.25	0.36	0.15	0.12	0.21	0.19	0.11	0.23	0.64	0.36	1	0.51	0.49	0.45	0.19	0.1	0.26	0.18	0.18
134	Human	f	1968	0.42	0.21	0.07	0.29	0.51	0.26	0.09	0.05	0.05	0.05	0.4	0.6	0.4	0.6	0.48	0.52	0.61	0.39	0.59	0.41	0.45	0.14	0.25	0.16	0.47	0.53	0.38	0.25	0.37	0.15	0.12	0.21	0.18	0.12	0.23	0.66	0.34	1	0.51	0.49	0.43	0.19	0.12	0.27	0.17	0.19
135	Human	f	1968	0.42	0.2	0.08	0.3	0.51	0.25	0.1	0.04	0.05	0.04	0.41	0.59	0.42	0.58	0.49	0.51	0.59	0.41	0.6	0.4	0.43	0.14	0.27	0.16	0.44	0.56	0.38	0.26	0.36	0.15	0.12	0.22	0.17	0.12	0.22	0.64	0.36	1	0.51	0.49	0.44	0.18	0.11	0.27	0.17	0.18
139	Human	f	1974	0.43	0.21	0.07	0.3	0.51	0.26	0.09	0.04	0.05	0.04	0.36	0.64	0.42	0.58	0.47	0.53	0.59	0.41	0.55	0.45	0.45	0.15	0.25	0.15	0.45	0.55	0.37	0.24	0.39	0.15	0.12	0.2	0.17	0.13	0.23	0.65	0.35	1	0.5	0.5	0.46	0.17	0.09	0.28	0.17	0.19
140	Human	f	1974	0.44	0.21	0.06	0.28	0.51	0.26	0.09	0.05	0.05	0.05	0.39	0.61	0.42	0.58	0.48	0.52	0.6	0.4	0.56	0.44	0.42	0.14	0.27	0.16	0.46	0.54	0.38	0.25	0.38	0.13	0.12	0.22	0.18	0.12	0.24	0.64	0.36	1	0.5	0.5	0.43	0.19	0.11	0.27	0.17	0.19
141	Human	f	1974	0.43	0.2	0.06	0.31	0.5	0.27	0.09	0.05	0.04	0.05	0.38	0.62	0.44	0.56	0.5	0.5	0.6	0.4	0.58	0.42	0.43	0.14	0.27	0.16	0.45	0.55	0.38	0.24	0.37	0.14	0.11	0.22	0.18	0.11	0.24	0.65	0.35	1	0.5	0.5	0.44	0.19	0.11	0.27	0.17	0.19
142	Human	f	1974	0.45	0.21	0.06	0.28	0.5	0.27	0.09	0.04	0.04	0.05	0.39	0.61	0.42	0.58	0.49	0.51	0.59	0.41	0.57	0.43	0.42	0.14	0.27	0.16	0.46	0.54	0.38	0.24	0.38	0.13	0.12	0.22	0.17	0.11	0.24	0.64	0.36	1	0.5	0.5	0.44	0.18	0.1	0.28	0.17	0.19
143	Human	f	1974	0.45	0.21	0.06	0.28	0.51	0.26	0.09	0.05	0.04	0.05	0.39	0.61	0.42	0.58	0.48	0.52	0.6	0.4	0.56	0.44	0.42	0.14	0.27	0.16	0.46	0.54	0.38	0.24	0.38	0.13	0.12	0.22	0.18	0.12	0.24	0.64	0.36	1	0.5	0.5	0.43	0.19	0.11	0.27	0.17	0.19
144	Human	f	1974	0.43	0.2	0.06	0.31	0.5	0.27	0.09	0.05	0.04	0.05	0.38	0.62	0.44	0.56	0.5	0.5	0.6	0.4	0.57	0.43	0.43	0.14	0.27	0.16	0.45	0.55	0.38	0.25	0.37	0.15	0.11	0.21	0.19	0.11	0.24	0.65	0.35	1	0.5	0.5	0.44	0.19	0.11	0.27	0.17	0.19
145	Human	f	1974	0.45	0.21	0.06	0.28	0.5	0.27	0.09	0.04	0.04	0.05	0.39	0.61	0.42	0.58	0.49	0.51	0.6	0.4	0.57	0.43	0.43	0.14	0.27	0.16	0.46	0.54	0.38	0.24	0.38	0.13	0.12	0.22	0.18	0.11	0.23	0.64	0.36	1	0.5	0.5	0.44	0.18	0.1	0.28	0.17	0.19
146	Human	f	1974	0.45	0.21	0.06	0.28	0.5	0.27	0.09	0.04	0.05	0.05	0.39	0.61	0.41	0.59	0.47	0.53	0.61	0.39	0.57	0.43	0.43	0.14	0.27	0.16	0.47	0.53	0.37	0.24	0.38	0.13	0.12	0.22	0.18	0.11	0.23	0.65	0.35	1	0.49	0.51	0.44	0.19	0.1	0.27	0.17	0.18
147	Human	f	1974	0.44	0.2	0.06	0.31	0.5	0.27	0.09	0.05	0.04	0.05	0.38	0.62	0.44	0.56	0.5	0.5	0.6	0.4	0.57	0.43	0.43	0.14	0.27	0.16	0.46	0.54	0.39	0.24	0.37	0.14	0.11	0.22	0.19	0.11	0.23	0.65	0.35	1	0.5	0.5	0.44	0.19	0.11	0.26	0.17	0.2
148	Human	f	1974	0.45	0.21	0.06	0.28	0.51	0.26	0.09	0.04	0.04	0.05	0.39	0.61	0.42	0.58	0.49	0.51	0.6	0.4	0.56	0.44	0.43	0.14	0.27	0.16	0.46	0.54	0.37	0.24	0.39	0.13	0.12	0.22	0.18	0.11	0.24	0.64	0.36	1	0.51	0.5	0.43	0.19	0.11	0.27	0.17	0.19
149	Human	f	1974	0.44	0.21	0.07	0.28	0.51	0.26	0.1	0.04	0.04	0.04	0.39	0.61	0.43	0.57	0.49	0.51	0.59	0.41	0.56	0.44	0.43	0.14	0.26	0.16	0.46	0.54	0.38	0.24	0.38	0.13	0.12	0.22	0.18	0.11	0.23	0.65	0.35	1	0.5	0.5	0.44	0.19	0.11	0.27	0.17	0.19
150	Human	f	1974	0.44	0.21	0.06	0.28	0.51	0.26	0.09	0.05	0.05	0.05	0.39	0.61	0.42	0.58	0.5	0.5	0.6	0.4	0.56	0.44	0.44	0.14	0.26	0.16	0.47	0.53	0.37	0.25	0.38	0.14	0.12	0.22	0.18	0.12	0.23	0.63	0.37	1	0.5	0.5	0.43	0.19	0.11	0.27	0.17	0.19
151	Human	f	1974	0.45	0.21	0.06	0.28	0.51	0.26	0.09	0.04	0.04	0.05	0.39	0.61	0.42	0.58	0.49	0.51	0.6	0.4	0.57	0.43	0.43	0.14	0.26	0.16	0.46	0.54	0.37	0.24	0.38	0.13	0.12	0.22	0.18	0.11	0.24	0.64	0.36	1	0.5	0.5	0.43	0.19	0.11	0.27	0.17	0.19
152	Human	f	1974	0.45	0.21	0.06	0.28	0.5	0.27	0.09	0.04	0.04	0.05	0.39	0.61	0.41	0.59	0.5	0.5	0.6	0.4	0.57	0.43	0.42	0.14	0.27	0.17	0.46	0.54	0.38	0.25	0.38	0.13	0.12	0.22	0.18	0.11	0.23	0.64	0.36	1	0.5	0.5	0.44	0.18	0.1	0.28	0.17	0.19
153	Human	f	1974	0.44	0.2	0.06	0.3	0.5	0.28	0.09	0.05	0.04	0.04	0.39	0.61	0.44	0.56	0.5	0.5	0.6	0.4	0.57	0.43	0.43	0.14	0.26	0.16	0.43	0.57	0.38	0.24	0.38	0.14	0.11	0.21	0.18	0.11	0.24	0.65	0.35	1	0.5	0.5	0.44	0.19	0.11	0.26	0.17	0.19
154	Human	f	1974	0.44	0.21	0.06	0.28	0.51	0.26	0.09	0.04	0.04	0.05	0.39	0.61	0.42	0.58	0.49	0.51	0.6	0.4	0.56	0.44	0.43	0.14	0.27	0.16	0.46	0.54	0.38	0.24	0.38	0.13	0.12	0.22	0.18	0.11	0.23	0.64	0.36	1	0.5	0.5	0.43	0.19	0.11	0.27	0.17	0.19
155	Human	f	1974	0.45	0.21	0.06	0.28	0.5	0.27	0.09	0.04	0.04	0.05	0.39	0.61	0.42	0.58	0.49	0.51	0.59	0.41	0.57	0.43	0.42	0.14	0.27	0.16	0.46	0.54	0.38	0.24	0.38	0.13	0.12	0.22	0.18	0.11	0.23	0.64	0.36	1	0.5	0.5	0.44	0.18	0.1	0.28	0.17	0.19
156	Human	f	1974	0.45	0.21	0.06	0.28	0.51	0.26	0.09	0.05	0.05	0.05	0.39	0.61	0.42	0.58	0.49	0.51	0.6	0.4	0.56	0.44	0.43	0.14	0.27	0.16	0.46	0.54	0.38	0.24	0.38	0.13	0.12	0.22	0.18	0.12	0.23	0.64	0.36	1	0.5	0.5	0.43	0.19	0.11	0.27	0.17	0.18
157	Human	f	1974	0.45	0.21	0.06	0.28	0.51	0.27	0.09	0.05	0.05	0.05	0.38	0.62	0.42	0.58	0.49	0.51	0.6	0.4	0.57	0.43	0.43	0.14	0.26	0.16	0.48	0.52	0.37	0.25	0.38	0.14	0.12	0.22	0.18	0.11	0.24	0.64	0.36	1	0.5	0.5	0.44	0.18	0.11	0.27	0.17	0.19
158	Human	f	1974	0.45	0.21	0.06	0.28	0.5	0.27	0.09	0.05	0.05	0.05	0.39	0.61	0.41	0.59	0.49	0.51	0.6	0.4	0.57	0.43	0.42	0.14	0.27	0.16	0.47	0.53	0.38	0.24	0.38	0.13	0.12	0.22	0.18	0.11	0.24	0.64	0.36	1	0.5	0.5	0.45	0.18	0.1	0.28	0.17	0.19
159	Human	f	1974	0.44	0.21	0.07	0.28	0.51	0.26	0.09	0.05	0.05	0.04	0.38	0.62	0.45	0.55	0.49	0.51	0.61	0.39	0.6	0.4	0.45	0.14	0.25	0.16	0.49	0.51	0.38	0.24	0.38	0.15	0.12	0.22	0.18	0.11	0.23	0.65	0.35	1	0.49	0.51	0.44	0.18	0.11	0.27	0.17	0.19
160	Human	f	1974	0.45	0.21	0.06	0.28	0.51	0.27	0.09	0.04	0.05	0.05	0.39	0.61	0.42	0.58	0.49	0.51	0.6	0.4	0.56	0.44	0.43	0.14	0.26	0.17	0.46	0.54	0.38	0.24	0.38	0.13	0.12	0.22	0.18	0.11	0.24	0.64	0.36	1	0.5	0.5	0.44	0.19	0.1	0.27	0.17	0.19
161	Human	f	1974	0.45	0.2	0.06	0.28	0.5	0.27	0.1	0.04	0.04	0.04	0.38	0.62	0.43	0.57	0.5	0.5	0.6	0.4	0.56	0.44	0.44	0.14	0.26	0.16	0.46	0.54	0.38	0.24	0.38	0.14	0.12	0.23	0.18	0.11	0.23	0.63	0.37	1	0.5	0.5	0.44	0.19	0.11	0.27	0.17	0.19
162	Human	f	1974	0.45	0.21	0.06	0.28	0.51	0.27	0.09	0.05	0.05	0.05	0.39	0.61	0.41	0.59	0.5	0.5	0.6	0.4	0.57	0.43	0.42	0.14	0.27	0.16	0.46	0.54	0.38	0.24	0.38	0.14	0.12	0.22	0.18	0.11	0.23	0.64	0.36	1	0.5	0.5	0.44	0.18	0.1	0.28	0.17	0.19
163	Human	f	1974	0.45	0.21	0.06	0.28	0.5	0.27	0.09	0.05	0.05	0.05	0.4	0.6	0.42	0.58	0.49	0.51	0.6	0.4	0.56	0.44	0.44	0.14	0.26	0.16	0.47	0.53	0.38	0.24	0.39	0.13	0.12	0.22	0.18	0.11	0.23	0.65	0.35	1	0.5	0.5	0.43	0.2	0.1	0.26	0.17	0.18
164	Human	f	1975	0.45	0.2	0.06	0.29	0.51	0.27	0.09	0.05	0.05	0.05	0.39	0.61	0.42	0.58	0.49	0.51	0.6	0.4	0.56	0.44	0.43	0.14	0.27	0.16	0.47	0.53	0.37	0.24	0.38	0.14	0.12	0.22	0.18	0.11	0.23	0.63	0.37	1	0.5	0.5	0.42	0.19	0.12	0.27	0.17	0.19
165	Human	f	1975	0.44	0.21	0.06	0.28	0.51	0.26	0.09	0.05	0.05	0.05	0.39	0.61	0.42	0.58	0.49	0.51	0.6	0.4	0.56	0.44	0.43	0.14	0.27	0.16	0.48	0.52	0.37	0.25	0.38	0.14	0.12	0.22	0.18	0.11	0.23	0.63	0.37	1	0.49	0.51	0.42	0.19	0.12	0.27	0.17	0.19
166	Human	f	1975	0.45	0.21	0.06	0.28	0.5	0.27	0.09	0.05	0.05	0.05	0.39	0.61	0.42	0.58	0.47	0.53	0.6	0.4	0.56	0.44	0.43	0.14	0.26	0.16	0.47	0.53	0.38	0.25	0.38	0.13	0.12	0.22	0.18	0.11	0.24	0.63	0.37	1	0.49	0.51	0.42	0.19	0.12	0.27	0.17	0.19
167	Human	f	1975	0.44	0.21	0.07	0.28	0.51	0.27	0.09	0.05	0.05	0.05	0.39	0.61	0.42	0.58	0.49	0.51	0.6	0.4	0.56	0.44	0.43	0.14	0.27	0.16	0.47	0.53	0.37	0.25	0.38	0.14	0.12	0.22	0.18	0.11	0.24	0.64	0.36	1	0.51	0.49	0.42	0.19	0.12	0.27	0.17	0.19
168	Human	f	1975	0.45	0.21	0.07	0.28	0.51	0.27	0.09	0.05	0.05	0.04	0.39	0.61	0.42	0.58	0.49	0.51	0.6	0.4	0.56	0.44	0.43	0.14	0.27	0.16	0.45	0.55	0.37	0.24	0.39	0.13	0.12	0.21	0.18	0.11	0.24	0.65	0.35	1	0.51	0.49	0.43	0.19	0.11	0.27	0.17	0.19
169	Human	f	1975	0.44	0.21	0.06	0.28	0.51	0.27	0.09	0.05	0.04	0.05	0.39	0.61	0.42	0.58	0.48	0.52	0.59	0.41	0.56	0.44	0.43	0.14	0.26	0.17	0.47	0.53	0.38	0.24	0.38	0.13	0.12	0.22	0.18	0.12	0.23	0.64	0.36	1	0.51	0.49	0.44	0.19	0.11	0.27	0.17	0.19
170	Human	f	1975	0.44	0.21	0.06	0.28	0.51	0.27	0.09	0.05	0.04	0.05	0.39	0.61	0.42	0.58	0.48	0.52	0.59	0.41	0.56	0.44	0.43	0.14	0.26	0.17	0.47	0.53	0.38	0.24	0.38	0.13	0.12	0.22	0.18	0.12	0.23	0.64	0.36	1	0.51	0.49	0.44	0.19	0.11	0.27	0.17	0.19
171	Human	f	1975	0.44	0.21	0.06	0.28	0.51	0.27	0.09	0.05	0.05	0.05	0.38	0.62	0.42	0.58	0.49	0.51	0.6	0.4	0.57	0.43	0.43	0.14	0.27	0.16	0.47	0.53	0.37	0.25	0.38	0.14	0.12	0.22	0.18	0.11	0.24	0.63	0.37	1	0.5	0.5	0.42	0.19	0.12	0.27	0.17	0.19
172	Human	f	1975	0.44	0.21	0.06	0.28	0.51	0.27	0.09	0.05	0.04	0.05	0.39	0.61	0.42	0.58	0.49	0.51	0.6	0.4	0.56	0.44	0.44	0.14	0.26	0.16	0.47	0.53	0.37	0.25	0.38	0.13	0.12	0.22	0.18	0.11	0.23	0.63	0.37	1	0.5	0.5	0.44	0.19	0.11	0.27	0.17	0.19
173	Human	f	1975	0.45	0.21	0.06	0.28	0.51	0.26	0.09	0.04	0.04	0.05	0.39	0.61	0.42	0.58	0.48	0.52	0.6	0.4	0.57	0.43	0.43	0.14	0.27	0.16	0.47	0.53	0.38	0.24	0.38	0.13	0.12	0.22	0.18	0.11	0.24	0.65	0.35	1	0.5	0.5	0.44	0.19	0.1	0.27	0.17	0.19
174	Human	f	1975	0.44	0.21	0.06	0.29	0.51	0.26	0.09	0.04	0.06	0.04	0.37	0.63	0.42	0.58	0.48	0.52	0.58	0.42	0.56	0.44	0.45	0.15	0.26	0.15	0.45	0.55	0.38	0.23	0.39	0.15	0.12	0.2	0.17	0.14	0.22	0.65	0.35	1	0.49	0.51	0.45	0.17	0.09	0.28	0.17	0.2
175	Human	f	1975	0.44	0.21	0.06	0.29	0.5	0.27	0.09	0.04	0.06	0.04	0.37	0.63	0.43	0.57	0.48	0.52	0.58	0.42	0.56	0.44	0.44	0.15	0.26	0.15	0.45	0.55	0.38	0.23	0.39	0.15	0.12	0.2	0.17	0.14	0.22	0.65	0.35	1	0.49	0.51	0.45	0.17	0.09	0.28	0.17	0.2
176	Human	f	1975	0.44	0.21	0.06	0.29	0.51	0.27	0.09	0.04	0.06	0.04	0.37	0.63	0.43	0.57	0.48	0.52	0.58	0.42	0.56	0.44	0.45	0.15	0.26	0.15	0.45	0.55	0.38	0.23	0.39	0.15	0.12	0.2	0.17	0.14	0.22	0.65	0.35	1	0.49	0.51	0.45	0.17	0.09	0.28	0.17	0.2
177	Human	f	1975	0.44	0.21	0.05	0.29	0.5	0.27	0.09	0.04	0.06	0.04	0.37	0.63	0.43	0.57	0.48	0.52	0.58	0.42	0.56	0.44	0.45	0.15	0.26	0.15	0.45	0.55	0.38	0.23	0.39	0.15	0.12	0.2	0.17	0.14	0.22	0.65	0.35	1	0.49	0.51	0.45	0.17	0.09	0.28	0.17	0.2
178	Human	f	1975	0.44	0.21	0.06	0.29	0.5	0.27	0.09	0.04	0.06	0.04	0.37	0.63	0.43	0.57	0.48	0.52	0.58	0.42	0.56	0.44	0.45	0.15	0.26	0.15	0.45	0.55	0.38	0.23	0.39	0.15	0.12	0.2	0.17	0.14	0.22	0.65	0.35	1	0.49	0.51	0.45	0.17	0.09	0.28	0.17	0.2
179	Human	f	1975	0.44	0.21	0.06	0.29	0.5	0.27	0.09	0.04	0.06	0.04	0.37	0.63	0.42	0.58	0.48	0.52	0.58	0.42	0.56	0.44	0.45	0.15	0.26	0.15	0.45	0.55	0.37	0.23	0.39	0.15	0.12	0.2	0.17	0.14	0.22	0.65	0.35	1	0.49	0.51	0.45	0.17	0.09	0.28	0.17	0.2
180	Human	f	1975	0.44	0.21	0.06	0.29	0.5	0.27	0.09	0.04	0.06	0.04	0.37	0.63	0.43	0.57	0.48	0.52	0.58	0.42	0.56	0.44	0.44	0.15	0.26	0.15	0.45	0.55	0.38	0.23	0.39	0.15	0.12	0.2	0.17	0.14	0.22	0.65	0.35	1	0.49	0.51	0.45	0.17	0.09	0.28	0.17	0.2
181	Human	f	1975	0.43	0.21	0.06	0.3	0.51	0.27	0.09	0.04	0.06	0.04	0.37	0.63	0.43	0.57	0.48	0.52	0.58	0.42	0.56	0.44	0.44	0.15	0.26	0.15	0.44	0.56	0.37	0.24	0.39	0.15	0.12	0.2	0.17	0.14	0.22	0.65	0.35	1	0.49	0.51	0.45	0.17	0.09	0.28	0.17	0.2
182	Human	f	1975	0.44	0.21	0.06	0.29	0.5	0.27	0.09	0.04	0.06	0.04	0.37	0.63	0.43	0.57	0.48	0.52	0.58	0.42	0.56	0.44	0.44	0.15	0.26	0.15	0.45	0.55	0.38	0.23	0.39	0.15	0.12	0.2	0.17	0.14	0.22	0.65	0.35	1	0.49	0.51	0.45	0.17	0.09	0.28	0.17	0.2
183	Human	f	1975	0.44	0.21	0.06	0.29	0.5	0.27	0.09	0.04	0.06	0.04	0.37	0.63	0.43	0.57	0.48	0.52	0.58	0.42	0.56	0.44	0.44	0.15	0.26	0.15	0.45	0.55	0.38	0.23	0.39	0.15	0.12	0.2	0.17	0.14	0.22	0.65	0.35	1	0.5	0.51	0.45	0.17	0.09	0.28	0.17	0.2
184	Human	f	1975	0.43	0.21	0.06	0.29	0.51	0.26	0.09	0.04	0.06	0.04	0.38	0.62	0.44	0.56	0.48	0.52	0.58	0.42	0.56	0.44	0.44	0.15	0.27	0.15	0.45	0.55	0.38	0.24	0.39	0.15	0.12	0.2	0.18	0.13	0.22	0.65	0.35	1	0.5	0.5	0.46	0.17	0.09	0.27	0.17	0.2
185	Human	f	1975	0.44	0.21	0.06	0.29	0.5	0.27	0.09	0.04	0.06	0.04	0.37	0.63	0.43	0.57	0.48	0.52	0.58	0.42	0.56	0.44	0.44	0.15	0.26	0.15	0.45	0.55	0.37	0.23	0.39	0.15	0.12	0.2	0.17	0.14	0.23	0.65	0.35	1	0.49	0.51	0.45	0.17	0.09	0.28	0.17	0.2
186	Human	f	1975	0.45	0.21	0.06	0.28	0.5	0.27	0.09	0.04	0.04	0.05	0.38	0.62	0.42	0.58	0.49	0.51	0.6	0.4	0.57	0.43	0.43	0.14	0.27	0.16	0.46	0.54	0.38	0.24	0.38	0.13	0.12	0.22	0.18	0.11	0.23	0.64	0.36	1	0.5	0.5	0.44	0.18	0.1	0.28	0.17	0.19
187	Human	f	1975	0.45	0.21	0.06	0.28	0.51	0.26	0.1	0.04	0.04	0.05	0.39	0.61	0.42	0.58	0.49	0.51	0.6	0.4	0.56	0.44	0.43	0.15	0.27	0.16	0.46	0.54	0.37	0.24	0.39	0.14	0.12	0.21	0.18	0.11	0.24	0.64	0.36	1	0.5	0.5	0.43	0.19	0.11	0.27	0.17	0.19
188	Human	f	1975	0.45	0.21	0.06	0.28	0.5	0.27	0.09	0.05	0.05	0.05	0.39	0.61	0.42	0.58	0.49	0.51	0.6	0.4	0.57	0.43	0.42	0.14	0.27	0.16	0.46	0.54	0.37	0.25	0.38	0.14	0.12	0.22	0.18	0.11	0.23	0.63	0.37	1	0.5	0.5	0.44	0.18	0.1	0.28	0.17	0.19
189	Human	f	1975	0.45	0.21	0.06	0.28	0.51	0.26	0.09	0.05	0.05	0.05	0.39	0.61	0.42	0.58	0.49	0.51	0.59	0.41	0.59	0.41	0.43	0.14	0.27	0.16	0.47	0.53	0.37	0.24	0.39	0.13	0.12	0.22	0.18	0.11	0.23	0.64	0.36	1	0.49	0.51	0.44	0.19	0.1	0.27	0.17	0.19
190	Human	f	1975	0.44	0.21	0.06	0.29	0.5	0.27	0.09	0.04	0.06	0.04	0.37	0.63	0.43	0.57	0.48	0.52	0.58	0.42	0.56	0.44	0.44	0.15	0.26	0.15	0.45	0.55	0.38	0.23	0.39	0.15	0.12	0.2	0.17	0.14	0.22	0.65	0.35	1	0.49	0.51	0.45	0.17	0.09	0.28	0.17	0.2
191	Human	f	1975	0.44	0.21	0.06	0.28	0.52	0.26	0.09	0.05	0.05	0.04	0.38	0.62	0.42	0.58	0.48	0.52	0.6	0.4	0.57	0.43	0.44	0.14	0.26	0.16	0.46	0.54	0.38	0.25	0.38	0.14	0.12	0.22	0.18	0.11	0.24	0.64	0.36	1	0.49	0.51	0.43	0.19	0.11	0.27	0.17	0.19
192	Human	f	1976	0.44	0.21	0.06	0.29	0.5	0.26	0.09	0.05	0.06	0.04	0.38	0.62	0.41	0.59	0.48	0.52	0.59	0.41	0.56	0.44	0.44	0.15	0.27	0.14	0.45	0.55	0.38	0.24	0.38	0.15	0.12	0.2	0.17	0.14	0.22	0.65	0.35	1	0.49	0.51	0.45	0.18	0.09	0.27	0.17	0.2
194	Human	f	1978	0.43	0.21	0.05	0.3	0.51	0.27	0.08	0.05	0.06	0.04	0.37	0.63	0.41	0.59	0.48	0.52	0.58	0.42	0.57	0.43	0.42	0.15	0.28	0.15	0.43	0.57	0.38	0.23	0.39	0.15	0.12	0.2	0.17	0.13	0.23	0.66	0.34	1	0.48	0.52	0.46	0.16	0.1	0.28	0.17	0.2
195	Human	f	1978	0.43	0.22	0.05	0.3	0.51	0.27	0.08	0.05	0.06	0.04	0.37	0.63	0.41	0.59	0.48	0.52	0.58	0.42	0.57	0.43	0.42	0.15	0.28	0.15	0.43	0.57	0.38	0.23	0.39	0.15	0.12	0.2	0.17	0.13	0.23	0.66	0.34	1	0.49	0.51	0.46	0.16	0.1	0.29	0.17	0.2
196	Human	f	1978	0.43	0.21	0.05	0.3	0.52	0.26	0.08	0.04	0.06	0.04	0.36	0.64	0.41	0.59	0.48	0.52	0.57	0.43	0.57	0.43	0.43	0.15	0.27	0.15	0.43	0.57	0.38	0.23	0.39	0.15	0.12	0.2	0.17	0.13	0.23	0.65	0.35	1	0.49	0.51	0.46	0.16	0.1	0.28	0.17	0.2
197	Human	f	1978	0.43	0.22	0.05	0.3	0.51	0.27	0.08	0.05	0.06	0.04	0.37	0.63	0.41	0.59	0.48	0.52	0.59	0.41	0.57	0.43	0.43	0.15	0.28	0.15	0.42	0.58	0.38	0.22	0.4	0.15	0.11	0.2	0.17	0.13	0.23	0.66	0.34	1	0.48	0.52	0.46	0.16	0.1	0.28	0.17	0.2
198	Human	f	1978	0.45	0.2	0.05	0.3	0.5	0.27	0.08	0.04	0.06	0.04	0.37	0.63	0.42	0.58	0.49	0.51	0.57	0.43	0.56	0.44	0.42	0.15	0.28	0.15	0.41	0.59	0.38	0.22	0.4	0.15	0.13	0.2	0.16	0.13	0.23	0.65	0.35	1	0.48	0.52	0.45	0.17	0.1	0.27	0.17	0.2
199	Human	f	1979	0.43	0.22	0.05	0.3	0.5	0.27	0.08	0.04	0.06	0.04	0.37	0.63	0.4	0.6	0.49	0.51	0.58	0.42	0.58	0.42	0.44	0.14	0.27	0.15	0.42	0.58	0.39	0.22	0.39	0.15	0.12	0.2	0.17	0.14	0.22	0.67	0.33	1	0.49	0.51	0.46	0.17	0.1	0.28	0.18	0.19
200	Human	f	1979	0.43	0.21	0.06	0.3	0.51	0.26	0.09	0.04	0.06	0.04	0.37	0.63	0.42	0.58	0.49	0.51	0.57	0.43	0.58	0.42	0.43	0.14	0.28	0.15	0.43	0.57	0.38	0.23	0.39	0.15	0.12	0.2	0.17	0.14	0.23	0.67	0.33	1	0.49	0.51	0.46	0.17	0.09	0.27	0.17	0.2
201	Human	f	1979	0.43	0.22	0.05	0.3	0.51	0.26	0.08	0.04	0.06	0.04	0.37	0.63	0.41	0.59	0.49	0.51	0.58	0.42	0.58	0.42	0.44	0.14	0.27	0.15	0.43	0.57	0.39	0.21	0.4	0.15	0.12	0.2	0.17	0.14	0.22	0.66	0.34	1	0.49	0.51	0.46	0.17	0.1	0.28	0.17	0.19
202	Human	f	1979	0.43	0.22	0.05	0.3	0.5	0.27	0.08	0.04	0.06	0.04	0.37	0.63	0.41	0.59	0.49	0.51	0.58	0.42	0.58	0.42	0.44	0.14	0.27	0.15	0.43	0.57	0.39	0.22	0.39	0.15	0.12	0.2	0.17	0.14	0.22	0.66	0.34	1	0.49	0.51	0.46	0.17	0.1	0.28	0.17	0.19
203	Human	f	1979	0.43	0.22	0.05	0.3	0.5	0.27	0.08	0.04	0.06	0.04	0.37	0.63	0.41	0.59	0.49	0.51	0.58	0.42	0.58	0.42	0.43	0.14	0.28	0.15	0.42	0.58	0.39	0.22	0.39	0.15	0.11	0.2	0.17	0.14	0.22	0.65	0.35	1	0.49	0.51	0.46	0.17	0.1	0.28	0.17	0.19
204	Human	f	1979	0.43	0.22	0.05	0.3	0.5	0.27	0.08	0.04	0.06	0.04	0.37	0.63	0.41	0.59	0.49	0.51	0.58	0.42	0.58	0.42	0.43	0.14	0.27	0.15	0.42	0.58	0.39	0.22	0.39	0.15	0.11	0.2	0.17	0.14	0.22	0.65	0.35	1	0.49	0.51	0.45	0.17	0.1	0.28	0.17	0.19
205	Human	f	1979	0.43	0.22	0.05	0.3	0.5	0.27	0.08	0.04	0.06	0.04	0.37	0.63	0.41	0.59	0.49	0.51	0.58	0.42	0.58	0.42	0.43	0.14	0.28	0.15	0.43	0.57	0.39	0.22	0.39	0.15	0.12	0.2	0.17	0.14	0.22	0.66	0.34	1	0.49	0.51	0.46	0.17	0.1	0.28	0.17	0.19
206	Human	f	1979	0.43	0.22	0.05	0.3	0.5	0.27	0.08	0.04	0.06	0.04	0.37	0.63	0.4	0.6	0.49	0.51	0.58	0.42	0.58	0.42	0.44	0.14	0.27	0.15	0.42	0.58	0.39	0.22	0.39	0.15	0.12	0.2	0.17	0.14	0.23	0.67	0.33	1	0.49	0.51	0.46	0.17	0.1	0.28	0.18	0.19
207	Human	f	1979	0.43	0.22	0.05	0.3	0.5	0.27	0.08	0.04	0.06	0.04	0.36	0.64	0.4	0.6	0.49	0.51	0.58	0.42	0.58	0.42	0.44	0.14	0.27	0.15	0.42	0.58	0.39	0.22	0.39	0.15	0.12	0.2	0.17	0.14	0.22	0.66	0.34	1	0.49	0.51	0.46	0.17	0.1	0.28	0.17	0.19
208	Human	f	1979	0.43	0.22	0.06	0.29	0.5	0.27	0.08	0.04	0.06	0.04	0.37	0.63	0.4	0.6	0.49	0.51	0.58	0.42	0.58	0.42	0.43	0.14	0.27	0.15	0.42	0.58	0.39	0.22	0.39	0.15	0.12	0.2	0.17	0.14	0.22	0.67	0.33	1	0.49	0.51	0.46	0.17	0.1	0.28	0.18	0.19
209	Human	f	1979	0.43	0.22	0.05	0.3	0.5	0.27	0.08	0.04	0.07	0.04	0.37	0.63	0.41	0.59	0.49	0.51	0.58	0.42	0.58	0.42	0.44	0.14	0.27	0.15	0.43	0.57	0.39	0.22	0.39	0.15	0.12	0.2	0.17	0.14	0.22	0.66	0.34	1	0.49	0.51	0.46	0.17	0.1	0.27	0.17	0.19
210	Human	f	1979	0.43	0.22	0.05	0.3	0.5	0.27	0.08	0.04	0.06	0.04	0.37	0.63	0.4	0.6	0.49	0.51	0.58	0.42	0.58	0.42	0.43	0.14	0.28	0.15	0.42	0.58	0.39	0.22	0.39	0.15	0.12	0.2	0.17	0.14	0.22	0.66	0.34	1	0.49	0.51	0.45	0.17	0.1	0.28	0.17	0.19
211	Human	f	1979	0.43	0.22	0.05	0.3	0.5	0.27	0.08	0.04	0.06	0.04	0.37	0.63	0.41	0.59	0.49	0.51	0.58	0.42	0.58	0.42	0.43	0.14	0.28	0.15	0.42	0.58	0.39	0.22	0.39	0.15	0.12	0.2	0.17	0.14	0.22	0.67	0.33	1	0.49	0.51	0.46	0.17	0.1	0.28	0.17	0.19
212	Human	f	1979	0.43	0.22	0.05	0.3	0.51	0.26	0.08	0.05	0.06	0.04	0.37	0.63	0.4	0.6	0.49	0.51	0.58	0.42	0.58	0.42	0.44	0.14	0.27	0.15	0.42	0.58	0.39	0.22	0.39	0.15	0.11	0.2	0.17	0.14	0.22	0.66	0.34	1	0.49	0.51	0.46	0.17	0.1	0.28	0.17	0.19
213	Human	f	1979	0.43	0.22	0.05	0.3	0.51	0.26	0.08	0.04	0.06	0.04	0.36	0.64	0.41	0.59	0.49	0.51	0.57	0.43	0.58	0.42	0.43	0.14	0.28	0.16	0.42	0.58	0.38	0.23	0.39	0.15	0.12	0.21	0.17	0.14	0.23	0.67	0.33	1	0.49	0.51	0.46	0.17	0.09	0.27	0.17	0.2
214	Human	f	1979	0.43	0.22	0.05	0.3	0.51	0.26	0.08	0.05	0.06	0.04	0.37	0.63	0.41	0.59	0.49	0.51	0.58	0.42	0.58	0.42	0.43	0.14	0.28	0.15	0.42	0.58	0.39	0.22	0.39	0.15	0.12	0.2	0.17	0.14	0.22	0.66	0.34	1	0.49	0.51	0.46	0.17	0.1	0.28	0.17	0.19
215	Human	f	1979	0.43	0.22	0.05	0.3	0.51	0.26	0.08	0.05	0.06	0.03	0.37	0.63	0.41	0.59	0.49	0.51	0.58	0.42	0.58	0.42	0.43	0.14	0.28	0.15	0.42	0.58	0.39	0.22	0.39	0.15	0.12	0.2	0.17	0.14	0.22	0.66	0.34	1	0.49	0.51	0.46	0.17	0.1	0.28	0.17	0.19
216	Human	f	1979	0.43	0.22	0.05	0.3	0.5	0.26	0.08	0.05	0.06	0.04	0.37	0.63	0.41	0.59	0.49	0.51	0.58	0.42	0.58	0.42	0.43	0.14	0.28	0.15	0.42	0.58	0.39	0.22	0.39	0.14	0.12	0.2	0.17	0.14	0.22	0.66	0.34	1	0.49	0.51	0.46	0.17	0.1	0.28	0.17	0.19
217	Human	f	1979	0.43	0.22	0.05	0.3	0.51	0.26	0.08	0.05	0.06	0.04	0.36	0.64	0.41	0.59	0.49	0.51	0.58	0.42	0.58	0.42	0.43	0.14	0.28	0.15	0.42	0.58	0.39	0.21	0.4	0.15	0.12	0.2	0.17	0.13	0.23	0.66	0.34	1	0.5	0.5	0.45	0.17	0.1	0.28	0.17	0.19
218	Human	f	1979	0.43	0.22	0.05	0.3	0.51	0.26	0.08	0.05	0.06	0.04	0.36	0.64	0.41	0.59	0.49	0.51	0.58	0.42	0.58	0.42	0.43	0.14	0.28	0.15	0.42	0.58	0.39	0.22	0.39	0.15	0.12	0.2	0.17	0.14	0.22	0.66	0.34	1	0.49	0.51	0.46	0.17	0.1	0.28	0.17	0.19
219	Human	f	1979	0.43	0.22	0.05	0.3	0.51	0.26	0.08	0.05	0.06	0.04	0.37	0.63	0.41	0.59	0.49	0.51	0.58	0.42	0.58	0.42	0.43	0.14	0.27	0.15	0.42	0.58	0.39	0.22	0.39	0.15	0.12	0.2	0.17	0.14	0.22	0.66	0.34	1	0.49	0.51	0.46	0.17	0.1	0.28	0.17	0.19
220	Human	f	1979	0.43	0.22	0.05	0.29	0.5	0.27	0.08	0.05	0.06	0.04	0.36	0.64	0.41	0.59	0.49	0.51	0.59	0.41	0.58	0.42	0.43	0.14	0.28	0.15	0.42	0.58	0.39	0.22	0.39	0.15	0.12	0.2	0.17	0.14	0.22	0.66	0.34	1	0.49	0.51	0.45	0.17	0.1	0.28	0.17	0.19
221	Human	f	1979	0.43	0.22	0.05	0.3	0.5	0.27	0.08	0.05	0.06	0.04	0.37	0.63	0.41	0.59	0.49	0.51	0.58	0.42	0.58	0.42	0.43	0.14	0.28	0.15	0.42	0.58	0.39	0.22	0.39	0.15	0.12	0.2	0.17	0.14	0.22	0.66	0.34	1	0.49	0.51	0.46	0.17	0.1	0.28	0.17	0.19
222	Human	f	1979	0.43	0.22	0.05	0.3	0.51	0.26	0.08	0.05	0.06	0.04	0.37	0.63	0.41	0.59	0.49	0.51	0.58	0.42	0.58	0.42	0.43	0.14	0.28	0.15	0.42	0.58	0.39	0.22	0.39	0.15	0.11	0.2	0.17	0.14	0.22	0.66	0.34	1	0.5	0.5	0.45	0.17	0.1	0.28	0.17	0.19
223	Human	f	1979	0.43	0.22	0.05	0.3	0.51	0.26	0.08	0.05	0.06	0.04	0.37	0.63	0.41	0.59	0.49	0.51	0.58	0.42	0.58	0.42	0.43	0.14	0.28	0.15	0.42	0.58	0.39	0.22	0.4	0.15	0.12	0.21	0.17	0.14	0.22	0.66	0.34	1	0.49	0.51	0.46	0.17	0.1	0.28	0.17	0.19
224	Human	f	1979	0.43	0.22	0.05	0.3	0.51	0.26	0.08	0.05	0.06	0.04	0.37	0.63	0.41	0.59	0.49	0.51	0.58	0.42	0.57	0.43	0.44	0.14	0.27	0.15	0.42	0.58	0.39	0.22	0.39	0.15	0.12	0.2	0.17	0.14	0.22	0.66	0.34	1	0.49	0.51	0.46	0.17	0.1	0.27	0.18	0.19
225	Human	f	1979	0.43	0.22	0.05	0.3	0.51	0.26	0.08	0.04	0.06	0.04	0.37	0.63	0.41	0.59	0.49	0.51	0.58	0.42	0.58	0.42	0.44	0.14	0.27	0.15	0.42	0.58	0.39	0.21	0.4	0.15	0.12	0.2	0.17	0.14	0.22	0.67	0.33	1	0.49	0.51	0.46	0.17	0.1	0.28	0.17	0.19
226	Human	f	1979	0.43	0.22	0.05	0.3	0.51	0.26	0.08	0.04	0.06	0.04	0.37	0.63	0.41	0.59	0.49	0.51	0.58	0.42	0.58	0.42	0.43	0.14	0.28	0.16	0.42	0.58	0.38	0.23	0.4	0.15	0.12	0.2	0.17	0.14	0.23	0.67	0.33	1	0.49	0.51	0.46	0.17	0.09	0.27	0.17	0.2
227	Human	f	1979	0.43	0.22	0.05	0.3	0.51	0.26	0.08	0.05	0.06	0.04	0.37	0.63	0.41	0.59	0.49	0.51	0.58	0.42	0.58	0.42	0.43	0.14	0.28	0.15	0.42	0.58	0.39	0.22	0.39	0.15	0.12	0.2	0.17	0.13	0.23	0.66	0.34	1	0.49	0.51	0.46	0.17	0.1	0.28	0.17	0.19
228	Human	f	1979	0.43	0.22	0.05	0.3	0.5	0.27	0.08	0.05	0.06	0.04	0.37	0.63	0.41	0.59	0.49	0.51	0.58	0.42	0.58	0.42	0.43	0.14	0.28	0.15	0.42	0.58	0.39	0.22	0.39	0.15	0.12	0.2	0.17	0.14	0.22	0.66	0.34	1	0.49	0.51	0.46	0.17	0.1	0.28	0.17	0.19
229	Human	f	1979	0.43	0.22	0.05	0.3	0.51	0.27	0.08	0.05	0.06	0.04	0.37	0.63	0.41	0.59	0.49	0.51	0.59	0.41	0.58	0.42	0.43	0.14	0.28	0.15	0.42	0.58	0.39	0.22	0.39	0.15	0.11	0.2	0.17	0.14	0.22	0.66	0.34	1	0.5	0.5	0.46	0.17	0.1	0.27	0.17	0.19
230	Human	f	1979	0.43	0.22	0.05	0.29	0.5	0.27	0.08	0.04	0.06	0.04	0.37	0.63	0.4	0.6	0.49	0.51	0.58	0.42	0.58	0.42	0.43	0.14	0.28	0.15	0.42	0.58	0.39	0.22	0.39	0.15	0.12	0.2	0.17	0.14	0.22	0.67	0.33	1	0.49	0.51	0.46	0.17	0.1	0.28	0.18	0.19
231	Human	f	1979	0.43	0.22	0.05	0.3	0.5	0.27	0.08	0.04	0.06	0.04	0.37	0.63	0.4	0.6	0.49	0.51	0.58	0.42	0.58	0.42	0.43	0.14	0.28	0.15	0.42	0.58	0.39	0.22	0.39	0.15	0.12	0.2	0.17	0.14	0.22	0.66	0.34	1	0.5	0.5	0.46	0.17	0.1	0.28	0.17	0.19
232	Human	f	1979	0.43	0.22	0.05	0.3	0.5	0.27	0.08	0.05	0.06	0.04	0.37	0.63	0.41	0.59	0.49	0.51	0.58	0.42	0.58	0.42	0.44	0.14	0.27	0.15	0.42	0.58	0.39	0.22	0.39	0.15	0.12	0.2	0.17	0.14	0.22	0.66	0.34	1	0.49	0.51	0.46	0.17	0.1	0.28	0.17	0.19
233	Human	f	1979	0.43	0.22	0.05	0.3	0.51	0.27	0.08	0.04	0.06	0.04	0.37	0.63	0.41	0.59	0.48	0.52	0.58	0.42	0.58	0.42	0.44	0.14	0.27	0.15	0.42	0.58	0.39	0.22	0.39	0.15	0.12	0.2	0.17	0.14	0.22	0.66	0.34	1	0.5	0.5	0.46	0.16	0.1	0.28	0.17	0.19
234	Human	f	1979	0.43	0.22	0.05	0.3	0.5	0.27	0.08	0.05	0.06	0.04	0.36	0.64	0.41	0.59	0.49	0.51	0.58	0.42	0.58	0.42	0.44	0.14	0.27	0.15	0.42	0.58	0.39	0.22	0.39	0.15	0.12	0.2	0.17	0.14	0.22	0.66	0.34	1	0.49	0.51	0.46	0.17	0.1	0.28	0.17	0.19
235	Human	f	1979	0.43	0.22	0.05	0.3	0.5	0.27	0.08	0.05	0.06	0.04	0.37	0.63	0.41	0.59	0.49	0.51	0.58	0.42	0.58	0.42	0.43	0.15	0.27	0.15	0.41	0.59	0.39	0.22	0.4	0.15	0.12	0.2	0.17	0.14	0.22	0.66	0.34	1	0.5	0.5	0.45	0.17	0.1	0.27	0.17	0.2
236	Human	f	1979	0.43	0.22	0.05	0.3	0.5	0.27	0.09	0.05	0.06	0.04	0.37	0.63	0.4	0.6	0.49	0.51	0.58	0.42	0.58	0.42	0.42	0.15	0.28	0.15	0.42	0.58	0.39	0.22	0.39	0.15	0.12	0.2	0.17	0.14	0.22	0.65	0.35	1	0.49	0.51	0.46	0.17	0.1	0.28	0.18	0.19
237	Human	f	1979	0.44	0.21	0.05	0.3	0.5	0.27	0.08	0.05	0.06	0.04	0.37	0.63	0.41	0.59	0.48	0.52	0.58	0.42	0.57	0.43	0.42	0.15	0.28	0.15	0.42	0.58	0.38	0.23	0.39	0.14	0.11	0.2	0.17	0.14	0.23	0.67	0.33	1	0.49	0.51	0.46	0.16	0.1	0.28	0.17	0.2
238	Human	f	1979	0.44	0.22	0.05	0.3	0.51	0.26	0.09	0.04	0.06	0.04	0.37	0.63	0.41	0.59	0.48	0.52	0.57	0.43	0.58	0.42	0.44	0.14	0.27	0.16	0.43	0.57	0.38	0.23	0.39	0.15	0.12	0.2	0.17	0.14	0.22	0.66	0.34	1	0.49	0.51	0.46	0.17	0.09	0.27	0.17	0.21
239	Human	f	1979	0.43	0.22	0.05	0.3	0.51	0.26	0.08	0.04	0.06	0.04	0.37	0.63	0.4	0.6	0.49	0.51	0.57	0.43	0.58	0.42	0.42	0.14	0.28	0.16	0.42	0.58	0.37	0.23	0.4	0.14	0.12	0.2	0.17	0.14	0.23	0.68	0.32	1	0.49	0.51	0.46	0.17	0.09	0.27	0.17	0.2
240	Human	f	1979	0.44	0.2	0.07	0.29	0.51	0.26	0.09	0.04	0.05	0.04	0.38	0.62	0.44	0.56	0.48	0.52	0.61	0.39	0.57	0.43	0.44	0.15	0.25	0.16	0.45	0.55	0.37	0.26	0.37	0.14	0.11	0.22	0.19	0.12	0.23	0.65	0.35	1	0.48	0.52	0.43	0.2	0.11	0.27	0.17	0.19
241	Human	f	1979	0.44	0.2	0.07	0.29	0.51	0.26	0.09	0.05	0.05	0.04	0.38	0.62	0.43	0.57	0.48	0.52	0.6	0.4	0.56	0.44	0.45	0.14	0.25	0.16	0.45	0.55	0.37	0.26	0.37	0.13	0.11	0.22	0.18	0.12	0.23	0.65	0.35	1	0.47	0.53	0.44	0.19	0.11	0.26	0.17	0.19
242	Human	f	1979	0.44	0.2	0.07	0.29	0.51	0.26	0.09	0.05	0.05	0.04	0.37	0.63	0.43	0.57	0.48	0.52	0.6	0.4	0.56	0.44	0.44	0.15	0.25	0.16	0.46	0.54	0.37	0.26	0.37	0.13	0.11	0.22	0.18	0.12	0.23	0.65	0.35	1	0.48	0.52	0.44	0.19	0.11	0.26	0.17	0.19
243	Human	f	1979	0.44	0.2	0.07	0.29	0.51	0.26	0.09	0.05	0.05	0.04	0.38	0.62	0.43	0.57	0.48	0.52	0.6	0.4	0.57	0.43	0.45	0.15	0.25	0.16	0.45	0.55	0.37	0.26	0.37	0.14	0.11	0.22	0.18	0.12	0.23	0.64	0.36	1	0.47	0.53	0.43	0.19	0.11	0.26	0.17	0.19
244	Human	f	1979	0.44	0.2	0.07	0.29	0.51	0.26	0.09	0.05	0.05	0.04	0.37	0.63	0.43	0.57	0.49	0.51	0.6	0.4	0.56	0.44	0.44	0.14	0.25	0.16	0.46	0.54	0.37	0.26	0.37	0.13	0.11	0.22	0.18	0.12	0.23	0.65	0.35	1	0.48	0.52	0.44	0.19	0.11	0.26	0.17	0.19
245	Human	f	1979	0.44	0.2	0.07	0.29	0.51	0.26	0.09	0.05	0.05	0.04	0.38	0.62	0.43	0.57	0.49	0.51	0.6	0.4	0.57	0.43	0.44	0.15	0.25	0.16	0.45	0.55	0.36	0.26	0.37	0.14	0.11	0.22	0.18	0.12	0.23	0.64	0.36	1	0.47	0.53	0.43	0.19	0.11	0.26	0.17	0.19
246	Human	f	1979	0.44	0.2	0.07	0.29	0.52	0.25	0.09	0.05	0.05	0.04	0.37	0.63	0.43	0.57	0.48	0.52	0.6	0.4	0.56	0.44	0.45	0.14	0.25	0.16	0.45	0.55	0.37	0.26	0.37	0.13	0.11	0.22	0.18	0.12	0.23	0.64	0.36	1	0.48	0.52	0.43	0.19	0.12	0.26	0.17	0.19
247	Human	f	1979	0.44	0.2	0.07	0.29	0.51	0.26	0.09	0.05	0.05	0.04	0.38	0.62	0.44	0.56	0.48	0.52	0.6	0.4	0.56	0.44	0.45	0.15	0.25	0.16	0.45	0.55	0.37	0.26	0.37	0.13	0.11	0.22	0.18	0.12	0.23	0.64	0.36	1	0.47	0.53	0.44	0.19	0.11	0.26	0.17	0.19
248	Human	f	1979	0.44	0.2	0.07	0.29	0.51	0.26	0.09	0.05	0.06	0.04	0.37	0.63	0.43	0.57	0.48	0.52	0.61	0.39	0.57	0.43	0.44	0.15	0.25	0.16	0.45	0.55	0.37	0.26	0.37	0.13	0.11	0.22	0.18	0.12	0.23	0.64	0.36	1	0.47	0.53	0.43	0.19	0.12	0.26	0.17	0.19
249	Human	f	1979	0.44	0.2	0.07	0.29	0.51	0.26	0.09	0.05	0.05	0.04	0.37	0.63	0.43	0.57	0.48	0.52	0.6	0.4	0.56	0.44	0.45	0.14	0.25	0.16	0.46	0.54	0.37	0.26	0.37	0.13	0.11	0.22	0.18	0.12	0.23	0.65	0.35	1	0.47	0.53	0.44	0.19	0.11	0.26	0.17	0.19
250	Human	f	1979	0.44	0.2	0.07	0.29	0.51	0.26	0.09	0.05	0.05	0.05	0.37	0.63	0.43	0.57	0.48	0.52	0.6	0.4	0.57	0.43	0.44	0.15	0.25	0.16	0.46	0.54	0.37	0.26	0.37	0.13	0.11	0.22	0.18	0.12	0.24	0.65	0.35	1	0.48	0.52	0.44	0.19	0.11	0.26	0.17	0.19
251	Human	f	1979	0.44	0.2	0.07	0.29	0.51	0.26	0.09	0.05	0.05	0.05	0.37	0.63	0.43	0.57	0.48	0.52	0.6	0.4	0.57	0.43	0.44	0.15	0.25	0.16	0.46	0.54	0.37	0.26	0.38	0.13	0.11	0.22	0.18	0.12	0.23	0.65	0.35	1	0.47	0.53	0.44	0.19	0.11	0.26	0.18	0.19
252	Human	f	1979	0.44	0.2	0.07	0.29	0.51	0.26	0.09	0.05	0.05	0.04	0.37	0.63	0.43	0.57	0.48	0.52	0.6	0.4	0.56	0.44	0.44	0.15	0.25	0.16	0.46	0.54	0.37	0.26	0.37	0.13	0.11	0.22	0.18	0.12	0.23	0.64	0.36	1	0.47	0.53	0.44	0.19	0.11	0.26	0.18	0.19
253	Human	f	1979	0.43	0.22	0.05	0.3	0.5	0.27	0.08	0.05	0.06	0.04	0.37	0.63	0.41	0.59	0.49	0.51	0.58	0.42	0.58	0.42	0.44	0.14	0.27	0.15	0.42	0.58	0.39	0.22	0.39	0.15	0.12	0.2	0.17	0.14	0.22	0.67	0.33	1	0.49	0.51	0.46	0.17	0.09	0.28	0.17	0.19
254	Human	f	1979	0.43	0.22	0.05	0.3	0.5	0.27	0.08	0.05	0.06	0.04	0.37	0.63	0.41	0.59	0.49	0.51	0.59	0.41	0.58	0.42	0.43	0.14	0.27	0.15	0.43	0.57	0.39	0.22	0.39	0.15	0.12	0.2	0.17	0.14	0.23	0.66	0.34	1	0.49	0.51	0.46	0.17	0.09	0.28	0.18	0.19
255	Human	f	1979	0.43	0.22	0.05	0.3	0.5	0.27	0.08	0.05	0.06	0.04	0.37	0.63	0.41	0.59	0.49	0.51	0.58	0.42	0.58	0.42	0.43	0.14	0.27	0.15	0.42	0.58	0.39	0.22	0.39	0.15	0.12	0.2	0.17	0.14	0.23	0.67	0.33	1	0.49	0.51	0.46	0.17	0.09	0.28	0.17	0.19
256	Human	f	1979	0.43	0.22	0.05	0.3	0.51	0.26	0.08	0.05	0.06	0.04	0.36	0.64	0.41	0.59	0.49	0.51	0.58	0.42	0.58	0.42	0.43	0.14	0.27	0.15	0.42	0.58	0.39	0.21	0.4	0.15	0.12	0.2	0.17	0.14	0.23	0.66	0.34	1	0.5	0.5	0.45	0.17	0.1	0.28	0.17	0.19
257	Human	f	1979	0.43	0.22	0.05	0.3	0.5	0.27	0.08	0.04	0.06	0.04	0.37	0.63	0.4	0.6	0.49	0.51	0.58	0.42	0.58	0.42	0.43	0.14	0.28	0.15	0.43	0.57	0.39	0.22	0.4	0.15	0.12	0.2	0.17	0.14	0.22	0.66	0.34	1	0.48	0.52	0.46	0.17	0.1	0.28	0.18	0.2
258	Human	f	1979	0.43	0.22	0.05	0.3	0.5	0.27	0.08	0.04	0.06	0.04	0.37	0.63	0.4	0.6	0.49	0.51	0.58	0.42	0.58	0.42	0.43	0.14	0.28	0.15	0.42	0.58	0.39	0.22	0.39	0.15	0.12	0.2	0.17	0.14	0.22	0.66	0.34	1	0.49	0.51	0.46	0.17	0.1	0.28	0.18	0.19
259	Human	f	1979	0.43	0.22	0.05	0.3	0.51	0.26	0.08	0.05	0.06	0.04	0.37	0.63	0.41	0.59	0.49	0.51	0.58	0.42	0.58	0.42	0.43	0.15	0.27	0.15	0.42	0.58	0.39	0.22	0.39	0.15	0.12	0.2	0.17	0.14	0.22	0.66	0.34	1	0.49	0.51	0.46	0.17	0.1	0.28	0.17	0.19
260	Human	f	1979	0.43	0.22	0.05	0.3	0.5	0.27	0.08	0.05	0.06	0.04	0.37	0.63	0.41	0.59	0.5	0.5	0.58	0.42	0.58	0.42	0.43	0.14	0.28	0.15	0.43	0.57	0.39	0.22	0.39	0.15	0.12	0.2	0.17	0.14	0.22	0.66	0.34	1	0.49	0.51	0.46	0.17	0.1	0.28	0.17	0.19
261	Human	f	1979	0.43	0.22	0.05	0.3	0.5	0.27	0.08	0.04	0.06	0.04	0.37	0.63	0.4	0.6	0.49	0.51	0.58	0.42	0.58	0.42	0.43	0.14	0.28	0.14	0.43	0.57	0.38	0.22	0.4	0.15	0.12	0.2	0.17	0.14	0.22	0.66	0.34	1	0.49	0.51	0.46	0.17	0.1	0.28	0.17	0.19
262	Human	f	1979	0.43	0.22	0.05	0.3	0.5	0.27	0.08	0.05	0.06	0.04	0.37	0.63	0.41	0.59	0.5	0.5	0.58	0.42	0.58	0.42	0.43	0.14	0.28	0.15	0.42	0.58	0.39	0.22	0.39	0.15	0.12	0.2	0.17	0.14	0.22	0.67	0.33	1	0.49	0.51	0.46	0.17	0.1	0.28	0.17	0.19
263	Human	f	1979	0.43	0.22	0.05	0.3	0.5	0.27	0.08	0.05	0.06	0.04	0.37	0.63	0.41	0.59	0.49	0.51	0.58	0.42	0.58	0.42	0.43	0.14	0.28	0.15	0.42	0.58	0.39	0.22	0.39	0.15	0.12	0.2	0.17	0.14	0.22	0.66	0.34	1	0.49	0.51	0.45	0.17	0.1	0.28	0.17	0.19
264	Human	f	1979	0.43	0.22	0.05	0.3	0.51	0.26	0.08	0.05	0.06	0.04	0.37	0.63	0.41	0.59	0.49	0.51	0.58	0.42	0.57	0.43	0.43	0.14	0.28	0.15	0.43	0.57	0.39	0.21	0.4	0.15	0.12	0.2	0.17	0.14	0.22	0.66	0.34	1	0.5	0.5	0.46	0.17	0.1	0.28	0.17	0.19
265	Human	f	1979	0.43	0.22	0.05	0.3	0.51	0.27	0.08	0.04	0.06	0.04	0.37	0.63	0.41	0.59	0.49	0.51	0.58	0.42	0.58	0.42	0.43	0.14	0.28	0.15	0.43	0.57	0.39	0.22	0.39	0.15	0.12	0.2	0.17	0.14	0.22	0.66	0.34	1	0.49	0.51	0.46	0.17	0.1	0.28	0.17	0.19
266	Human	f	1979	0.43	0.22	0.05	0.3	0.5	0.27	0.08	0.04	0.06	0.04	0.37	0.63	0.41	0.59	0.49	0.51	0.58	0.42	0.58	0.42	0.43	0.14	0.28	0.15	0.42	0.58	0.39	0.22	0.39	0.15	0.12	0.2	0.17	0.14	0.22	0.66	0.34	1	0.49	0.51	0.45	0.17	0.1	0.28	0.18	0.19
267	Human	f	1979	0.43	0.21	0.05	0.31	0.51	0.26	0.08	0.05	0.06	0.04	0.37	0.63	0.41	0.59	0.47	0.53	0.58	0.42	0.59	0.41	0.43	0.14	0.27	0.15	0.42	0.58	0.38	0.23	0.4	0.15	0.12	0.2	0.17	0.14	0.23	0.65	0.35	1	0.5	0.5	0.46	0.18	0.09	0.27	0.18	0.2
268	Human	f	1979	0.43	0.22	0.05	0.3	0.51	0.27	0.08	0.04	0.06	0.04	0.37	0.63	0.4	0.6	0.49	0.51	0.58	0.42	0.58	0.42	0.43	0.14	0.28	0.15	0.42	0.58	0.39	0.22	0.39	0.15	0.12	0.2	0.17	0.14	0.22	0.66	0.34	1	0.49	0.51	0.46	0.17	0.09	0.28	0.18	0.19
269	Human	f	1979	0.43	0.21	0.05	0.31	0.52	0.26	0.08	0.04	0.07	0.04	0.38	0.63	0.41	0.59	0.47	0.53	0.59	0.41	0.59	0.41	0.44	0.14	0.27	0.15	0.42	0.58	0.38	0.23	0.39	0.15	0.11	0.2	0.18	0.14	0.23	0.66	0.34	1	0.49	0.51	0.46	0.19	0.09	0.26	0.17	0.2
270	Human	f	1979	0.43	0.22	0.05	0.29	0.5	0.27	0.08	0.05	0.06	0.04	0.37	0.63	0.4	0.6	0.49	0.51	0.58	0.42	0.58	0.42	0.43	0.14	0.28	0.14	0.43	0.57	0.39	0.22	0.39	0.14	0.12	0.21	0.17	0.14	0.22	0.66	0.34	1	0.48	0.52	0.45	0.17	0.1	0.28	0.17	0.19
271	Human	f	1979	0.43	0.22	0.05	0.3	0.5	0.27	0.08	0.05	0.06	0.04	0.37	0.63	0.41	0.59	0.49	0.51	0.58	0.42	0.58	0.42	0.43	0.14	0.28	0.15	0.43	0.57	0.39	0.22	0.39	0.14	0.12	0.2	0.17	0.14	0.23	0.66	0.34	1	0.49	0.51	0.46	0.17	0.1	0.28	0.17	0.19
272	Human	f	1979	0.43	0.22	0.05	0.3	0.51	0.26	0.08	0.05	0.06	0.04	0.37	0.63	0.4	0.6	0.49	0.51	0.58	0.42	0.58	0.42	0.43	0.14	0.28	0.15	0.42	0.58	0.39	0.22	0.39	0.15	0.12	0.2	0.17	0.14	0.22	0.66	0.34	1	0.49	0.51	0.46	0.17	0.1	0.28	0.18	0.19
273	Human	f	1979	0.43	0.22	0.05	0.3	0.5	0.27	0.08	0.05	0.06	0.04	0.37	0.63	0.41	0.59	0.49	0.51	0.58	0.42	0.58	0.42	0.43	0.14	0.27	0.15	0.43	0.57	0.39	0.22	0.39	0.15	0.12	0.2	0.17	0.14	0.23	0.66	0.34	1	0.49	0.51	0.46	0.17	0.1	0.28	0.17	0.19
274	Human	f	1979	0.43	0.22	0.05	0.3	0.51	0.26	0.08	0.05	0.06	0.04	0.37	0.63	0.41	0.59	0.49	0.51	0.58	0.42	0.58	0.42	0.43	0.14	0.28	0.15	0.42	0.58	0.39	0.22	0.39	0.15	0.12	0.2	0.17	0.14	0.22	0.66	0.34	1	0.49	0.51	0.46	0.17	0.1	0.28	0.17	0.19
275	Human	f	1979	0.43	0.22	0.05	0.3	0.5	0.27	0.08	0.05	0.06	0.04	0.37	0.63	0.41	0.59	0.49	0.51	0.59	0.41	0.58	0.42	0.43	0.14	0.27	0.15	0.42	0.58	0.39	0.21	0.39	0.14	0.12	0.21	0.17	0.14	0.22	0.66	0.34	1	0.5	0.5	0.46	0.17	0.09	0.28	0.17	0.19
276	Human	f	1979	0.43	0.22	0.05	0.3	0.5	0.27	0.08	0.04	0.06	0.04	0.37	0.63	0.4	0.6	0.49	0.51	0.58	0.42	0.58	0.42	0.43	0.14	0.28	0.15	0.43	0.57	0.39	0.22	0.39	0.15	0.12	0.2	0.17	0.14	0.22	0.66	0.34	1	0.48	0.52	0.46	0.17	0.1	0.28	0.17	0.2
277	Human	f	1979	0.43	0.22	0.05	0.3	0.51	0.26	0.08	0.04	0.06	0.04	0.38	0.62	0.41	0.59	0.47	0.53	0.57	0.43	0.58	0.42	0.44	0.14	0.26	0.15	0.43	0.57	0.38	0.23	0.39	0.15	0.11	0.2	0.17	0.14	0.23	0.67	0.33	1	0.49	0.51	0.47	0.18	0.09	0.26	0.17	0.2
278	Human	f	1979	0.43	0.22	0.05	0.3	0.5	0.27	0.08	0.05	0.06	0.04	0.37	0.63	0.41	0.59	0.49	0.51	0.58	0.42	0.58	0.42	0.43	0.14	0.28	0.15	0.43	0.57	0.39	0.22	0.39	0.15	0.12	0.2	0.17	0.14	0.22	0.66	0.34	1	0.49	0.51	0.46	0.17	0.1	0.28	0.17	0.19
279	Human	f	1980	0.43	0.21	0.05	0.3	0.51	0.27	0.08	0.04	0.06	0.04	0.37	0.63	0.41	0.59	0.47	0.53	0.58	0.42	0.58	0.42	0.43	0.14	0.27	0.16	0.42	0.58	0.38	0.23	0.4	0.14	0.11	0.21	0.17	0.14	0.23	0.66	0.34	1	0.5	0.5	0.47	0.18	0.09	0.27	0.17	0.2
280	Human	f	1980	0.43	0.22	0.05	0.3	0.52	0.26	0.08	0.04	0.06	0.04	0.37	0.63	0.41	0.59	0.47	0.53	0.58	0.42	0.58	0.42	0.43	0.14	0.27	0.16	0.43	0.57	0.38	0.22	0.4	0.15	0.11	0.2	0.17	0.14	0.23	0.66	0.34	1	0.49	0.51	0.47	0.18	0.08	0.27	0.17	0.2
281	Human	f	1980	0.43	0.22	0.05	0.3	0.51	0.27	0.08	0.05	0.06	0.03	0.37	0.63	0.41	0.59	0.49	0.51	0.58	0.42	0.57	0.43	0.44	0.14	0.27	0.15	0.42	0.58	0.38	0.22	0.4	0.15	0.12	0.2	0.17	0.14	0.23	0.66	0.34	1	0.49	0.51	0.46	0.17	0.09	0.27	0.17	0.19
282	Human	f	1980	0.43	0.21	0.05	0.3	0.52	0.26	0.08	0.04	0.06	0.04	0.37	0.63	0.41	0.59	0.47	0.53	0.58	0.42	0.58	0.42	0.43	0.14	0.27	0.16	0.43	0.57	0.38	0.22	0.4	0.15	0.11	0.2	0.17	0.14	0.23	0.66	0.34	1	0.5	0.5	0.47	0.18	0.08	0.27	0.17	0.2
283	Human	f	1980	0.43	0.21	0.05	0.3	0.51	0.26	0.08	0.04	0.06	0.04	0.37	0.63	0.41	0.59	0.47	0.53	0.58	0.42	0.58	0.42	0.44	0.14	0.26	0.16	0.42	0.58	0.38	0.22	0.4	0.15	0.12	0.2	0.17	0.14	0.23	0.67	0.33	1	0.5	0.5	0.47	0.18	0.08	0.26	0.17	0.2
284	Human	f	1980	0.43	0.21	0.05	0.3	0.51	0.27	0.08	0.04	0.06	0.04	0.37	0.63	0.42	0.58	0.47	0.53	0.58	0.42	0.58	0.42	0.43	0.14	0.27	0.16	0.43	0.57	0.38	0.23	0.4	0.14	0.11	0.2	0.17	0.14	0.23	0.66	0.34	1	0.49	0.51	0.46	0.18	0.09	0.26	0.17	0.2
285	Human	f	1980	0.43	0.21	0.05	0.31	0.51	0.27	0.08	0.04	0.05	0.04	0.36	0.64	0.41	0.59	0.49	0.51	0.58	0.42	0.57	0.43	0.44	0.15	0.26	0.15	0.44	0.56	0.39	0.22	0.39	0.15	0.12	0.2	0.17	0.14	0.22	0.65	0.35	1	0.49	0.51	0.45	0.17	0.1	0.28	0.17	0.19
286	Human	f	1980	0.43	0.21	0.05	0.3	0.51	0.27	0.08	0.04	0.06	0.04	0.37	0.63	0.42	0.58	0.47	0.53	0.59	0.41	0.58	0.42	0.43	0.15	0.27	0.16	0.43	0.57	0.38	0.22	0.4	0.14	0.11	0.21	0.17	0.14	0.23	0.67	0.33	1	0.5	0.5	0.47	0.18	0.09	0.27	0.17	0.2
287	Human	f	1980	0.43	0.22	0.05	0.3	0.51	0.27	0.08	0.04	0.06	0.04	0.37	0.63	0.41	0.59	0.48	0.52	0.58	0.42	0.58	0.42	0.44	0.14	0.27	0.15	0.42	0.58	0.38	0.22	0.4	0.15	0.11	0.2	0.17	0.14	0.22	0.68	0.32	1	0.5	0.5	0.47	0.18	0.08	0.26	0.17	0.2
288	Human	f	1980	0.44	0.21	0.05	0.3	0.52	0.26	0.08	0.04	0.06	0.04	0.37	0.63	0.42	0.58	0.48	0.52	0.58	0.42	0.58	0.42	0.43	0.14	0.26	0.16	0.43	0.57	0.38	0.22	0.4	0.14	0.11	0.21	0.17	0.14	0.22	0.67	0.33	1	0.49	0.51	0.47	0.18	0.09	0.27	0.17	0.2
289	Human	f	1980	0.43	0.21	0.05	0.31	0.51	0.26	0.08	0.04	0.06	0.04	0.37	0.63	0.42	0.58	0.46	0.54	0.59	0.41	0.58	0.42	0.43	0.14	0.27	0.16	0.44	0.56	0.38	0.23	0.4	0.14	0.11	0.21	0.17	0.14	0.23	0.67	0.33	1	0.49	0.51	0.47	0.18	0.09	0.26	0.17	0.2
290	Human	f	1980	0.43	0.21	0.05	0.3	0.52	0.26	0.08	0.04	0.06	0.04	0.37	0.63	0.42	0.58	0.47	0.53	0.59	0.41	0.59	0.41	0.43	0.14	0.27	0.16	0.43	0.57	0.38	0.22	0.4	0.15	0.11	0.2	0.17	0.14	0.23	0.66	0.34	1	0.5	0.5	0.47	0.17	0.08	0.28	0.17	0.2
291	Human	f	1980	0.43	0.21	0.05	0.3	0.51	0.27	0.08	0.04	0.06	0.04	0.37	0.63	0.42	0.58	0.46	0.54	0.58	0.42	0.58	0.42	0.43	0.14	0.27	0.16	0.43	0.57	0.38	0.22	0.4	0.14	0.11	0.21	0.17	0.14	0.23	0.66	0.34	1	0.5	0.5	0.47	0.18	0.09	0.27	0.17	0.2
292	Human	f	1980	0.43	0.21	0.05	0.3	0.51	0.26	0.09	0.04	0.06	0.04	0.37	0.63	0.41	0.59	0.46	0.54	0.58	0.42	0.58	0.42	0.43	0.14	0.27	0.16	0.43	0.57	0.38	0.22	0.4	0.14	0.11	0.21	0.17	0.14	0.23	0.67	0.33	1	0.5	0.5	0.47	0.18	0.09	0.27	0.17	0.2
293	Human	f	1980	0.43	0.21	0.05	0.3	0.52	0.26	0.08	0.04	0.06	0.04	0.37	0.63	0.42	0.58	0.47	0.53	0.58	0.42	0.58	0.42	0.43	0.14	0.26	0.16	0.43	0.57	0.38	0.23	0.4	0.14	0.11	0.21	0.17	0.14	0.22	0.66	0.34	1	0.5	0.5	0.47	0.18	0.08	0.27	0.17	0.2
294	Human	f	1980	0.43	0.22	0.05	0.3	0.52	0.26	0.08	0.04	0.06	0.04	0.37	0.63	0.41	0.59	0.47	0.53	0.58	0.42	0.58	0.42	0.43	0.14	0.27	0.16	0.43	0.57	0.38	0.22	0.4	0.15	0.11	0.2	0.17	0.14	0.23	0.66	0.34	1	0.49	0.51	0.47	0.18	0.08	0.27	0.17	0.2
295	Human	f	1980	0.43	0.21	0.05	0.3	0.52	0.26	0.08	0.04	0.06	0.04	0.37	0.63	0.41	0.59	0.47	0.53	0.58	0.42	0.58	0.42	0.43	0.14	0.27	0.16	0.43	0.57	0.38	0.22	0.4	0.15	0.11	0.2	0.17	0.14	0.23	0.67	0.33	1	0.5	0.5	0.47	0.18	0.08	0.27	0.17	0.2
296	Human	f	1980	0.43	0.21	0.05	0.3	0.51	0.27	0.08	0.04	0.06	0.04	0.37	0.63	0.42	0.58	0.46	0.54	0.58	0.42	0.58	0.42	0.43	0.14	0.27	0.16	0.43	0.57	0.38	0.22	0.4	0.14	0.11	0.21	0.17	0.14	0.23	0.67	0.33	1	0.5	0.5	0.47	0.18	0.08	0.27	0.17	0.2
297	Human	f	1980	0.43	0.21	0.05	0.3	0.51	0.27	0.08	0.04	0.06	0.04	0.37	0.63	0.42	0.58	0.46	0.54	0.58	0.42	0.58	0.42	0.43	0.14	0.27	0.16	0.43	0.57	0.38	0.22	0.4	0.14	0.11	0.21	0.17	0.14	0.23	0.67	0.33	1	0.5	0.5	0.47	0.18	0.09	0.27	0.17	0.2
298	Human	f	1980	0.43	0.21	0.05	0.3	0.52	0.26	0.08	0.04	0.06	0.04	0.37	0.63	0.42	0.58	0.47	0.53	0.58	0.42	0.58	0.42	0.44	0.14	0.26	0.16	0.43	0.57	0.38	0.22	0.4	0.15	0.11	0.21	0.17	0.14	0.22	0.67	0.33	1	0.49	0.51	0.47	0.18	0.09	0.27	0.17	0.2
299	Human	f	1980	0.43	0.21	0.05	0.3	0.51	0.27	0.08	0.04	0.06	0.04	0.37	0.63	0.42	0.58	0.47	0.53	0.58	0.42	0.58	0.42	0.43	0.14	0.27	0.16	0.43	0.57	0.38	0.22	0.4	0.14	0.11	0.21	0.17	0.14	0.23	0.66	0.34	1	0.49	0.51	0.47	0.18	0.09	0.27	0.17	0.2
300	Human	f	1980	0.43	0.21	0.05	0.3	0.52	0.26	0.08	0.04	0.06	0.04	0.37	0.63	0.41	0.59	0.47	0.53	0.58	0.42	0.58	0.42	0.43	0.14	0.27	0.16	0.43	0.57	0.38	0.22	0.4	0.15	0.11	0.2	0.17	0.14	0.23	0.67	0.33	1	0.5	0.5	0.47	0.18	0.08	0.27	0.17	0.2
301	Human	f	1980	0.43	0.21	0.05	0.3	0.51	0.27	0.08	0.04	0.06	0.04	0.37	0.63	0.42	0.58	0.46	0.54	0.58	0.42	0.59	0.41	0.43	0.14	0.27	0.16	0.43	0.57	0.38	0.22	0.4	0.14	0.11	0.21	0.17	0.14	0.23	0.66	0.34	1	0.5	0.5	0.47	0.18	0.09	0.27	0.17	0.2
302	Human	f	1980	0.43	0.21	0.05	0.3	0.51	0.27	0.08	0.04	0.06	0.04	0.37	0.63	0.41	0.59	0.46	0.54	0.58	0.42	0.58	0.42	0.43	0.14	0.27	0.16	0.43	0.57	0.38	0.23	0.4	0.14	0.11	0.21	0.17	0.14	0.23	0.67	0.33	1	0.5	0.5	0.47	0.18	0.09	0.27	0.17	0.2
303	Human	f	1980	0.43	0.21	0.05	0.3	0.51	0.27	0.08	0.04	0.06	0.04	0.37	0.63	0.42	0.58	0.46	0.54	0.58	0.42	0.58	0.42	0.43	0.14	0.27	0.16	0.43	0.57	0.38	0.23	0.4	0.14	0.11	0.21	0.17	0.14	0.23	0.67	0.33	1	0.5	0.5	0.47	0.18	0.09	0.26	0.17	0.2
304	Human	f	1980	0.43	0.21	0.05	0.3	0.51	0.27	0.08	0.04	0.06	0.04	0.37	0.63	0.42	0.58	0.46	0.54	0.58	0.42	0.58	0.42	0.43	0.14	0.27	0.16	0.43	0.57	0.38	0.23	0.4	0.14	0.11	0.21	0.17	0.14	0.23	0.67	0.33	1	0.5	0.5	0.47	0.18	0.09	0.26	0.17	0.2
305	Human	f	1980	0.43	0.21	0.05	0.3	0.51	0.27	0.08	0.04	0.06	0.04	0.37	0.63	0.42	0.58	0.46	0.54	0.58	0.42	0.58	0.42	0.43	0.14	0.27	0.16	0.43	0.57	0.38	0.23	0.4	0.14	0.11	0.21	0.17	0.14	0.22	0.67	0.33	1	0.5	0.5	0.47	0.18	0.09	0.27	0.17	0.2
306	Human	f	1980	0.43	0.21	0.05	0.3	0.52	0.26	0.08	0.05	0.06	0.04	0.37	0.63	0.42	0.58	0.47	0.53	0.59	0.41	0.58	0.42	0.43	0.14	0.27	0.16	0.43	0.57	0.38	0.22	0.4	0.14	0.11	0.21	0.17	0.14	0.22	0.67	0.33	1	0.5	0.5	0.47	0.18	0.09	0.27	0.17	0.2
307	Human	f	1980	0.43	0.21	0.05	0.3	0.51	0.26	0.08	0.04	0.06	0.04	0.37	0.63	0.42	0.58	0.46	0.54	0.58	0.42	0.58	0.42	0.43	0.14	0.27	0.16	0.43	0.57	0.38	0.22	0.4	0.14	0.11	0.21	0.17	0.14	0.23	0.66	0.34	1	0.5	0.5	0.47	0.18	0.09	0.27	0.17	0.2
308	Human	f	1980	0.43	0.21	0.05	0.3	0.51	0.27	0.08	0.04	0.06	0.04	0.37	0.63	0.41	0.59	0.46	0.54	0.58	0.42	0.58	0.42	0.43	0.14	0.27	0.16	0.43	0.57	0.38	0.23	0.4	0.14	0.11	0.21	0.17	0.14	0.23	0.67	0.33	1	0.5	0.5	0.47	0.18	0.09	0.26	0.17	0.2
309	Human	f	1980	0.43	0.21	0.05	0.3	0.51	0.27	0.08	0.04	0.06	0.04	0.37	0.63	0.42	0.58	0.46	0.54	0.58	0.42	0.59	0.41	0.43	0.14	0.27	0.16	0.43	0.57	0.38	0.22	0.4	0.14	0.11	0.21	0.17	0.14	0.23	0.66	0.34	1	0.5	0.5	0.47	0.18	0.09	0.27	0.17	0.2
310	Human	f	1980	0.43	0.22	0.05	0.3	0.51	0.27	0.08	0.04	0.06	0.04	0.37	0.63	0.42	0.58	0.47	0.53	0.59	0.41	0.58	0.42	0.43	0.14	0.26	0.16	0.43	0.57	0.38	0.23	0.4	0.14	0.11	0.21	0.17	0.14	0.23	0.66	0.34	1	0.49	0.51	0.46	0.18	0.09	0.27	0.17	0.2
311	Human	f	1980	0.43	0.21	0.05	0.3	0.52	0.26	0.08	0.04	0.06	0.04	0.37	0.63	0.41	0.59	0.47	0.53	0.58	0.42	0.58	0.42	0.43	0.14	0.27	0.16	0.43	0.57	0.38	0.22	0.4	0.15	0.11	0.2	0.17	0.14	0.23	0.67	0.33	1	0.5	0.5	0.47	0.18	0.08	0.27	0.17	0.2
312	Human	f	1980	0.43	0.21	0.05	0.3	0.51	0.27	0.08	0.04	0.06	0.04	0.37	0.63	0.41	0.59	0.46	0.54	0.58	0.42	0.58	0.42	0.43	0.14	0.27	0.16	0.43	0.57	0.38	0.23	0.4	0.14	0.11	0.21	0.18	0.14	0.23	0.66	0.34	1	0.5	0.5	0.46	0.18	0.09	0.27	0.17	0.2
313	Human	f	1980	0.43	0.21	0.05	0.3	0.52	0.26	0.08	0.04	0.06	0.04	0.37	0.63	0.42	0.58	0.47	0.53	0.58	0.42	0.58	0.42	0.43	0.14	0.27	0.16	0.43	0.57	0.38	0.22	0.4	0.15	0.11	0.2	0.17	0.14	0.23	0.67	0.33	1	0.5	0.5	0.47	0.18	0.08	0.27	0.17	0.2
314	Human	f	1980	0.43	0.21	0.05	0.3	0.51	0.26	0.08	0.04	0.06	0.04	0.37	0.63	0.41	0.59	0.47	0.53	0.58	0.42	0.58	0.42	0.43	0.14	0.27	0.16	0.42	0.58	0.38	0.22	0.39	0.14	0.11	0.21	0.18	0.14	0.23	0.66	0.34	1	0.5	0.5	0.46	0.18	0.09	0.27	0.17	0.2
315	Human	f	1980	0.43	0.22	0.05	0.3	0.51	0.27	0.08	0.04	0.06	0.04	0.36	0.64	0.41	0.59	0.49	0.51	0.58	0.42	0.57	0.43	0.43	0.15	0.27	0.15	0.42	0.58	0.39	0.22	0.4	0.15	0.12	0.2	0.16	0.14	0.23	0.66	0.34	1	0.48	0.52	0.45	0.17	0.1	0.28	0.17	0.19
316	Human	f	1980	0.43	0.21	0.05	0.3	0.51	0.26	0.09	0.04	0.06	0.04	0.37	0.63	0.42	0.58	0.47	0.53	0.58	0.42	0.58	0.42	0.43	0.14	0.26	0.16	0.43	0.57	0.38	0.22	0.4	0.14	0.11	0.21	0.17	0.14	0.22	0.67	0.33	1	0.5	0.5	0.47	0.18	0.09	0.27	0.17	0.2
317	Human	f	1980	0.44	0.21	0.04	0.3	0.51	0.26	0.08	0.04	0.06	0.04	0.36	0.64	0.42	0.58	0.47	0.53	0.58	0.42	0.58	0.42	0.43	0.14	0.27	0.16	0.43	0.57	0.38	0.22	0.4	0.14	0.11	0.2	0.17	0.14	0.23	0.67	0.33	1	0.49	0.51	0.47	0.18	0.09	0.27	0.17	0.2
318	Human	f	1980	0.43	0.21	0.05	0.3	0.51	0.27	0.09	0.04	0.06	0.04	0.37	0.63	0.42	0.58	0.46	0.54	0.58	0.42	0.58	0.42	0.43	0.14	0.27	0.16	0.42	0.58	0.38	0.22	0.4	0.14	0.11	0.21	0.17	0.14	0.23	0.67	0.33	1	0.5	0.5	0.47	0.18	0.09	0.26	0.17	0.2
319	Human	f	1980	0.43	0.22	0.05	0.3	0.51	0.27	0.08	0.04	0.06	0.04	0.37	0.63	0.42	0.58	0.46	0.54	0.58	0.42	0.59	0.41	0.43	0.14	0.27	0.16	0.43	0.57	0.38	0.23	0.4	0.14	0.11	0.21	0.17	0.14	0.23	0.66	0.34	1	0.49	0.51	0.47	0.18	0.09	0.26	0.17	0.2
320	Human	f	1980	0.43	0.22	0.05	0.3	0.52	0.26	0.08	0.04	0.06	0.04	0.37	0.63	0.42	0.58	0.47	0.53	0.58	0.42	0.58	0.42	0.43	0.14	0.27	0.16	0.43	0.57	0.38	0.22	0.4	0.15	0.11	0.2	0.17	0.14	0.23	0.67	0.33	1	0.5	0.5	0.47	0.18	0.08	0.27	0.17	0.2
321	Human	f	1980	0.43	0.21	0.05	0.3	0.51	0.27	0.08	0.04	0.06	0.04	0.37	0.63	0.42	0.58	0.46	0.54	0.58	0.42	0.58	0.42	0.43	0.14	0.27	0.16	0.44	0.56	0.37	0.23	0.4	0.14	0.11	0.21	0.17	0.14	0.23	0.67	0.33	1	0.5	0.5	0.47	0.18	0.09	0.26	0.17	0.2
322	Human	f	1980	0.43	0.21	0.05	0.3	0.51	0.26	0.09	0.04	0.06	0.04	0.37	0.63	0.42	0.58	0.46	0.54	0.58	0.42	0.58	0.42	0.43	0.14	0.27	0.16	0.43	0.57	0.38	0.22	0.4	0.14	0.11	0.21	0.17	0.14	0.23	0.66	0.34	1	0.5	0.5	0.47	0.18	0.09	0.27	0.17	0.2
323	Human	f	1980	0.43	0.21	0.05	0.3	0.52	0.26	0.08	0.04	0.06	0.04	0.37	0.63	0.42	0.58	0.47	0.53	0.58	0.42	0.58	0.42	0.43	0.14	0.27	0.16	0.43	0.57	0.38	0.22	0.4	0.15	0.11	0.2	0.17	0.14	0.23	0.67	0.33	1	0.5	0.5	0.47	0.18	0.08	0.27	0.17	0.2
324	Human	f	1980	0.43	0.21	0.05	0.3	0.52	0.26	0.08	0.04	0.06	0.04	0.37	0.63	0.41	0.59	0.47	0.53	0.58	0.42	0.58	0.42	0.43	0.14	0.27	0.16	0.43	0.57	0.38	0.22	0.4	0.15	0.11	0.2	0.17	0.14	0.23	0.67	0.33	1	0.5	0.5	0.47	0.18	0.08	0.27	0.17	0.2
325	Human	f	1980	0.44	0.22	0.05	0.3	0.52	0.26	0.08	0.04	0.06	0.04	0.37	0.63	0.42	0.58	0.47	0.53	0.58	0.42	0.58	0.42	0.43	0.14	0.27	0.16	0.43	0.57	0.38	0.22	0.4	0.14	0.11	0.21	0.17	0.14	0.22	0.67	0.33	1	0.49	0.51	0.47	0.18	0.09	0.27	0.17	0.2
326	Human	f	1980	0.43	0.21	0.05	0.3	0.52	0.26	0.08	0.04	0.06	0.04	0.37	0.63	0.42	0.58	0.46	0.54	0.58	0.42	0.58	0.42	0.43	0.14	0.27	0.16	0.43	0.57	0.38	0.22	0.4	0.14	0.11	0.21	0.18	0.13	0.23	0.66	0.34	1	0.51	0.49	0.47	0.18	0.09	0.26	0.17	0.2
327	Human	f	1980	0.43	0.22	0.05	0.3	0.52	0.26	0.08	0.04	0.06	0.04	0.37	0.63	0.42	0.58	0.47	0.53	0.58	0.42	0.58	0.42	0.43	0.14	0.27	0.16	0.43	0.57	0.38	0.22	0.4	0.15	0.11	0.2	0.17	0.14	0.23	0.67	0.33	1	0.5	0.5	0.47	0.18	0.08	0.27	0.17	0.2
328	Human	f	1980	0.43	0.21	0.05	0.3	0.51	0.26	0.08	0.05	0.06	0.04	0.37	0.63	0.41	0.59	0.49	0.51	0.58	0.42	0.57	0.43	0.42	0.15	0.27	0.15	0.43	0.57	0.38	0.23	0.39	0.15	0.11	0.2	0.17	0.13	0.23	0.67	0.33	1	0.49	0.51	0.46	0.17	0.1	0.28	0.17	0.2
329	Human	f	1980	0.43	0.21	0.05	0.3	0.52	0.26	0.09	0.04	0.06	0.04	0.37	0.63	0.42	0.58	0.49	0.51	0.58	0.42	0.58	0.42	0.43	0.15	0.27	0.15	0.41	0.59	0.38	0.23	0.39	0.14	0.12	0.2	0.17	0.14	0.23	0.67	0.33	1	0.49	0.51	0.46	0.17	0.1	0.27	0.17	0.2
330	Human	f	1980	0.43	0.21	0.05	0.31	0.5	0.27	0.09	0.04	0.06	0.04	0.38	0.62	0.42	0.58	0.49	0.51	0.57	0.43	0.57	0.43	0.43	0.15	0.27	0.15	0.43	0.57	0.38	0.23	0.39	0.14	0.12	0.2	0.17	0.15	0.22	0.67	0.33	1	0.5	0.5	0.46	0.17	0.1	0.27	0.17	0.2
331	Human	f	1980	0.43	0.21	0.05	0.31	0.51	0.27	0.08	0.04	0.06	0.04	0.37	0.63	0.42	0.58	0.48	0.52	0.57	0.43	0.58	0.42	0.43	0.14	0.27	0.15	0.42	0.58	0.38	0.23	0.4	0.15	0.11	0.2	0.17	0.14	0.22	0.66	0.34	1	0.48	0.52	0.47	0.17	0.09	0.27	0.17	0.2
332	Human	f	1980	0.43	0.21	0.04	0.31	0.51	0.27	0.09	0.04	0.06	0.04	0.38	0.62	0.41	0.59	0.48	0.52	0.58	0.42	0.58	0.42	0.44	0.15	0.26	0.15	0.41	0.59	0.38	0.22	0.4	0.14	0.12	0.2	0.18	0.14	0.23	0.66	0.34	1	0.48	0.52	0.46	0.18	0.09	0.28	0.17	0.2
333	Human	f	1980	0.43	0.21	0.05	0.3	0.52	0.26	0.08	0.04	0.06	0.04	0.38	0.63	0.41	0.59	0.47	0.53	0.59	0.41	0.58	0.42	0.43	0.14	0.27	0.15	0.42	0.58	0.38	0.23	0.39	0.14	0.11	0.2	0.17	0.14	0.23	0.66	0.34	1	0.49	0.51	0.46	0.18	0.09	0.26	0.17	0.2
334	Human	f	1980	0.43	0.22	0.05	0.3	0.51	0.26	0.09	0.04	0.06	0.04	0.38	0.63	0.41	0.59	0.47	0.53	0.58	0.42	0.58	0.42	0.43	0.14	0.27	0.15	0.43	0.57	0.38	0.23	0.39	0.15	0.11	0.2	0.17	0.14	0.23	0.66	0.34	1	0.49	0.51	0.46	0.19	0.09	0.27	0.17	0.2
335	Human	f	1980	0.43	0.21	0.05	0.3	0.52	0.26	0.08	0.04	0.06	0.04	0.38	0.62	0.41	0.59	0.46	0.54	0.58	0.42	0.58	0.42	0.43	0.14	0.28	0.15	0.42	0.58	0.38	0.23	0.39	0.14	0.11	0.2	0.17	0.14	0.22	0.66	0.34	1	0.49	0.51	0.46	0.18	0.09	0.27	0.17	0.2
336	Human	f	1980	0.43	0.21	0.05	0.31	0.51	0.26	0.09	0.04	0.06	0.04	0.38	0.62	0.41	0.59	0.47	0.53	0.58	0.42	0.58	0.42	0.43	0.14	0.27	0.15	0.43	0.57	0.38	0.23	0.4	0.15	0.11	0.2	0.18	0.14	0.23	0.67	0.33	1	0.49	0.51	0.45	0.19	0.09	0.27	0.17	0.19
337	Human	f	1980	0.43	0.22	0.05	0.3	0.51	0.27	0.09	0.04	0.06	0.04	0.37	0.63	0.42	0.58	0.47	0.53	0.57	0.43	0.58	0.42	0.44	0.14	0.27	0.15	0.41	0.59	0.38	0.23	0.39	0.15	0.11	0.2	0.17	0.14	0.23	0.67	0.33	1	0.49	0.51	0.45	0.18	0.1	0.27	0.17	0.2
338	Human	f	1980	0.43	0.22	0.05	0.3	0.51	0.26	0.09	0.04	0.06	0.04	0.38	0.62	0.42	0.58	0.47	0.53	0.57	0.43	0.58	0.42	0.44	0.14	0.27	0.15	0.42	0.58	0.38	0.22	0.39	0.16	0.11	0.19	0.17	0.14	0.23	0.67	0.33	1	0.49	0.51	0.45	0.18	0.09	0.28	0.17	0.2
339	Human	f	1980	0.43	0.22	0.05	0.3	0.51	0.26	0.09	0.04	0.05	0.04	0.37	0.63	0.42	0.58	0.47	0.53	0.57	0.43	0.58	0.42	0.44	0.14	0.27	0.15	0.42	0.58	0.38	0.23	0.39	0.15	0.11	0.2	0.17	0.14	0.23	0.68	0.32	1	0.49	0.51	0.46	0.18	0.09	0.27	0.17	0.2
340	Human	f	1980	0.43	0.22	0.05	0.3	0.51	0.26	0.09	0.04	0.06	0.04	0.37	0.63	0.41	0.59	0.48	0.52	0.57	0.43	0.58	0.42	0.44	0.15	0.27	0.15	0.42	0.58	0.38	0.22	0.39	0.15	0.12	0.2	0.17	0.14	0.22	0.68	0.32	1	0.49	0.51	0.46	0.18	0.08	0.27	0.17	0.2
341	Human	f	1980	0.43	0.21	0.05	0.3	0.51	0.26	0.09	0.04	0.06	0.04	0.37	0.63	0.41	0.59	0.47	0.53	0.58	0.42	0.58	0.42	0.43	0.14	0.28	0.15	0.42	0.58	0.38	0.23	0.4	0.14	0.12	0.2	0.18	0.14	0.22	0.66	0.34	1	0.5	0.5	0.46	0.18	0.09	0.27	0.17	0.2
342	Human	f	1980	0.43	0.21	0.05	0.3	0.51	0.26	0.08	0.04	0.06	0.04	0.38	0.62	0.41	0.59	0.46	0.54	0.58	0.42	0.58	0.42	0.43	0.14	0.27	0.15	0.42	0.58	0.37	0.23	0.4	0.15	0.11	0.2	0.17	0.14	0.23	0.67	0.33	1	0.48	0.52	0.46	0.19	0.09	0.27	0.17	0.2
343	Human	f	1980	0.44	0.21	0.05	0.3	0.51	0.27	0.08	0.05	0.06	0.04	0.38	0.62	0.42	0.58	0.48	0.52	0.58	0.42	0.58	0.42	0.42	0.15	0.28	0.16	0.42	0.58	0.38	0.22	0.39	0.15	0.12	0.2	0.17	0.13	0.23	0.67	0.33	1	0.49	0.51	0.46	0.17	0.09	0.28	0.17	0.19
345	Human	f	1980	0.43	0.21	0.05	0.3	0.51	0.26	0.08	0.04	0.06	0.04	0.38	0.62	0.41	0.59	0.47	0.53	0.58	0.42	0.58	0.42	0.43	0.14	0.28	0.15	0.42	0.58	0.38	0.23	0.39	0.15	0.11	0.2	0.17	0.14	0.23	0.66	0.34	1	0.49	0.51	0.46	0.19	0.09	0.26	0.17	0.2
346	Human	f	1980	0.44	0.21	0.05	0.3	0.5	0.27	0.09	0.05	0.06	0.04	0.37	0.63	0.42	0.58	0.48	0.52	0.58	0.42	0.58	0.42	0.42	0.15	0.28	0.16	0.42	0.58	0.38	0.22	0.4	0.15	0.12	0.2	0.17	0.14	0.23	0.67	0.33	1	0.49	0.51	0.45	0.17	0.1	0.28	0.17	0.19
347	Human	f	1980	0.43	0.21	0.05	0.31	0.51	0.26	0.09	0.04	0.05	0.04	0.37	0.63	0.42	0.58	0.5	0.5	0.57	0.43	0.59	0.41	0.43	0.14	0.27	0.15	0.41	0.59	0.38	0.22	0.39	0.15	0.12	0.19	0.18	0.14	0.23	0.67	0.33	1	0.49	0.51	0.45	0.17	0.1	0.28	0.17	0.2
348	Human	f	1980	0.42	0.22	0.05	0.3	0.5	0.27	0.09	0.05	0.06	0.03	0.38	0.62	0.41	0.59	0.48	0.52	0.58	0.42	0.57	0.43	0.44	0.14	0.27	0.15	0.41	0.59	0.39	0.22	0.39	0.15	0.11	0.19	0.18	0.13	0.23	0.66	0.34	1	0.49	0.51	0.44	0.18	0.09	0.28	0.17	0.19
349	Human	f	1980	0.43	0.22	0.05	0.3	0.52	0.26	0.09	0.04	0.06	0.04	0.37	0.63	0.42	0.58	0.48	0.52	0.57	0.43	0.58	0.42	0.43	0.14	0.27	0.15	0.42	0.58	0.38	0.22	0.39	0.15	0.12	0.2	0.17	0.14	0.22	0.67	0.33	1	0.49	0.51	0.46	0.19	0.08	0.27	0.17	0.2
350	Human	f	1980	0.43	0.21	0.05	0.3	0.51	0.26	0.08	0.04	0.06	0.04	0.38	0.62	0.41	0.59	0.47	0.53	0.58	0.42	0.58	0.42	0.43	0.14	0.28	0.15	0.42	0.58	0.38	0.23	0.39	0.15	0.11	0.2	0.17	0.14	0.22	0.66	0.34	1	0.49	0.51	0.46	0.19	0.09	0.27	0.17	0.2
351	Human	f	1980	0.43	0.21	0.05	0.3	0.51	0.26	0.09	0.04	0.06	0.04	0.38	0.62	0.41	0.59	0.46	0.54	0.58	0.42	0.58	0.42	0.43	0.14	0.28	0.15	0.41	0.59	0.38	0.23	0.4	0.15	0.11	0.2	0.17	0.14	0.23	0.66	0.34	1	0.5	0.5	0.46	0.18	0.09	0.27	0.17	0.2
352	Human	f	1980	0.43	0.21	0.05	0.3	0.52	0.26	0.08	0.05	0.06	0.04	0.37	0.63	0.42	0.58	0.47	0.53	0.58	0.42	0.58	0.42	0.43	0.14	0.27	0.16	0.42	0.58	0.38	0.22	0.4	0.14	0.11	0.2	0.18	0.14	0.22	0.66	0.34	1	0.5	0.5	0.47	0.18	0.09	0.27	0.17	0.2
353	Human	f	1980	0.43	0.21	0.06	0.3	0.52	0.26	0.08	0.04	0.06	0.04	0.37	0.63	0.41	0.59	0.47	0.53	0.58	0.42	0.58	0.42	0.43	0.14	0.27	0.16	0.43	0.57	0.38	0.22	0.4	0.15	0.11	0.2	0.17	0.14	0.23	0.67	0.33	1	0.5	0.5	0.47	0.18	0.08	0.27	0.17	0.2
354	Human	f	1980	0.43	0.21	0.05	0.3	0.51	0.26	0.08	0.04	0.06	0.04	0.37	0.63	0.42	0.58	0.47	0.53	0.58	0.42	0.58	0.42	0.43	0.14	0.27	0.16	0.43	0.57	0.38	0.22	0.4	0.14	0.11	0.21	0.17	0.14	0.22	0.66	0.34	1	0.5	0.5	0.47	0.18	0.09	0.27	0.17	0.2
355	Human	f	1980	0.43	0.22	0.05	0.3	0.51	0.27	0.08	0.04	0.06	0.04	0.37	0.63	0.42	0.58	0.47	0.53	0.58	0.42	0.58	0.42	0.43	0.14	0.27	0.16	0.43	0.57	0.38	0.22	0.4	0.14	0.11	0.2	0.17	0.14	0.22	0.66	0.34	1	0.5	0.5	0.47	0.18	0.09	0.27	0.17	0.2
356	Human	f	1980	0.43	0.21	0.05	0.3	0.51	0.26	0.08	0.04	0.06	0.04	0.37	0.63	0.42	0.58	0.47	0.53	0.58	0.42	0.58	0.42	0.43	0.14	0.27	0.16	0.43	0.57	0.38	0.22	0.4	0.14	0.11	0.21	0.17	0.14	0.23	0.66	0.34	1	0.5	0.5	0.47	0.18	0.09	0.27	0.17	0.2
357	Human	f	1980	0.43	0.21	0.05	0.3	0.51	0.27	0.08	0.04	0.06	0.04	0.37	0.63	0.41	0.59	0.47	0.53	0.59	0.41	0.58	0.42	0.43	0.14	0.27	0.16	0.43	0.57	0.38	0.22	0.4	0.14	0.11	0.21	0.17	0.14	0.23	0.66	0.34	1	0.5	0.5	0.47	0.18	0.09	0.27	0.17	0.2
358	Human	f	1980	0.43	0.21	0.05	0.3	0.51	0.26	0.08	0.04	0.06	0.04	0.37	0.63	0.42	0.58	0.47	0.53	0.58	0.42	0.58	0.42	0.43	0.14	0.27	0.16	0.43	0.57	0.38	0.22	0.4	0.14	0.11	0.21	0.17	0.14	0.22	0.66	0.34	1	0.5	0.5	0.47	0.18	0.09	0.27	0.17	0.2
359	Human	f	1980	0.43	0.21	0.05	0.3	0.51	0.26	0.08	0.04	0.06	0.04	0.37	0.63	0.41	0.59	0.47	0.53	0.58	0.42	0.58	0.42	0.43	0.14	0.27	0.16	0.43	0.57	0.38	0.22	0.4	0.14	0.11	0.21	0.17	0.14	0.23	0.67	0.33	1	0.5	0.5	0.47	0.18	0.09	0.27	0.17	0.2
360	Human	f	1980	0.43	0.21	0.05	0.3	0.51	0.26	0.08	0.04	0.06	0.04	0.37	0.63	0.42	0.58	0.47	0.53	0.58	0.42	0.58	0.42	0.43	0.14	0.27	0.16	0.43	0.57	0.38	0.22	0.4	0.14	0.11	0.2	0.17	0.14	0.22	0.66	0.34	1	0.5	0.5	0.47	0.18	0.09	0.27	0.17	0.2
361	Human	f	1980	0.43	0.21	0.05	0.3	0.51	0.26	0.08	0.04	0.06	0.04	0.37	0.63	0.41	0.59	0.47	0.53	0.58	0.42	0.58	0.42	0.43	0.14	0.27	0.16	0.43	0.57	0.38	0.22	0.4	0.14	0.11	0.21	0.17	0.14	0.22	0.66	0.34	1	0.5	0.5	0.47	0.18	0.09	0.27	0.17	0.2
362	Human	f	1980	0.43	0.21	0.05	0.3	0.52	0.26	0.08	0.04	0.06	0.04	0.37	0.63	0.41	0.59	0.47	0.53	0.58	0.42	0.58	0.42	0.43	0.14	0.27	0.16	0.43	0.57	0.38	0.22	0.4	0.15	0.11	0.2	0.17	0.14	0.23	0.67	0.33	1	0.49	0.51	0.46	0.18	0.09	0.27	0.17	0.2
363	Human	f	1980	0.43	0.21	0.05	0.3	0.5	0.27	0.08	0.05	0.06	0.04	0.36	0.64	0.41	0.59	0.49	0.51	0.58	0.42	0.57	0.43	0.44	0.14	0.26	0.15	0.43	0.57	0.39	0.22	0.4	0.15	0.12	0.2	0.17	0.14	0.23	0.65	0.35	1	0.49	0.51	0.45	0.17	0.1	0.28	0.17	0.19
364	Human	f	1980	0.43	0.21	0.05	0.3	0.51	0.27	0.08	0.04	0.06	0.04	0.37	0.63	0.42	0.58	0.47	0.53	0.58	0.42	0.58	0.42	0.44	0.14	0.26	0.16	0.43	0.57	0.38	0.22	0.4	0.14	0.11	0.21	0.17	0.14	0.23	0.66	0.34	1	0.49	0.51	0.47	0.18	0.09	0.27	0.17	0.2
365	Human	f	1980	0.43	0.21	0.05	0.3	0.51	0.27	0.09	0.04	0.05	0.04	0.37	0.63	0.42	0.58	0.47	0.53	0.58	0.42	0.58	0.42	0.44	0.14	0.26	0.16	0.43	0.57	0.38	0.22	0.4	0.14	0.11	0.21	0.17	0.14	0.23	0.66	0.34	1	0.5	0.5	0.46	0.18	0.09	0.27	0.17	0.2
366	Human	f	1980	0.43	0.21	0.05	0.3	0.51	0.27	0.08	0.04	0.06	0.04	0.37	0.63	0.42	0.58	0.47	0.53	0.59	0.41	0.58	0.42	0.44	0.14	0.26	0.16	0.43	0.57	0.38	0.22	0.4	0.14	0.11	0.2	0.17	0.14	0.23	0.66	0.34	1	0.49	0.51	0.47	0.18	0.09	0.27	0.17	0.2
367	Human	f	1980	0.43	0.22	0.05	0.3	0.52	0.26	0.08	0.04	0.06	0.04	0.38	0.63	0.41	0.59	0.47	0.53	0.58	0.42	0.57	0.43	0.43	0.14	0.27	0.16	0.43	0.57	0.38	0.22	0.4	0.14	0.11	0.21	0.17	0.14	0.23	0.66	0.34	1	0.5	0.5	0.47	0.18	0.09	0.27	0.17	0.2
368	Human	f	1980	0.43	0.21	0.05	0.3	0.51	0.26	0.08	0.04	0.06	0.04	0.37	0.63	0.42	0.58	0.47	0.53	0.58	0.42	0.58	0.42	0.43	0.14	0.27	0.16	0.43	0.57	0.38	0.22	0.4	0.14	0.11	0.2	0.17	0.14	0.23	0.67	0.33	1	0.5	0.5	0.47	0.18	0.08	0.27	0.17	0.2
369	Human	f	1980	0.43	0.21	0.05	0.3	0.52	0.27	0.08	0.04	0.06	0.04	0.37	0.63	0.42	0.58	0.47	0.53	0.58	0.42	0.58	0.42	0.43	0.14	0.27	0.16	0.43	0.57	0.38	0.22	0.4	0.14	0.11	0.21	0.17	0.14	0.23	0.66	0.34	1	0.5	0.5	0.47	0.18	0.09	0.27	0.17	0.2
370	Human	f	1980	0.43	0.21	0.05	0.3	0.51	0.27	0.08	0.04	0.06	0.04	0.37	0.63	0.41	0.59	0.47	0.53	0.58	0.42	0.58	0.42	0.43	0.14	0.27	0.16	0.43	0.57	0.38	0.22	0.4	0.14	0.11	0.21	0.17	0.14	0.23	0.67	0.33	1	0.5	0.5	0.47	0.18	0.09	0.27	0.17	0.2
371	Human	f	1980	0.43	0.23	0.05	0.29	0.51	0.26	0.09	0.05	0.05	0.04	0.37	0.63	0.41	0.59	0.48	0.52	0.57	0.43	0.58	0.42	0.43	0.15	0.27	0.15	0.43	0.57	0.38	0.23	0.39	0.15	0.11	0.2	0.17	0.14	0.23	0.66	0.34	1	0.5	0.5	0.46	0.17	0.1	0.27	0.18	0.19
372	Human	f	1980	0.43	0.21	0.06	0.3	0.51	0.27	0.08	0.04	0.06	0.04	0.37	0.63	0.42	0.58	0.47	0.53	0.58	0.42	0.58	0.42	0.43	0.14	0.26	0.16	0.43	0.57	0.38	0.23	0.39	0.14	0.11	0.21	0.17	0.14	0.23	0.66	0.34	1	0.49	0.51	0.47	0.18	0.09	0.27	0.17	0.2
373	Human	f	1980	0.43	0.22	0.05	0.3	0.51	0.26	0.08	0.04	0.06	0.04	0.37	0.63	0.42	0.58	0.47	0.53	0.58	0.42	0.58	0.42	0.43	0.14	0.27	0.16	0.43	0.57	0.38	0.22	0.4	0.14	0.11	0.21	0.17	0.14	0.22	0.66	0.34	1	0.49	0.51	0.47	0.18	0.08	0.26	0.17	0.2
374	Human	f	1980	0.43	0.21	0.06	0.3	0.51	0.26	0.08	0.04	0.06	0.04	0.38	0.62	0.42	0.58	0.47	0.53	0.58	0.42	0.58	0.42	0.43	0.14	0.27	0.16	0.43	0.57	0.38	0.23	0.39	0.14	0.11	0.21	0.17	0.14	0.22	0.66	0.34	1	0.49	0.51	0.47	0.18	0.09	0.26	0.17	0.2
375	Human	f	1980	0.43	0.21	0.05	0.3	0.51	0.27	0.08	0.04	0.06	0.04	0.37	0.63	0.42	0.58	0.46	0.54	0.58	0.42	0.58	0.42	0.43	0.14	0.27	0.16	0.43	0.57	0.38	0.22	0.4	0.14	0.11	0.21	0.17	0.14	0.23	0.67	0.33	1	0.5	0.5	0.47	0.18	0.09	0.27	0.17	0.2
376	Human	f	1980	0.44	0.22	0.05	0.3	0.51	0.26	0.08	0.04	0.06	0.04	0.38	0.62	0.41	0.59	0.48	0.52	0.57	0.43	0.58	0.42	0.44	0.14	0.27	0.15	0.42	0.58	0.38	0.23	0.39	0.15	0.12	0.2	0.17	0.14	0.22	0.67	0.33	1	0.49	0.51	0.46	0.18	0.1	0.27	0.17	0.2
377	Human	f	1980	0.44	0.21	0.05	0.3	0.5	0.27	0.09	0.05	0.06	0.04	0.37	0.63	0.42	0.58	0.47	0.53	0.58	0.42	0.58	0.42	0.42	0.15	0.28	0.16	0.42	0.58	0.38	0.22	0.4	0.15	0.12	0.2	0.17	0.14	0.23	0.67	0.33	1	0.5	0.5	0.45	0.16	0.1	0.29	0.17	0.19
378	Human	f	1980	0.44	0.21	0.07	0.29	0.52	0.25	0.09	0.04	0.05	0.05	0.38	0.62	0.43	0.57	0.49	0.51	0.6	0.4	0.57	0.43	0.45	0.15	0.25	0.16	0.47	0.53	0.37	0.26	0.37	0.13	0.11	0.22	0.19	0.11	0.23	0.65	0.35	1	0.47	0.53	0.43	0.19	0.11	0.26	0.17	0.19
379	Human	f	1980	0.43	0.21	0.05	0.3	0.51	0.27	0.08	0.04	0.06	0.04	0.37	0.63	0.41	0.59	0.47	0.53	0.58	0.42	0.58	0.42	0.43	0.14	0.27	0.16	0.43	0.57	0.38	0.23	0.4	0.15	0.11	0.2	0.17	0.14	0.22	0.66	0.34	1	0.48	0.52	0.47	0.18	0.09	0.27	0.17	0.2
380	Human	f	1980	0.43	0.21	0.05	0.3	0.51	0.26	0.08	0.04	0.06	0.04	0.37	0.63	0.42	0.58	0.46	0.54	0.58	0.42	0.58	0.42	0.43	0.14	0.27	0.16	0.44	0.56	0.38	0.22	0.4	0.14	0.11	0.21	0.17	0.14	0.23	0.67	0.33	1	0.5	0.5	0.47	0.18	0.09	0.26	0.17	0.2
381	Human	f	1980	0.43	0.22	0.05	0.3	0.52	0.26	0.08	0.04	0.06	0.04	0.38	0.62	0.41	0.59	0.47	0.53	0.58	0.42	0.58	0.42	0.43	0.14	0.28	0.16	0.43	0.57	0.38	0.23	0.39	0.15	0.11	0.2	0.17	0.14	0.23	0.66	0.34	1	0.49	0.51	0.46	0.19	0.09	0.26	0.17	0.2
382	Human	f	1980	0.44	0.21	0.05	0.3	0.51	0.27	0.08	0.04	0.06	0.04	0.37	0.63	0.42	0.58	0.46	0.54	0.58	0.42	0.58	0.42	0.44	0.14	0.27	0.16	0.43	0.57	0.38	0.22	0.4	0.14	0.11	0.2	0.17	0.14	0.23	0.66	0.34	1	0.5	0.5	0.47	0.18	0.09	0.27	0.17	0.2
383	Human	f	1980	0.43	0.22	0.05	0.31	0.52	0.26	0.08	0.04	0.06	0.04	0.38	0.63	0.41	0.59	0.47	0.53	0.58	0.42	0.58	0.42	0.43	0.14	0.28	0.15	0.42	0.58	0.38	0.23	0.39	0.14	0.11	0.2	0.17	0.14	0.22	0.67	0.33	1	0.5	0.5	0.46	0.18	0.09	0.27	0.17	0.2
384	Human	f	1980	0.43	0.22	0.05	0.3	0.52	0.26	0.08	0.04	0.06	0.04	0.38	0.62	0.41	0.59	0.48	0.52	0.57	0.43	0.59	0.41	0.44	0.14	0.27	0.15	0.42	0.58	0.38	0.22	0.4	0.15	0.11	0.2	0.18	0.14	0.22	0.67	0.33	1	0.49	0.51	0.46	0.18	0.09	0.27	0.17	0.2
385	Human	f	1980	0.43	0.21	0.05	0.3	0.52	0.26	0.07	0.04	0.06	0.04	0.38	0.62	0.41	0.59	0.47	0.53	0.59	0.41	0.58	0.42	0.44	0.14	0.27	0.15	0.42	0.58	0.38	0.23	0.39	0.15	0.11	0.2	0.17	0.13	0.23	0.66	0.34	1	0.49	0.51	0.46	0.19	0.08	0.26	0.17	0.2
386	Human	f	1980	0.43	0.21	0.05	0.3	0.51	0.26	0.09	0.04	0.06	0.04	0.38	0.63	0.41	0.59	0.46	0.54	0.58	0.42	0.58	0.42	0.43	0.14	0.28	0.15	0.42	0.58	0.38	0.23	0.39	0.15	0.11	0.2	0.17	0.14	0.22	0.67	0.33	1	0.5	0.5	0.46	0.19	0.09	0.27	0.17	0.2
387	Human	f	1980	0.43	0.21	0.05	0.3	0.51	0.27	0.08	0.04	0.06	0.04	0.37	0.63	0.42	0.58	0.46	0.54	0.58	0.42	0.58	0.42	0.43	0.14	0.27	0.16	0.43	0.57	0.38	0.22	0.4	0.14	0.11	0.21	0.17	0.14	0.23	0.66	0.34	1	0.5	0.5	0.47	0.18	0.09	0.27	0.17	0.2
388	Human	f	1980	0.43	0.21	0.05	0.31	0.51	0.26	0.09	0.04	0.06	0.04	0.37	0.63	0.42	0.58	0.49	0.51	0.57	0.43	0.58	0.42	0.43	0.14	0.27	0.15	0.42	0.58	0.39	0.23	0.39	0.15	0.12	0.19	0.17	0.14	0.23	0.66	0.34	1	0.49	0.51	0.45	0.17	0.1	0.27	0.17	0.2
389	Human	f	1980	0.43	0.21	0.05	0.3	0.51	0.27	0.08	0.04	0.06	0.04	0.37	0.63	0.42	0.58	0.47	0.53	0.58	0.42	0.58	0.42	0.44	0.14	0.26	0.16	0.43	0.57	0.38	0.22	0.4	0.14	0.11	0.21	0.17	0.14	0.23	0.67	0.33	1	0.5	0.5	0.47	0.18	0.09	0.27	0.17	0.2
390	Human	f	1980	0.43	0.21	0.05	0.3	0.51	0.26	0.08	0.04	0.06	0.04	0.37	0.63	0.42	0.58	0.47	0.53	0.58	0.42	0.58	0.42	0.43	0.14	0.27	0.16	0.43	0.57	0.38	0.22	0.39	0.14	0.11	0.21	0.17	0.14	0.22	0.66	0.34	1	0.5	0.5	0.47	0.18	0.09	0.27	0.17	0.2
391	Human	f	1980	0.43	0.21	0.05	0.3	0.51	0.26	0.08	0.04	0.06	0.04	0.38	0.62	0.41	0.59	0.46	0.54	0.58	0.42	0.58	0.42	0.43	0.14	0.27	0.15	0.42	0.58	0.37	0.23	0.4	0.15	0.11	0.2	0.17	0.13	0.23	0.67	0.33	1	0.49	0.51	0.46	0.18	0.09	0.27	0.17	0.2
392	Human	f	1980	0.43	0.21	0.05	0.3	0.51	0.26	0.08	0.04	0.06	0.04	0.38	0.62	0.41	0.59	0.46	0.54	0.58	0.42	0.58	0.42	0.43	0.14	0.28	0.15	0.42	0.58	0.38	0.23	0.4	0.15	0.11	0.2	0.17	0.14	0.23	0.67	0.33	1	0.49	0.51	0.45	0.19	0.09	0.27	0.17	0.2
393	Human	f	1981	0.43	0.21	0.05	0.3	0.51	0.27	0.09	0.04	0.06	0.03	0.38	0.62	0.41	0.59	0.47	0.53	0.59	0.41	0.58	0.42	0.45	0.14	0.26	0.15	0.42	0.58	0.39	0.22	0.39	0.15	0.12	0.19	0.17	0.13	0.23	0.65	0.35	1	0.49	0.51	0.44	0.18	0.1	0.29	0.17	0.19
394	Human	f	1981	0.42	0.22	0.05	0.31	0.51	0.27	0.09	0.04	0.06	0.03	0.37	0.63	0.42	0.58	0.47	0.53	0.57	0.43	0.58	0.42	0.44	0.14	0.27	0.15	0.41	0.59	0.38	0.22	0.4	0.15	0.12	0.2	0.17	0.13	0.23	0.65	0.35	1	0.47	0.53	0.45	0.18	0.09	0.28	0.17	0.19
395	Human	f	1981	0.43	0.22	0.05	0.3	0.52	0.26	0.08	0.04	0.06	0.04	0.38	0.62	0.41	0.59	0.47	0.53	0.58	0.42	0.58	0.42	0.43	0.14	0.27	0.16	0.45	0.55	0.38	0.23	0.39	0.14	0.11	0.2	0.18	0.14	0.23	0.66	0.34	1	0.49	0.51	0.47	0.18	0.08	0.26	0.18	0.2
396	Human	f	1981	0.43	0.22	0.05	0.3	0.51	0.26	0.09	0.04	0.06	0.04	0.38	0.62	0.41	0.59	0.45	0.55	0.58	0.42	0.58	0.42	0.43	0.15	0.27	0.16	0.45	0.55	0.39	0.23	0.38	0.15	0.11	0.2	0.18	0.13	0.23	0.67	0.33	1	0.49	0.51	0.46	0.19	0.08	0.27	0.18	0.19
397	Human	f	1981	0.43	0.22	0.05	0.3	0.51	0.27	0.08	0.04	0.06	0.04	0.38	0.62	0.41	0.59	0.47	0.53	0.58	0.42	0.58	0.42	0.43	0.14	0.27	0.16	0.44	0.56	0.37	0.22	0.4	0.14	0.11	0.2	0.17	0.14	0.23	0.66	0.34	1	0.49	0.51	0.47	0.18	0.08	0.26	0.17	0.2
398	Human	f	1981	0.43	0.21	0.05	0.3	0.51	0.26	0.09	0.04	0.06	0.04	0.37	0.63	0.41	0.59	0.47	0.53	0.58	0.42	0.57	0.43	0.43	0.14	0.27	0.16	0.44	0.56	0.37	0.23	0.4	0.14	0.11	0.2	0.18	0.14	0.23	0.66	0.34	1	0.49	0.51	0.47	0.18	0.08	0.26	0.17	0.2
399	Human	f	1981	0.43	0.22	0.05	0.3	0.51	0.27	0.08	0.05	0.06	0.03	0.38	0.62	0.4	0.6	0.47	0.53	0.58	0.42	0.58	0.42	0.44	0.15	0.27	0.15	0.43	0.57	0.39	0.22	0.4	0.15	0.11	0.2	0.17	0.13	0.23	0.66	0.34	1	0.48	0.52	0.44	0.18	0.1	0.28	0.17	0.2
400	Human	f	1982	0.43	0.22	0.05	0.29	0.52	0.26	0.08	0.05	0.06	0.03	0.38	0.63	0.4	0.6	0.48	0.52	0.59	0.41	0.57	0.43	0.45	0.14	0.26	0.15	0.41	0.59	0.38	0.22	0.4	0.15	0.12	0.2	0.17	0.13	0.24	0.64	0.36	1	0.49	0.51	0.45	0.18	0.1	0.27	0.18	0.19
401	Human	f	1982	0.44	0.21	0.05	0.3	0.51	0.26	0.08	0.04	0.06	0.04	0.37	0.63	0.4	0.6	0.49	0.51	0.59	0.41	0.57	0.43	0.45	0.15	0.26	0.15	0.44	0.56	0.39	0.22	0.39	0.15	0.12	0.2	0.17	0.13	0.23	0.64	0.36	1	0.48	0.52	0.44	0.18	0.11	0.28	0.18	0.19
402	Human	f	1982	0.43	0.21	0.06	0.3	0.51	0.27	0.09	0.05	0.06	0.03	0.39	0.61	0.41	0.59	0.48	0.52	0.59	0.41	0.58	0.42	0.45	0.14	0.26	0.15	0.41	0.59	0.39	0.22	0.4	0.15	0.11	0.2	0.17	0.13	0.23	0.65	0.35	1	0.48	0.52	0.44	0.18	0.1	0.29	0.17	0.19
403	Human	f	1982	0.44	0.21	0.05	0.3	0.51	0.26	0.08	0.05	0.06	0.03	0.37	0.63	0.4	0.6	0.48	0.52	0.59	0.41	0.58	0.42	0.45	0.14	0.26	0.15	0.42	0.58	0.39	0.22	0.39	0.15	0.12	0.2	0.17	0.13	0.23	0.65	0.35	1	0.48	0.52	0.44	0.18	0.09	0.29	0.17	0.19
404	Human	f	1982	0.44	0.21	0.05	0.3	0.51	0.26	0.08	0.05	0.06	0.04	0.38	0.62	0.41	0.59	0.48	0.52	0.6	0.4	0.57	0.43	0.45	0.14	0.26	0.15	0.42	0.58	0.39	0.22	0.39	0.15	0.12	0.2	0.17	0.13	0.23	0.65	0.35	1	0.48	0.52	0.43	0.19	0.1	0.28	0.17	0.19
405	Human	f	1982	0.43	0.21	0.05	0.3	0.52	0.27	0.08	0.04	0.06	0.03	0.38	0.62	0.41	0.59	0.48	0.52	0.59	0.41	0.58	0.42	0.45	0.14	0.26	0.15	0.42	0.58	0.38	0.22	0.39	0.15	0.12	0.2	0.17	0.13	0.23	0.64	0.36	1	0.48	0.52	0.45	0.18	0.1	0.28	0.17	0.19
406	Human	f	1982	0.44	0.22	0.05	0.3	0.51	0.27	0.09	0.05	0.06	0.03	0.38	0.62	0.41	0.59	0.47	0.53	0.59	0.41	0.57	0.43	0.44	0.14	0.26	0.15	0.42	0.58	0.38	0.21	0.4	0.15	0.12	0.2	0.17	0.13	0.24	0.65	0.35	1	0.48	0.52	0.44	0.18	0.1	0.28	0.18	0.19
407	Human	f	1982	0.43	0.21	0.05	0.3	0.52	0.27	0.08	0.04	0.06	0.03	0.38	0.62	0.41	0.59	0.48	0.52	0.59	0.41	0.58	0.42	0.45	0.14	0.26	0.15	0.42	0.58	0.38	0.22	0.4	0.15	0.12	0.19	0.17	0.13	0.23	0.64	0.36	1	0.48	0.52	0.45	0.18	0.1	0.28	0.17	0.19
408	Human	f	1982	0.44	0.21	0.05	0.3	0.51	0.27	0.09	0.05	0.06	0.03	0.39	0.61	0.41	0.59	0.47	0.53	0.59	0.41	0.58	0.42	0.45	0.14	0.26	0.15	0.42	0.58	0.39	0.21	0.4	0.15	0.11	0.2	0.17	0.13	0.24	0.65	0.35	1	0.47	0.53	0.44	0.18	0.1	0.28	0.17	0.19
409	Human	f	1982	0.43	0.21	0.05	0.3	0.51	0.27	0.09	0.04	0.06	0.03	0.38	0.62	0.41	0.59	0.48	0.52	0.59	0.41	0.58	0.42	0.45	0.14	0.26	0.15	0.42	0.58	0.39	0.22	0.39	0.15	0.12	0.2	0.17	0.13	0.23	0.64	0.36	1	0.49	0.51	0.45	0.17	0.1	0.28	0.17	0.19
410	Human	f	1982	0.44	0.21	0.05	0.3	0.52	0.26	0.08	0.05	0.06	0.03	0.38	0.62	0.41	0.59	0.48	0.52	0.59	0.41	0.58	0.42	0.45	0.13	0.26	0.15	0.42	0.58	0.39	0.21	0.4	0.15	0.12	0.2	0.17	0.13	0.23	0.65	0.35	1	0.47	0.53	0.44	0.18	0.1	0.28	0.17	0.19
411	Human	f	1982	0.44	0.21	0.05	0.3	0.51	0.26	0.08	0.05	0.06	0.03	0.38	0.63	0.41	0.59	0.47	0.53	0.6	0.4	0.57	0.43	0.45	0.14	0.26	0.15	0.42	0.58	0.39	0.22	0.39	0.15	0.12	0.2	0.17	0.13	0.23	0.65	0.35	1	0.48	0.52	0.44	0.18	0.1	0.28	0.18	0.19
412	Human	f	1982	0.43	0.21	0.05	0.3	0.51	0.27	0.09	0.04	0.06	0.03	0.37	0.63	0.4	0.6	0.49	0.51	0.59	0.41	0.58	0.42	0.45	0.15	0.25	0.14	0.43	0.57	0.39	0.22	0.4	0.15	0.12	0.2	0.17	0.14	0.23	0.65	0.35	1	0.49	0.51	0.45	0.18	0.09	0.28	0.17	0.19
413	Human	f	1982	0.44	0.21	0.05	0.3	0.51	0.27	0.08	0.04	0.06	0.04	0.38	0.62	0.4	0.6	0.49	0.51	0.59	0.41	0.58	0.42	0.44	0.14	0.27	0.15	0.42	0.58	0.38	0.22	0.4	0.15	0.12	0.19	0.17	0.13	0.24	0.65	0.35	1	0.49	0.51	0.44	0.17	0.1	0.28	0.17	0.19
414	Human	f	1982	0.43	0.22	0.05	0.3	0.5	0.28	0.08	0.05	0.06	0.03	0.38	0.62	0.41	0.59	0.48	0.52	0.59	0.41	0.57	0.43	0.45	0.14	0.26	0.15	0.42	0.58	0.38	0.22	0.4	0.15	0.11	0.19	0.18	0.13	0.24	0.65	0.35	1	0.49	0.51	0.44	0.18	0.1	0.28	0.17	0.19
415	Human	f	1982	0.44	0.21	0.05	0.3	0.51	0.27	0.08	0.05	0.06	0.04	0.38	0.62	0.41	0.59	0.49	0.51	0.6	0.4	0.58	0.42	0.45	0.14	0.26	0.15	0.42	0.58	0.39	0.22	0.4	0.15	0.12	0.19	0.18	0.13	0.23	0.65	0.35	1	0.48	0.52	0.43	0.19	0.1	0.27	0.17	0.19
416	Human	f	1982	0.44	0.21	0.05	0.3	0.51	0.27	0.08	0.04	0.06	0.03	0.38	0.62	0.41	0.59	0.49	0.51	0.59	0.41	0.58	0.42	0.44	0.14	0.26	0.15	0.42	0.58	0.38	0.22	0.4	0.15	0.12	0.2	0.17	0.13	0.23	0.64	0.36	1	0.49	0.51	0.44	0.17	0.1	0.28	0.17	0.19
417	Human	f	1982	0.43	0.21	0.05	0.3	0.51	0.27	0.08	0.05	0.06	0.03	0.38	0.62	0.41	0.59	0.48	0.52	0.59	0.41	0.58	0.42	0.44	0.14	0.27	0.15	0.42	0.58	0.39	0.22	0.39	0.15	0.11	0.19	0.17	0.13	0.23	0.64	0.36	1	0.48	0.52	0.44	0.18	0.1	0.28	0.18	0.19
418	Human	f	1982	0.43	0.21	0.06	0.3	0.5	0.27	0.08	0.04	0.06	0.03	0.38	0.63	0.41	0.59	0.49	0.51	0.59	0.41	0.58	0.42	0.45	0.14	0.25	0.15	0.42	0.58	0.39	0.22	0.4	0.15	0.12	0.2	0.17	0.14	0.23	0.65	0.35	1	0.49	0.51	0.45	0.17	0.09	0.28	0.18	0.19
419	Human	f	1982	0.43	0.21	0.05	0.31	0.51	0.26	0.08	0.05	0.06	0.03	0.37	0.63	0.41	0.59	0.48	0.52	0.58	0.42	0.58	0.42	0.45	0.15	0.26	0.15	0.42	0.58	0.38	0.22	0.4	0.15	0.12	0.2	0.17	0.13	0.23	0.65	0.35	1	0.49	0.51	0.44	0.18	0.11	0.28	0.17	0.2
420	Human	f	1983	0.42	0.21	0.05	0.31	0.5	0.27	0.08	0.05	0.07	0.04	0.35	0.65	0.42	0.58	0.51	0.49	0.59	0.41	0.57	0.43	0.44	0.15	0.27	0.15	0.4	0.6	0.39	0.21	0.39	0.14	0.12	0.21	0.17	0.14	0.23	0.66	0.34	1	0.48	0.52	0.45	0.18	0.1	0.28	0.18	0.2
421	Human	f	1984	0.44	0.21	0.04	0.3	0.51	0.27	0.08	0.05	0.06	0.03	0.38	0.62	0.4	0.6	0.48	0.52	0.6	0.4	0.58	0.42	0.45	0.15	0.25	0.15	0.42	0.58	0.39	0.22	0.4	0.15	0.11	0.2	0.17	0.13	0.23	0.64	0.36	1	0.49	0.51	0.44	0.18	0.11	0.28	0.17	0.19
423	Human	f	1984	0.44	0.21	0.04	0.3	0.51	0.27	0.08	0.05	0.06	0.04	0.38	0.62	0.4	0.6	0.48	0.52	0.6	0.4	0.58	0.42	0.45	0.15	0.26	0.15	0.42	0.58	0.39	0.21	0.4	0.15	0.11	0.2	0.17	0.13	0.24	0.64	0.36	1	0.48	0.52	0.44	0.18	0.11	0.27	0.17	0.19
424	Human	f	1984	0.44	0.21	0.04	0.3	0.51	0.27	0.08	0.05	0.06	0.03	0.38	0.62	0.41	0.59	0.48	0.52	0.6	0.4	0.57	0.43	0.45	0.15	0.26	0.15	0.43	0.57	0.39	0.21	0.4	0.15	0.11	0.2	0.17	0.13	0.24	0.64	0.36	1	0.48	0.52	0.44	0.18	0.11	0.27	0.17	0.19
425	Human	f	1984	0.44	0.22	0.04	0.3	0.51	0.27	0.08	0.05	0.06	0.03	0.38	0.62	0.4	0.6	0.48	0.52	0.6	0.4	0.57	0.43	0.44	0.15	0.26	0.15	0.42	0.58	0.39	0.21	0.4	0.14	0.11	0.2	0.17	0.13	0.24	0.64	0.36	1	0.49	0.51	0.45	0.18	0.11	0.27	0.17	0.19
426	Human	f	1984	0.44	0.21	0.04	0.3	0.51	0.26	0.08	0.05	0.06	0.03	0.38	0.62	0.4	0.6	0.48	0.52	0.6	0.4	0.58	0.42	0.45	0.15	0.26	0.15	0.42	0.58	0.39	0.22	0.39	0.14	0.11	0.2	0.17	0.14	0.23	0.64	0.36	1	0.48	0.52	0.44	0.18	0.11	0.27	0.17	0.19
427	Human	f	1984	0.45	0.21	0.04	0.3	0.51	0.27	0.08	0.05	0.06	0.03	0.38	0.62	0.4	0.6	0.48	0.52	0.6	0.4	0.58	0.42	0.45	0.15	0.26	0.15	0.42	0.58	0.39	0.21	0.4	0.14	0.12	0.2	0.17	0.13	0.23	0.65	0.35	1	0.49	0.51	0.44	0.18	0.11	0.27	0.17	0.19
428	Human	f	1984	0.43	0.21	0.04	0.31	0.52	0.26	0.08	0.05	0.06	0.04	0.39	0.61	0.4	0.6	0.47	0.53	0.61	0.39	0.58	0.42	0.44	0.14	0.26	0.15	0.42	0.58	0.39	0.21	0.4	0.15	0.11	0.2	0.17	0.14	0.23	0.64	0.36	1	0.48	0.52	0.45	0.18	0.09	0.28	0.18	0.19
429	Human	f	1984	0.43	0.21	0.06	0.3	0.51	0.27	0.08	0.05	0.07	0.04	0.36	0.64	0.42	0.58	0.49	0.51	0.59	0.41	0.57	0.43	0.44	0.14	0.27	0.15	0.41	0.59	0.39	0.22	0.39	0.14	0.12	0.2	0.16	0.14	0.23	0.64	0.36	1	0.47	0.53	0.43	0.18	0.11	0.28	0.18	0.19
430	Human	f	1984	0.43	0.21	0.05	0.31	0.51	0.26	0.08	0.05	0.06	0.04	0.38	0.62	0.4	0.6	0.46	0.54	0.6	0.4	0.58	0.42	0.45	0.14	0.26	0.16	0.44	0.56	0.39	0.22	0.39	0.15	0.11	0.2	0.17	0.14	0.23	0.64	0.36	1	0.48	0.52	0.44	0.18	0.1	0.28	0.18	0.19
431	Human	f	1984	0.43	0.21	0.05	0.31	0.51	0.26	0.08	0.05	0.06	0.04	0.38	0.62	0.4	0.6	0.46	0.54	0.6	0.4	0.58	0.42	0.45	0.14	0.26	0.16	0.44	0.56	0.39	0.22	0.39	0.15	0.11	0.2	0.17	0.14	0.23	0.64	0.36	1	0.48	0.52	0.44	0.19	0.1	0.27	0.18	0.19
432	Human	f	1984	0.44	0.2	0.04	0.32	0.51	0.27	0.08	0.05	0.06	0.03	0.37	0.63	0.41	0.59	0.46	0.54	0.6	0.4	0.58	0.42	0.45	0.14	0.26	0.15	0.44	0.56	0.39	0.22	0.4	0.15	0.11	0.19	0.17	0.15	0.23	0.64	0.36	1	0.48	0.52	0.45	0.18	0.09	0.28	0.18	0.19
433	Human	f	1984	0.44	0.2	0.04	0.32	0.51	0.27	0.08	0.05	0.06	0.03	0.38	0.62	0.41	0.59	0.47	0.53	0.6	0.4	0.58	0.42	0.45	0.14	0.26	0.15	0.43	0.57	0.39	0.22	0.39	0.15	0.11	0.2	0.17	0.15	0.23	0.65	0.35	1	0.49	0.51	0.45	0.18	0.09	0.28	0.18	0.19
434	Human	f	1984	0.44	0.2	0.04	0.32	0.51	0.27	0.08	0.05	0.06	0.03	0.38	0.62	0.4	0.6	0.47	0.53	0.6	0.4	0.58	0.42	0.45	0.14	0.26	0.15	0.44	0.56	0.39	0.22	0.39	0.15	0.11	0.19	0.17	0.15	0.23	0.64	0.36	1	0.48	0.52	0.45	0.18	0.09	0.28	0.18	0.19
435	Human	f	1984	0.45	0.21	0.04	0.3	0.51	0.27	0.08	0.05	0.06	0.03	0.38	0.62	0.4	0.6	0.48	0.52	0.6	0.4	0.57	0.43	0.45	0.15	0.25	0.15	0.43	0.57	0.38	0.22	0.4	0.14	0.11	0.2	0.17	0.13	0.24	0.64	0.36	1	0.49	0.51	0.44	0.17	0.11	0.28	0.17	0.19
436	Human	f	1984	0.45	0.21	0.04	0.29	0.51	0.27	0.08	0.05	0.06	0.03	0.38	0.62	0.4	0.6	0.48	0.52	0.6	0.4	0.57	0.43	0.45	0.15	0.26	0.15	0.43	0.57	0.39	0.21	0.4	0.14	0.11	0.2	0.17	0.14	0.23	0.64	0.36	1	0.48	0.52	0.45	0.17	0.11	0.27	0.17	0.19
438	Human	f	1984	0.45	0.21	0.04	0.3	0.51	0.27	0.08	0.05	0.06	0.03	0.38	0.62	0.4	0.6	0.48	0.52	0.6	0.4	0.57	0.43	0.45	0.15	0.26	0.15	0.43	0.57	0.39	0.21	0.4	0.15	0.11	0.2	0.17	0.13	0.24	0.65	0.35	1	0.48	0.52	0.44	0.18	0.11	0.27	0.17	0.19
439	Human	f	1984	0.45	0.21	0.04	0.3	0.51	0.27	0.08	0.05	0.06	0.03	0.38	0.62	0.4	0.6	0.48	0.52	0.6	0.4	0.57	0.43	0.45	0.15	0.26	0.15	0.43	0.57	0.39	0.22	0.4	0.14	0.11	0.2	0.17	0.14	0.23	0.64	0.36	1	0.49	0.51	0.44	0.17	0.11	0.28	0.17	0.19
440	Human	f	1984	0.45	0.21	0.04	0.3	0.51	0.27	0.08	0.05	0.06	0.03	0.38	0.62	0.4	0.6	0.48	0.52	0.6	0.4	0.57	0.43	0.45	0.15	0.25	0.15	0.43	0.57	0.39	0.22	0.4	0.14	0.11	0.2	0.17	0.13	0.24	0.64	0.36	1	0.49	0.51	0.44	0.17	0.11	0.28	0.18	0.19
441	Human	f	1984	0.44	0.22	0.04	0.3	0.51	0.27	0.08	0.05	0.06	0.03	0.38	0.62	0.4	0.6	0.48	0.52	0.6	0.4	0.58	0.42	0.44	0.15	0.26	0.15	0.43	0.57	0.39	0.21	0.4	0.14	0.11	0.2	0.17	0.14	0.23	0.64	0.36	1	0.49	0.51	0.44	0.18	0.11	0.27	0.17	0.19
442	Human	f	1984	0.44	0.2	0.04	0.32	0.52	0.27	0.08	0.05	0.06	0.03	0.38	0.63	0.41	0.59	0.47	0.53	0.6	0.4	0.58	0.42	0.45	0.14	0.26	0.15	0.44	0.56	0.38	0.22	0.4	0.15	0.11	0.2	0.17	0.15	0.23	0.64	0.36	1	0.48	0.52	0.45	0.18	0.09	0.28	0.18	0.19
443	Human	f	1985	0.44	0.21	0.04	0.31	0.51	0.27	0.08	0.04	0.06	0.04	0.39	0.61	0.41	0.59	0.47	0.53	0.61	0.39	0.58	0.42	0.44	0.15	0.26	0.15	0.43	0.57	0.39	0.21	0.4	0.15	0.12	0.2	0.17	0.14	0.22	0.64	0.36	1	0.49	0.51	0.44	0.19	0.09	0.28	0.18	0.19
444	Human	f	1985	0.45	0.22	0.04	0.29	0.51	0.26	0.08	0.05	0.06	0.04	0.38	0.62	0.41	0.59	0.47	0.53	0.6	0.4	0.57	0.43	0.45	0.15	0.26	0.15	0.43	0.57	0.39	0.22	0.39	0.15	0.11	0.2	0.17	0.14	0.23	0.65	0.35	1	0.49	0.51	0.45	0.18	0.1	0.28	0.17	0.2
445	Human	f	1985	0.45	0.2	0.04	0.31	0.51	0.27	0.08	0.05	0.06	0.04	0.37	0.63	0.39	0.61	0.5	0.5	0.6	0.4	0.58	0.42	0.44	0.15	0.26	0.15	0.43	0.57	0.39	0.21	0.4	0.15	0.12	0.2	0.18	0.14	0.23	0.65	0.35	1	0.49	0.51	0.45	0.18	0.11	0.26	0.18	0.19
446	Human	f	1985	0.45	0.2	0.04	0.31	0.51	0.27	0.08	0.05	0.06	0.04	0.37	0.63	0.39	0.61	0.5	0.5	0.6	0.4	0.58	0.42	0.44	0.15	0.26	0.15	0.44	0.56	0.39	0.21	0.4	0.15	0.12	0.2	0.18	0.14	0.23	0.65	0.35	1	0.49	0.51	0.45	0.18	0.11	0.26	0.18	0.19
447	Human	f	1985	0.45	0.2	0.04	0.3	0.52	0.25	0.08	0.05	0.06	0.03	0.38	0.62	0.4	0.6	0.47	0.53	0.61	0.39	0.58	0.42	0.45	0.15	0.25	0.14	0.43	0.57	0.39	0.22	0.39	0.14	0.12	0.2	0.18	0.13	0.23	0.65	0.35	1	0.48	0.52	0.44	0.19	0.1	0.27	0.17	0.2
448	Human	f	1985	0.45	0.2	0.04	0.3	0.52	0.26	0.08	0.05	0.06	0.03	0.38	0.62	0.4	0.6	0.47	0.53	0.6	0.4	0.58	0.42	0.45	0.15	0.25	0.14	0.43	0.57	0.39	0.22	0.39	0.14	0.12	0.2	0.18	0.13	0.23	0.65	0.35	1	0.48	0.52	0.44	0.19	0.1	0.27	0.17	0.2
449	Human	f	1985	0.44	0.22	0.04	0.29	0.51	0.26	0.08	0.05	0.06	0.04	0.39	0.61	0.4	0.6	0.48	0.52	0.59	0.41	0.57	0.43	0.44	0.14	0.26	0.16	0.42	0.58	0.38	0.22	0.4	0.15	0.11	0.19	0.17	0.13	0.24	0.66	0.34	1	0.48	0.52	0.43	0.19	0.11	0.27	0.17	0.19
450	Human	f	1985	0.45	0.21	0.04	0.3	0.53	0.25	0.08	0.05	0.06	0.03	0.39	0.61	0.39	0.61	0.47	0.53	0.6	0.4	0.58	0.42	0.45	0.15	0.25	0.15	0.43	0.57	0.39	0.22	0.39	0.15	0.11	0.19	0.18	0.13	0.24	0.65	0.35	1	0.49	0.51	0.45	0.19	0.1	0.26	0.17	0.2
451	Human	f	1985	0.44	0.22	0.04	0.3	0.51	0.26	0.08	0.05	0.06	0.04	0.39	0.61	0.39	0.61	0.48	0.52	0.59	0.41	0.57	0.43	0.45	0.14	0.26	0.16	0.43	0.57	0.39	0.21	0.4	0.15	0.11	0.19	0.17	0.14	0.23	0.65	0.35	1	0.48	0.52	0.43	0.18	0.12	0.27	0.17	0.2
453	Human	f	1985	0.43	0.22	0.06	0.29	0.5	0.28	0.08	0.04	0.07	0.04	0.38	0.62	0.43	0.57	0.5	0.5	0.58	0.42	0.56	0.44	0.45	0.15	0.25	0.15	0.41	0.59	0.4	0.22	0.39	0.14	0.12	0.2	0.17	0.14	0.23	0.66	0.34	1	0.49	0.51	0.44	0.17	0.11	0.28	0.18	0.2
454	Human	f	1985	0.43	0.21	0.05	0.31	0.51	0.27	0.08	0.05	0.06	0.03	0.35	0.65	0.42	0.58	0.51	0.49	0.58	0.42	0.58	0.42	0.44	0.14	0.27	0.15	0.41	0.59	0.39	0.21	0.39	0.14	0.12	0.2	0.17	0.14	0.24	0.65	0.35	1	0.47	0.53	0.45	0.18	0.1	0.27	0.18	0.2
455	Human	f	1985	0.43	0.21	0.06	0.3	0.5	0.29	0.08	0.04	0.06	0.04	0.35	0.65	0.42	0.58	0.52	0.48	0.59	0.41	0.58	0.42	0.45	0.14	0.26	0.15	0.41	0.59	0.39	0.22	0.39	0.14	0.13	0.19	0.16	0.14	0.23	0.66	0.34	1	0.48	0.52	0.46	0.18	0.09	0.28	0.18	0.19
456	Human	f	1985	0.42	0.22	0.06	0.3	0.5	0.27	0.08	0.05	0.07	0.04	0.36	0.64	0.42	0.58	0.49	0.51	0.59	0.41	0.57	0.43	0.44	0.14	0.27	0.15	0.41	0.59	0.39	0.22	0.39	0.14	0.13	0.2	0.16	0.14	0.23	0.64	0.36	1	0.48	0.52	0.44	0.18	0.11	0.28	0.18	0.2
457	Human	f	1985	0.42	0.22	0.07	0.3	0.51	0.27	0.08	0.05	0.07	0.03	0.37	0.63	0.41	0.59	0.49	0.51	0.59	0.41	0.57	0.43	0.44	0.14	0.27	0.15	0.39	0.61	0.39	0.22	0.39	0.15	0.12	0.19	0.17	0.14	0.23	0.64	0.36	1	0.47	0.53	0.43	0.18	0.1	0.28	0.18	0.2
458	Human	f	1985	0.42	0.22	0.06	0.3	0.5	0.27	0.08	0.05	0.07	0.03	0.36	0.64	0.42	0.58	0.49	0.51	0.59	0.41	0.57	0.43	0.44	0.14	0.27	0.15	0.41	0.59	0.39	0.22	0.39	0.14	0.12	0.2	0.16	0.14	0.23	0.65	0.35	1	0.47	0.53	0.43	0.18	0.1	0.28	0.18	0.19
459	Human	f	1985	0.43	0.22	0.06	0.3	0.5	0.27	0.08	0.05	0.07	0.04	0.36	0.64	0.41	0.59	0.49	0.51	0.59	0.41	0.57	0.43	0.44	0.14	0.27	0.15	0.4	0.6	0.39	0.22	0.39	0.15	0.12	0.2	0.17	0.14	0.23	0.65	0.35	1	0.48	0.53	0.43	0.18	0.11	0.28	0.18	0.19
460	Human	f	1985	0.43	0.21	0.06	0.3	0.52	0.26	0.08	0.05	0.06	0.04	0.36	0.64	0.41	0.59	0.53	0.47	0.6	0.4	0.58	0.42	0.44	0.15	0.26	0.15	0.41	0.59	0.38	0.22	0.4	0.14	0.12	0.19	0.16	0.15	0.23	0.64	0.36	1	0.47	0.53	0.45	0.18	0.1	0.28	0.18	0.19
461	Human	f	1985	0.45	0.22	0.04	0.29	0.53	0.25	0.08	0.04	0.06	0.04	0.37	0.63	0.41	0.59	0.47	0.53	0.6	0.4	0.59	0.41	0.45	0.14	0.25	0.15	0.43	0.57	0.38	0.21	0.4	0.15	0.11	0.2	0.17	0.14	0.23	0.65	0.35	1	0.48	0.52	0.46	0.18	0.1	0.27	0.18	0.19
462	Human	f	1985	0.43	0.21	0.05	0.31	0.51	0.27	0.08	0.04	0.06	0.03	0.39	0.61	0.41	0.59	0.47	0.53	0.6	0.4	0.58	0.42	0.44	0.14	0.26	0.16	0.43	0.57	0.39	0.22	0.39	0.15	0.12	0.2	0.17	0.14	0.23	0.64	0.36	1	0.49	0.51	0.44	0.19	0.09	0.28	0.18	0.19
463	Human	f	1985	0.43	0.22	0.06	0.3	0.49	0.28	0.08	0.05	0.07	0.03	0.36	0.64	0.41	0.59	0.51	0.49	0.59	0.41	0.58	0.42	0.43	0.14	0.27	0.15	0.41	0.59	0.39	0.21	0.4	0.14	0.12	0.2	0.17	0.14	0.23	0.68	0.32	1	0.48	0.52	0.44	0.19	0.1	0.27	0.18	0.2
464	Human	f	1985	0.42	0.22	0.06	0.3	0.5	0.27	0.08	0.05	0.07	0.04	0.37	0.63	0.42	0.58	0.5	0.5	0.59	0.41	0.57	0.43	0.44	0.14	0.26	0.15	0.4	0.6	0.39	0.22	0.39	0.15	0.12	0.2	0.17	0.13	0.24	0.65	0.35	1	0.46	0.54	0.43	0.19	0.1	0.27	0.18	0.2
465	Human	f	1985	0.43	0.22	0.06	0.3	0.49	0.28	0.08	0.05	0.07	0.03	0.36	0.64	0.42	0.58	0.51	0.49	0.59	0.41	0.58	0.42	0.44	0.14	0.27	0.16	0.41	0.59	0.39	0.21	0.4	0.14	0.12	0.19	0.18	0.14	0.23	0.68	0.32	1	0.47	0.53	0.44	0.19	0.1	0.28	0.18	0.2
466	Human	f	1985	0.42	0.22	0.06	0.3	0.51	0.27	0.07	0.05	0.07	0.04	0.37	0.63	0.43	0.57	0.51	0.49	0.59	0.41	0.57	0.43	0.43	0.14	0.28	0.15	0.4	0.6	0.39	0.22	0.39	0.15	0.12	0.19	0.17	0.13	0.24	0.65	0.35	1	0.45	0.55	0.43	0.19	0.1	0.27	0.18	0.2
467	Human	f	1985	0.44	0.21	0.04	0.3	0.51	0.27	0.08	0.05	0.06	0.03	0.37	0.63	0.4	0.6	0.48	0.52	0.6	0.4	0.59	0.41	0.44	0.15	0.26	0.15	0.45	0.55	0.39	0.22	0.39	0.15	0.12	0.2	0.17	0.13	0.23	0.65	0.35	1	0.49	0.51	0.44	0.18	0.11	0.27	0.17	0.19
468	Human	f	1986	0.45	0.2	0.04	0.3	0.52	0.26	0.08	0.05	0.06	0.03	0.38	0.62	0.39	0.61	0.48	0.52	0.6	0.4	0.58	0.42	0.45	0.15	0.25	0.14	0.43	0.57	0.39	0.22	0.39	0.14	0.12	0.2	0.18	0.13	0.23	0.65	0.35	1	0.48	0.52	0.44	0.19	0.1	0.27	0.17	0.2
469	Human	f	1986	0.44	0.21	0.04	0.3	0.52	0.26	0.08	0.05	0.06	0.03	0.38	0.62	0.4	0.6	0.48	0.52	0.6	0.4	0.58	0.42	0.45	0.15	0.25	0.14	0.43	0.57	0.39	0.22	0.39	0.15	0.12	0.19	0.18	0.13	0.24	0.65	0.35	1	0.48	0.52	0.45	0.18	0.1	0.27	0.17	0.2
470	Human	f	1986	0.45	0.2	0.05	0.3	0.51	0.26	0.08	0.05	0.06	0.04	0.37	0.63	0.41	0.59	0.51	0.49	0.61	0.39	0.57	0.43	0.44	0.15	0.26	0.15	0.44	0.56	0.39	0.22	0.4	0.14	0.11	0.19	0.18	0.14	0.24	0.65	0.35	1	0.49	0.51	0.43	0.18	0.12	0.27	0.19	0.19
472	Human	f	1986	0.45	0.21	0.04	0.3	0.51	0.26	0.08	0.05	0.06	0.04	0.39	0.61	0.4	0.6	0.48	0.52	0.59	0.41	0.57	0.43	0.46	0.14	0.25	0.16	0.43	0.57	0.39	0.21	0.4	0.15	0.11	0.2	0.17	0.13	0.23	0.65	0.35	1	0.48	0.52	0.43	0.18	0.11	0.27	0.17	0.2
473	Human	f	1986	0.44	0.22	0.04	0.3	0.51	0.26	0.08	0.05	0.06	0.04	0.39	0.61	0.4	0.6	0.48	0.52	0.59	0.41	0.57	0.43	0.45	0.14	0.26	0.16	0.43	0.57	0.39	0.21	0.4	0.15	0.11	0.2	0.17	0.13	0.23	0.65	0.35	1	0.48	0.52	0.43	0.18	0.11	0.27	0.17	0.2
474	Human	f	1986	0.44	0.22	0.04	0.3	0.51	0.26	0.08	0.05	0.06	0.04	0.39	0.61	0.4	0.6	0.48	0.52	0.59	0.41	0.58	0.42	0.44	0.14	0.26	0.16	0.42	0.58	0.38	0.22	0.4	0.15	0.11	0.2	0.17	0.14	0.23	0.66	0.34	1	0.48	0.52	0.43	0.18	0.11	0.27	0.17	0.19
475	Human	f	1986	0.44	0.21	0.04	0.31	0.51	0.26	0.08	0.04	0.06	0.03	0.38	0.62	0.4	0.6	0.48	0.52	0.61	0.39	0.58	0.42	0.45	0.15	0.26	0.15	0.43	0.57	0.39	0.22	0.39	0.14	0.12	0.19	0.18	0.13	0.24	0.65	0.35	1	0.49	0.51	0.45	0.19	0.1	0.26	0.17	0.2
476	Human	f	1986	0.44	0.21	0.04	0.3	0.52	0.25	0.08	0.05	0.06	0.03	0.38	0.62	0.4	0.6	0.47	0.53	0.6	0.4	0.58	0.42	0.45	0.15	0.25	0.14	0.42	0.58	0.39	0.22	0.4	0.15	0.12	0.19	0.17	0.13	0.24	0.65	0.35	1	0.48	0.52	0.45	0.19	0.11	0.25	0.17	0.2
477	Human	f	1986	0.45	0.2	0.04	0.3	0.52	0.25	0.08	0.05	0.06	0.03	0.38	0.62	0.4	0.6	0.47	0.53	0.6	0.4	0.58	0.42	0.45	0.15	0.26	0.14	0.42	0.58	0.39	0.22	0.39	0.14	0.12	0.2	0.18	0.14	0.23	0.65	0.35	1	0.48	0.52	0.44	0.19	0.1	0.27	0.17	0.2
478	Human	f	1986	0.45	0.2	0.05	0.3	0.51	0.26	0.08	0.05	0.06	0.04	0.36	0.64	0.41	0.59	0.5	0.5	0.6	0.4	0.57	0.43	0.44	0.15	0.26	0.15	0.43	0.57	0.39	0.21	0.4	0.14	0.11	0.19	0.18	0.14	0.24	0.65	0.35	1	0.49	0.51	0.44	0.18	0.11	0.27	0.19	0.18
479	Human	f	1986	0.44	0.22	0.05	0.29	0.52	0.26	0.08	0.05	0.06	0.04	0.39	0.61	0.4	0.6	0.48	0.52	0.59	0.41	0.57	0.43	0.45	0.14	0.26	0.16	0.43	0.57	0.38	0.21	0.4	0.15	0.11	0.2	0.17	0.13	0.23	0.65	0.35	1	0.48	0.52	0.43	0.18	0.11	0.27	0.17	0.2
480	Human	f	1986	0.45	0.21	0.05	0.29	0.51	0.26	0.08	0.05	0.06	0.04	0.39	0.61	0.4	0.6	0.48	0.52	0.6	0.4	0.58	0.42	0.45	0.14	0.25	0.16	0.44	0.56	0.38	0.22	0.4	0.15	0.11	0.19	0.17	0.14	0.23	0.66	0.34	1	0.48	0.52	0.43	0.19	0.11	0.27	0.17	0.2
481	Human	f	1986	0.45	0.2	0.04	0.3	0.52	0.26	0.08	0.05	0.06	0.03	0.39	0.61	0.4	0.6	0.46	0.54	0.6	0.4	0.58	0.42	0.45	0.15	0.26	0.15	0.42	0.58	0.39	0.22	0.39	0.14	0.12	0.2	0.18	0.14	0.23	0.65	0.35	1	0.48	0.52	0.44	0.19	0.1	0.27	0.17	0.2
482	Human	f	1986	0.44	0.22	0.04	0.3	0.51	0.26	0.08	0.05	0.06	0.04	0.39	0.61	0.4	0.6	0.48	0.52	0.59	0.41	0.58	0.42	0.45	0.14	0.25	0.16	0.41	0.59	0.38	0.22	0.39	0.15	0.11	0.2	0.17	0.13	0.24	0.65	0.35	1	0.49	0.51	0.43	0.18	0.11	0.27	0.17	0.2
483	Human	f	1986	0.45	0.2	0.05	0.3	0.51	0.27	0.08	0.05	0.06	0.03	0.36	0.64	0.41	0.59	0.5	0.5	0.6	0.4	0.57	0.43	0.43	0.15	0.27	0.15	0.43	0.57	0.39	0.21	0.4	0.14	0.11	0.19	0.18	0.14	0.24	0.64	0.36	1	0.49	0.51	0.44	0.18	0.11	0.27	0.18	0.18
484	Human	f	1986	0.46	0.2	0.04	0.3	0.52	0.25	0.08	0.05	0.06	0.03	0.38	0.62	0.4	0.6	0.47	0.53	0.6	0.4	0.58	0.42	0.44	0.15	0.26	0.14	0.42	0.58	0.39	0.22	0.39	0.14	0.12	0.2	0.18	0.14	0.23	0.65	0.35	1	0.48	0.52	0.44	0.19	0.1	0.27	0.17	0.2
485	Human	f	1986	0.44	0.22	0.04	0.3	0.51	0.26	0.08	0.05	0.06	0.04	0.39	0.61	0.4	0.6	0.48	0.52	0.59	0.41	0.57	0.43	0.44	0.14	0.26	0.16	0.42	0.58	0.38	0.22	0.4	0.15	0.11	0.2	0.17	0.13	0.24	0.66	0.34	1	0.48	0.52	0.43	0.18	0.11	0.27	0.17	0.2
486	Human	f	1986	0.44	0.22	0.04	0.3	0.51	0.26	0.08	0.05	0.06	0.04	0.39	0.61	0.4	0.6	0.48	0.52	0.59	0.41	0.57	0.43	0.45	0.14	0.26	0.16	0.42	0.58	0.38	0.22	0.4	0.15	0.11	0.2	0.17	0.13	0.24	0.65	0.35	1	0.48	0.52	0.43	0.18	0.11	0.27	0.17	0.19
487	Human	f	1986	0.43	0.2	0.06	0.3	0.52	0.25	0.08	0.05	0.06	0.04	0.36	0.64	0.41	0.59	0.5	0.5	0.59	0.41	0.58	0.42	0.44	0.14	0.26	0.15	0.41	0.59	0.39	0.21	0.4	0.14	0.12	0.19	0.16	0.15	0.24	0.66	0.34	1	0.47	0.53	0.45	0.18	0.09	0.27	0.18	0.19
488	Human	f	1986	0.45	0.2	0.04	0.3	0.52	0.25	0.08	0.05	0.06	0.03	0.38	0.62	0.39	0.61	0.47	0.53	0.61	0.39	0.57	0.43	0.46	0.16	0.25	0.14	0.43	0.57	0.39	0.22	0.39	0.15	0.12	0.2	0.17	0.13	0.24	0.65	0.35	1	0.48	0.52	0.44	0.19	0.1	0.27	0.18	0.19
489	Human	f	1986	0.44	0.21	0.04	0.3	0.52	0.25	0.08	0.05	0.06	0.03	0.39	0.61	0.4	0.6	0.46	0.54	0.6	0.4	0.58	0.42	0.45	0.15	0.25	0.14	0.43	0.57	0.38	0.22	0.4	0.15	0.11	0.19	0.18	0.13	0.24	0.65	0.35	1	0.48	0.52	0.45	0.19	0.1	0.26	0.17	0.2
490	Human	f	1986	0.45	0.21	0.04	0.3	0.51	0.26	0.08	0.04	0.06	0.04	0.39	0.61	0.4	0.6	0.47	0.53	0.6	0.4	0.58	0.42	0.45	0.15	0.26	0.14	0.44	0.56	0.39	0.22	0.39	0.15	0.12	0.19	0.17	0.13	0.24	0.66	0.34	1	0.48	0.52	0.45	0.19	0.1	0.26	0.17	0.2
491	Human	f	1986	0.44	0.21	0.04	0.3	0.52	0.25	0.08	0.05	0.06	0.03	0.39	0.61	0.4	0.6	0.48	0.52	0.6	0.4	0.58	0.42	0.45	0.15	0.25	0.14	0.43	0.57	0.39	0.22	0.39	0.15	0.12	0.19	0.18	0.13	0.24	0.65	0.35	1	0.48	0.52	0.45	0.18	0.1	0.27	0.17	0.2
492	Human	f	1986	0.44	0.21	0.04	0.3	0.52	0.25	0.08	0.05	0.06	0.03	0.39	0.61	0.4	0.6	0.48	0.52	0.6	0.4	0.58	0.42	0.45	0.15	0.25	0.14	0.43	0.57	0.39	0.22	0.39	0.15	0.12	0.19	0.18	0.13	0.24	0.65	0.35	1	0.48	0.52	0.45	0.18	0.1	0.27	0.17	0.2
493	Human	f	1986	0.44	0.21	0.04	0.3	0.52	0.25	0.08	0.05	0.06	0.03	0.39	0.61	0.4	0.6	0.46	0.54	0.6	0.4	0.58	0.42	0.45	0.15	0.25	0.14	0.43	0.57	0.38	0.22	0.4	0.15	0.11	0.19	0.18	0.13	0.24	0.65	0.35	1	0.49	0.51	0.45	0.19	0.1	0.26	0.17	0.2
494	Human	f	1986	0.44	0.21	0.04	0.3	0.51	0.26	0.08	0.05	0.06	0.03	0.37	0.63	0.39	0.61	0.47	0.53	0.59	0.41	0.57	0.43	0.45	0.15	0.25	0.15	0.43	0.57	0.38	0.22	0.4	0.14	0.11	0.2	0.18	0.14	0.23	0.66	0.34	1	0.48	0.52	0.44	0.18	0.11	0.28	0.18	0.19
495	Human	f	1986	0.45	0.21	0.05	0.3	0.52	0.26	0.08	0.05	0.06	0.03	0.38	0.62	0.4	0.6	0.48	0.52	0.61	0.39	0.58	0.42	0.45	0.15	0.25	0.14	0.43	0.57	0.39	0.22	0.39	0.14	0.12	0.2	0.18	0.14	0.23	0.65	0.35	1	0.48	0.52	0.44	0.19	0.1	0.27	0.17	0.2
496	Human	f	1986	0.45	0.21	0.04	0.3	0.52	0.25	0.08	0.05	0.06	0.03	0.38	0.62	0.39	0.61	0.48	0.52	0.61	0.39	0.58	0.42	0.46	0.15	0.25	0.14	0.44	0.56	0.38	0.22	0.39	0.14	0.12	0.19	0.18	0.14	0.24	0.65	0.35	1	0.48	0.52	0.44	0.19	0.1	0.27	0.17	0.2
497	Human	f	1986	0.45	0.21	0.04	0.3	0.5	0.27	0.08	0.04	0.06	0.04	0.39	0.61	0.4	0.6	0.48	0.52	0.59	0.41	0.57	0.43	0.45	0.14	0.26	0.16	0.42	0.58	0.38	0.22	0.4	0.15	0.11	0.2	0.17	0.13	0.24	0.66	0.34	1	0.47	0.53	0.44	0.18	0.11	0.27	0.17	0.19
499	Human	f	1986	0.45	0.19	0.05	0.31	0.51	0.26	0.08	0.05	0.07	0.04	0.39	0.61	0.42	0.58	0.51	0.49	0.61	0.39	0.58	0.42	0.44	0.14	0.26	0.16	0.45	0.55	0.39	0.22	0.39	0.14	0.11	0.19	0.18	0.14	0.24	0.64	0.36	1	0.48	0.52	0.44	0.19	0.11	0.27	0.18	0.19
500	Human	f	1986	0.44	0.2	0.05	0.31	0.51	0.26	0.08	0.05	0.07	0.04	0.38	0.62	0.4	0.6	0.51	0.49	0.61	0.39	0.58	0.42	0.44	0.15	0.26	0.15	0.44	0.56	0.39	0.22	0.39	0.14	0.11	0.18	0.18	0.15	0.24	0.64	0.36	1	0.49	0.51	0.43	0.19	0.11	0.27	0.18	0.19
501	Human	f	1986	0.45	0.21	0.04	0.3	0.52	0.25	0.08	0.05	0.06	0.03	0.38	0.62	0.4	0.6	0.48	0.52	0.61	0.39	0.58	0.42	0.45	0.15	0.26	0.14	0.43	0.57	0.39	0.21	0.4	0.15	0.11	0.19	0.18	0.13	0.24	0.65	0.35	1	0.48	0.52	0.44	0.19	0.1	0.26	0.17	0.2
502	Human	f	1986	0.44	0.22	0.04	0.3	0.52	0.26	0.08	0.04	0.06	0.04	0.37	0.63	0.41	0.59	0.47	0.53	0.6	0.4	0.59	0.41	0.44	0.15	0.26	0.15	0.43	0.57	0.38	0.21	0.41	0.14	0.11	0.2	0.17	0.14	0.23	0.65	0.35	1	0.48	0.52	0.46	0.17	0.09	0.27	0.18	0.19
503	Human	f	1986	0.45	0.22	0.04	0.29	0.52	0.26	0.08	0.04	0.06	0.04	0.37	0.63	0.41	0.59	0.47	0.53	0.6	0.4	0.58	0.42	0.45	0.14	0.26	0.15	0.44	0.56	0.39	0.21	0.4	0.15	0.12	0.2	0.17	0.14	0.23	0.65	0.35	1	0.48	0.52	0.46	0.18	0.09	0.27	0.18	0.19
504	Human	f	1986	0.45	0.21	0.04	0.3	0.52	0.26	0.08	0.05	0.06	0.03	0.38	0.62	0.4	0.6	0.49	0.51	0.61	0.39	0.58	0.42	0.45	0.15	0.26	0.14	0.43	0.57	0.39	0.22	0.39	0.14	0.11	0.19	0.18	0.13	0.24	0.65	0.35	1	0.48	0.52	0.45	0.19	0.1	0.26	0.17	0.2
505	Human	f	1986	0.45	0.22	0.04	0.29	0.52	0.26	0.08	0.04	0.06	0.04	0.37	0.63	0.41	0.59	0.47	0.53	0.6	0.4	0.58	0.42	0.44	0.15	0.26	0.15	0.44	0.56	0.38	0.21	0.41	0.14	0.12	0.2	0.17	0.14	0.23	0.65	0.35	1	0.48	0.52	0.46	0.17	0.09	0.28	0.18	0.19
506	Human	f	1986	0.45	0.21	0.04	0.3	0.52	0.26	0.08	0.05	0.06	0.03	0.38	0.62	0.4	0.6	0.49	0.51	0.61	0.39	0.58	0.42	0.45	0.15	0.26	0.14	0.43	0.57	0.39	0.22	0.39	0.14	0.12	0.19	0.18	0.13	0.24	0.65	0.35	1	0.48	0.52	0.45	0.19	0.1	0.26	0.17	0.2
507	Human	f	1986	0.45	0.21	0.04	0.3	0.52	0.26	0.08	0.05	0.06	0.03	0.38	0.62	0.4	0.6	0.49	0.51	0.61	0.39	0.58	0.42	0.45	0.15	0.26	0.14	0.43	0.57	0.39	0.22	0.39	0.14	0.12	0.19	0.18	0.14	0.24	0.65	0.35	1	0.48	0.52	0.45	0.19	0.1	0.26	0.17	0.2
508	Human	f	1986	0.45	0.21	0.04	0.3	0.52	0.26	0.08	0.05	0.06	0.03	0.38	0.62	0.4	0.6	0.49	0.51	0.61	0.39	0.58	0.42	0.45	0.15	0.26	0.14	0.43	0.57	0.39	0.22	0.39	0.14	0.12	0.19	0.17	0.13	0.24	0.65	0.35	1	0.48	0.52	0.45	0.19	0.1	0.26	0.17	0.2
509	Human	f	1986	0.45	0.21	0.04	0.3	0.52	0.25	0.08	0.05	0.06	0.03	0.38	0.62	0.4	0.6	0.48	0.52	0.61	0.39	0.58	0.42	0.45	0.15	0.26	0.14	0.43	0.57	0.39	0.21	0.4	0.15	0.12	0.19	0.18	0.13	0.24	0.65	0.35	1	0.48	0.52	0.45	0.19	0.1	0.26	0.17	0.2
510	Human	f	1986	0.45	0.22	0.04	0.29	0.53	0.25	0.08	0.04	0.06	0.04	0.37	0.63	0.41	0.59	0.47	0.53	0.6	0.4	0.59	0.41	0.45	0.14	0.25	0.15	0.45	0.55	0.38	0.21	0.41	0.15	0.12	0.19	0.17	0.14	0.23	0.65	0.35	1	0.48	0.52	0.46	0.18	0.1	0.27	0.18	0.19
511	Human	f	1986	0.45	0.21	0.04	0.3	0.52	0.25	0.08	0.05	0.06	0.03	0.38	0.62	0.4	0.6	0.48	0.52	0.61	0.39	0.58	0.42	0.45	0.15	0.26	0.14	0.43	0.57	0.39	0.21	0.4	0.15	0.12	0.19	0.18	0.13	0.24	0.65	0.35	1	0.48	0.52	0.45	0.19	0.1	0.26	0.17	0.2
512	Human	f	1986	0.44	0.21	0.04	0.3	0.52	0.25	0.08	0.05	0.06	0.03	0.38	0.62	0.4	0.6	0.48	0.52	0.61	0.39	0.58	0.42	0.45	0.15	0.26	0.14	0.43	0.57	0.39	0.22	0.39	0.14	0.12	0.2	0.18	0.14	0.24	0.65	0.35	1	0.48	0.52	0.45	0.19	0.1	0.26	0.17	0.2
513	Human	f	1986	0.44	0.2	0.05	0.3	0.51	0.26	0.08	0.05	0.06	0.04	0.38	0.62	0.41	0.59	0.5	0.5	0.61	0.39	0.58	0.42	0.44	0.15	0.25	0.16	0.45	0.55	0.39	0.21	0.39	0.14	0.11	0.19	0.18	0.14	0.24	0.65	0.35	1	0.49	0.51	0.44	0.19	0.11	0.27	0.18	0.19
514	Human	f	1986	0.45	0.2	0.04	0.3	0.52	0.25	0.08	0.05	0.06	0.03	0.38	0.62	0.39	0.61	0.47	0.53	0.61	0.39	0.58	0.42	0.45	0.15	0.26	0.14	0.44	0.56	0.39	0.22	0.39	0.14	0.12	0.2	0.18	0.13	0.23	0.65	0.35	1	0.48	0.52	0.45	0.18	0.1	0.27	0.17	0.2
515	Human	f	1986	0.45	0.21	0.04	0.3	0.52	0.25	0.08	0.05	0.06	0.03	0.39	0.61	0.39	0.61	0.47	0.53	0.61	0.39	0.57	0.43	0.45	0.15	0.26	0.15	0.44	0.56	0.38	0.22	0.4	0.14	0.12	0.19	0.18	0.14	0.23	0.64	0.36	1	0.48	0.52	0.44	0.19	0.1	0.27	0.17	0.2
516	Human	f	1986	0.45	0.2	0.05	0.3	0.52	0.25	0.08	0.05	0.06	0.03	0.38	0.62	0.4	0.6	0.47	0.53	0.6	0.4	0.58	0.42	0.45	0.15	0.25	0.15	0.43	0.57	0.39	0.22	0.39	0.14	0.12	0.2	0.18	0.14	0.24	0.65	0.35	1	0.48	0.52	0.44	0.18	0.1	0.27	0.17	0.2
517	Human	f	1986	0.44	0.22	0.04	0.3	0.51	0.26	0.08	0.05	0.06	0.04	0.39	0.61	0.4	0.6	0.47	0.53	0.59	0.41	0.57	0.43	0.45	0.14	0.26	0.16	0.43	0.57	0.39	0.21	0.4	0.15	0.11	0.2	0.17	0.13	0.24	0.65	0.35	1	0.48	0.52	0.43	0.19	0.11	0.26	0.17	0.2
518	Human	f	1986	0.45	0.21	0.04	0.3	0.52	0.25	0.08	0.05	0.06	0.03	0.38	0.62	0.39	0.61	0.46	0.54	0.61	0.39	0.57	0.43	0.45	0.15	0.25	0.14	0.44	0.56	0.39	0.22	0.39	0.14	0.12	0.19	0.18	0.14	0.24	0.64	0.36	1	0.48	0.52	0.44	0.19	0.1	0.27	0.17	0.2
519	Human	f	1986	0.44	0.22	0.04	0.3	0.51	0.26	0.08	0.05	0.06	0.04	0.39	0.61	0.4	0.6	0.47	0.53	0.6	0.4	0.57	0.43	0.45	0.14	0.25	0.16	0.43	0.57	0.39	0.21	0.4	0.15	0.11	0.2	0.17	0.13	0.24	0.65	0.35	1	0.48	0.52	0.43	0.19	0.11	0.26	0.17	0.2
520	Human	f	1986	0.44	0.22	0.04	0.3	0.51	0.26	0.08	0.05	0.06	0.04	0.39	0.61	0.4	0.6	0.47	0.53	0.59	0.41	0.57	0.43	0.44	0.14	0.26	0.16	0.43	0.57	0.39	0.21	0.4	0.15	0.11	0.2	0.17	0.13	0.24	0.65	0.35	1	0.48	0.52	0.43	0.19	0.11	0.26	0.17	0.2
521	Human	f	1986	0.44	0.22	0.05	0.3	0.51	0.26	0.08	0.05	0.06	0.04	0.39	0.61	0.4	0.6	0.47	0.53	0.59	0.41	0.57	0.43	0.45	0.14	0.26	0.16	0.42	0.58	0.39	0.22	0.4	0.15	0.11	0.19	0.17	0.13	0.24	0.65	0.35	1	0.48	0.52	0.43	0.19	0.11	0.26	0.17	0.2
522	Human	f	1986	0.45	0.2	0.04	0.3	0.52	0.25	0.08	0.05	0.06	0.03	0.39	0.61	0.39	0.61	0.47	0.53	0.61	0.39	0.57	0.43	0.45	0.15	0.26	0.14	0.44	0.56	0.39	0.22	0.39	0.14	0.12	0.19	0.18	0.13	0.23	0.65	0.35	1	0.48	0.52	0.44	0.19	0.1	0.27	0.17	0.2
523	Human	f	1986	0.45	0.21	0.04	0.3	0.52	0.26	0.08	0.05	0.06	0.03	0.39	0.61	0.4	0.6	0.47	0.53	0.61	0.39	0.57	0.43	0.45	0.15	0.25	0.14	0.44	0.56	0.39	0.22	0.39	0.14	0.12	0.2	0.18	0.14	0.24	0.65	0.35	1	0.48	0.52	0.44	0.19	0.1	0.27	0.17	0.2
524	Human	f	1986	0.45	0.22	0.04	0.29	0.51	0.26	0.08	0.05	0.06	0.04	0.39	0.61	0.4	0.6	0.46	0.54	0.59	0.41	0.57	0.43	0.45	0.14	0.25	0.16	0.43	0.57	0.39	0.21	0.4	0.15	0.12	0.2	0.17	0.13	0.23	0.65	0.35	1	0.48	0.52	0.43	0.19	0.11	0.27	0.17	0.2
525	Human	f	1986	0.44	0.22	0.05	0.3	0.51	0.26	0.08	0.05	0.07	0.04	0.39	0.61	0.4	0.6	0.47	0.53	0.6	0.4	0.57	0.43	0.45	0.14	0.25	0.15	0.43	0.57	0.39	0.22	0.4	0.15	0.11	0.19	0.17	0.13	0.24	0.64	0.36	1	0.47	0.53	0.43	0.19	0.11	0.26	0.17	0.2
526	Human	f	1986	0.44	0.22	0.04	0.3	0.51	0.26	0.08	0.05	0.06	0.04	0.39	0.61	0.4	0.6	0.47	0.53	0.59	0.41	0.57	0.43	0.44	0.13	0.26	0.16	0.43	0.57	0.39	0.21	0.4	0.15	0.11	0.2	0.17	0.13	0.24	0.64	0.36	1	0.48	0.52	0.43	0.19	0.11	0.26	0.17	0.2
527	Human	f	1986	0.44	0.22	0.04	0.3	0.51	0.26	0.08	0.05	0.06	0.04	0.39	0.61	0.4	0.6	0.47	0.53	0.6	0.4	0.57	0.43	0.45	0.14	0.25	0.16	0.43	0.57	0.39	0.21	0.4	0.15	0.11	0.2	0.17	0.13	0.24	0.65	0.35	1	0.48	0.52	0.43	0.19	0.11	0.26	0.17	0.2
528	Human	f	1986	0.45	0.22	0.04	0.29	0.51	0.26	0.08	0.05	0.06	0.04	0.39	0.61	0.4	0.6	0.46	0.54	0.59	0.41	0.57	0.43	0.45	0.14	0.25	0.16	0.43	0.57	0.39	0.21	0.4	0.15	0.11	0.2	0.17	0.13	0.24	0.65	0.35	1	0.48	0.52	0.43	0.19	0.11	0.26	0.17	0.2
529	Human	f	1986	0.45	0.21	0.04	0.3	0.51	0.27	0.07	0.05	0.06	0.04	0.38	0.62	0.41	0.59	0.49	0.51	0.6	0.4	0.59	0.41	0.45	0.15	0.25	0.15	0.44	0.56	0.39	0.22	0.4	0.15	0.11	0.2	0.18	0.14	0.23	0.66	0.34	1	0.49	0.51	0.45	0.18	0.11	0.27	0.18	0.19
530	Human	f	1986	0.44	0.22	0.04	0.3	0.51	0.26	0.08	0.05	0.06	0.04	0.39	0.61	0.4	0.6	0.47	0.53	0.59	0.41	0.57	0.43	0.45	0.14	0.25	0.16	0.43	0.57	0.39	0.22	0.4	0.15	0.11	0.19	0.17	0.13	0.24	0.64	0.36	1	0.48	0.52	0.43	0.19	0.11	0.26	0.17	0.2
531	Human	f	1986	0.45	0.21	0.04	0.3	0.52	0.25	0.08	0.05	0.06	0.03	0.39	0.61	0.39	0.61	0.47	0.53	0.61	0.39	0.57	0.43	0.45	0.15	0.25	0.14	0.44	0.56	0.39	0.23	0.39	0.14	0.12	0.2	0.18	0.13	0.24	0.65	0.35	1	0.47	0.53	0.44	0.19	0.1	0.27	0.17	0.2
532	Human	f	1986	0.45	0.21	0.04	0.3	0.52	0.25	0.08	0.05	0.06	0.03	0.39	0.61	0.39	0.61	0.47	0.53	0.61	0.39	0.57	0.43	0.46	0.15	0.25	0.14	0.44	0.56	0.39	0.22	0.39	0.14	0.12	0.19	0.18	0.14	0.24	0.64	0.36	1	0.48	0.52	0.44	0.19	0.1	0.27	0.17	0.2
533	Human	f	1986	0.45	0.21	0.04	0.3	0.52	0.26	0.08	0.05	0.06	0.03	0.39	0.61	0.39	0.61	0.47	0.53	0.61	0.39	0.57	0.43	0.45	0.15	0.26	0.14	0.44	0.56	0.38	0.22	0.39	0.14	0.12	0.19	0.18	0.13	0.23	0.65	0.35	1	0.48	0.52	0.44	0.19	0.1	0.27	0.17	0.2
534	Human	f	1986	0.45	0.21	0.04	0.3	0.52	0.25	0.08	0.05	0.06	0.03	0.38	0.62	0.39	0.61	0.47	0.53	0.61	0.39	0.57	0.43	0.45	0.15	0.26	0.14	0.44	0.56	0.39	0.22	0.39	0.14	0.12	0.2	0.18	0.14	0.24	0.65	0.35	1	0.48	0.52	0.44	0.19	0.1	0.27	0.17	0.2
535	Human	f	1986	0.45	0.21	0.04	0.3	0.52	0.25	0.08	0.05	0.06	0.03	0.39	0.61	0.39	0.61	0.47	0.53	0.61	0.39	0.57	0.43	0.45	0.15	0.25	0.14	0.44	0.56	0.39	0.22	0.39	0.15	0.12	0.19	0.18	0.13	0.24	0.64	0.36	1	0.47	0.53	0.44	0.19	0.1	0.27	0.17	0.2
536	Human	f	1986	0.44	0.22	0.05	0.3	0.51	0.26	0.08	0.05	0.06	0.04	0.39	0.61	0.39	0.61	0.48	0.52	0.59	0.41	0.57	0.43	0.45	0.14	0.26	0.16	0.44	0.56	0.39	0.21	0.4	0.15	0.11	0.2	0.17	0.13	0.24	0.66	0.34	1	0.47	0.53	0.44	0.18	0.11	0.27	0.17	0.2
537	Human	f	1986	0.45	0.21	0.04	0.3	0.52	0.25	0.08	0.05	0.07	0.03	0.38	0.62	0.4	0.6	0.47	0.53	0.61	0.39	0.57	0.43	0.45	0.15	0.25	0.14	0.44	0.56	0.39	0.22	0.39	0.14	0.12	0.2	0.18	0.14	0.24	0.65	0.35	1	0.48	0.52	0.44	0.19	0.1	0.27	0.17	0.2
538	Human	f	1986	0.45	0.21	0.04	0.3	0.53	0.25	0.08	0.05	0.06	0.03	0.38	0.62	0.39	0.61	0.47	0.53	0.61	0.39	0.57	0.43	0.45	0.15	0.26	0.14	0.43	0.57	0.38	0.22	0.4	0.14	0.12	0.19	0.18	0.14	0.23	0.66	0.34	1	0.48	0.52	0.45	0.19	0.1	0.27	0.17	0.2
539	Human	f	1986	0.44	0.22	0.04	0.3	0.51	0.26	0.08	0.05	0.06	0.04	0.39	0.61	0.4	0.6	0.47	0.53	0.6	0.4	0.57	0.43	0.45	0.14	0.25	0.16	0.43	0.57	0.39	0.22	0.4	0.15	0.11	0.2	0.17	0.13	0.24	0.66	0.34	1	0.48	0.52	0.44	0.18	0.11	0.27	0.17	0.2
540	Human	f	1986	0.45	0.21	0.04	0.3	0.52	0.25	0.08	0.05	0.06	0.03	0.38	0.62	0.39	0.61	0.47	0.53	0.61	0.39	0.58	0.42	0.45	0.15	0.26	0.14	0.44	0.56	0.39	0.23	0.39	0.14	0.12	0.19	0.18	0.13	0.23	0.65	0.35	1	0.48	0.52	0.44	0.19	0.1	0.27	0.17	0.2
541	Human	f	1986	0.44	0.21	0.04	0.3	0.52	0.25	0.08	0.05	0.06	0.03	0.39	0.61	0.39	0.61	0.47	0.53	0.6	0.4	0.57	0.43	0.45	0.15	0.25	0.15	0.44	0.56	0.38	0.22	0.4	0.15	0.11	0.19	0.18	0.13	0.23	0.64	0.36	1	0.48	0.52	0.45	0.18	0.1	0.27	0.17	0.2
542	Human	f	1986	0.44	0.22	0.05	0.3	0.52	0.26	0.08	0.05	0.06	0.04	0.39	0.61	0.39	0.61	0.49	0.51	0.59	0.41	0.57	0.43	0.45	0.14	0.26	0.16	0.44	0.56	0.39	0.22	0.4	0.15	0.11	0.2	0.17	0.14	0.23	0.66	0.34	1	0.47	0.53	0.44	0.18	0.11	0.27	0.17	0.19
543	Human	f	1986	0.45	0.21	0.04	0.3	0.52	0.26	0.08	0.05	0.06	0.03	0.39	0.61	0.39	0.61	0.47	0.53	0.61	0.39	0.57	0.43	0.45	0.15	0.25	0.14	0.44	0.56	0.38	0.22	0.39	0.14	0.12	0.19	0.18	0.14	0.23	0.64	0.36	1	0.48	0.52	0.45	0.19	0.1	0.27	0.17	0.2
544	Human	f	1986	0.45	0.21	0.04	0.3	0.52	0.25	0.08	0.05	0.06	0.03	0.39	0.61	0.39	0.61	0.47	0.53	0.61	0.39	0.57	0.43	0.45	0.15	0.25	0.14	0.44	0.56	0.39	0.22	0.39	0.14	0.12	0.19	0.18	0.14	0.24	0.64	0.36	1	0.48	0.52	0.44	0.19	0.1	0.27	0.17	0.2
545	Human	f	1986	0.45	0.22	0.04	0.29	0.52	0.25	0.08	0.04	0.06	0.04	0.37	0.63	0.41	0.59	0.48	0.52	0.6	0.4	0.59	0.41	0.45	0.15	0.26	0.15	0.43	0.57	0.39	0.21	0.4	0.14	0.11	0.2	0.17	0.14	0.23	0.65	0.35	1	0.48	0.52	0.46	0.17	0.1	0.27	0.18	0.19
546	Human	f	1986	0.45	0.21	0.04	0.3	0.52	0.26	0.08	0.05	0.06	0.03	0.39	0.61	0.39	0.61	0.47	0.53	0.6	0.4	0.58	0.42	0.45	0.15	0.25	0.14	0.44	0.56	0.39	0.22	0.39	0.14	0.12	0.19	0.18	0.13	0.24	0.64	0.36	1	0.47	0.53	0.44	0.19	0.1	0.27	0.17	0.2
547	Human	f	1986	0.44	0.21	0.04	0.3	0.52	0.25	0.08	0.05	0.06	0.03	0.39	0.61	0.39	0.61	0.46	0.54	0.61	0.39	0.58	0.42	0.45	0.15	0.25	0.14	0.44	0.56	0.38	0.22	0.39	0.14	0.12	0.19	0.18	0.13	0.24	0.64	0.36	1	0.47	0.53	0.44	0.19	0.1	0.27	0.17	0.2
548	Human	f	1986	0.45	0.21	0.04	0.3	0.52	0.25	0.08	0.05	0.06	0.03	0.39	0.61	0.39	0.61	0.47	0.53	0.61	0.39	0.58	0.42	0.46	0.15	0.25	0.14	0.44	0.56	0.39	0.22	0.39	0.14	0.12	0.19	0.18	0.13	0.23	0.64	0.36	1	0.48	0.52	0.44	0.19	0.1	0.27	0.17	0.2
549	Human	f	1986	0.45	0.21	0.04	0.3	0.52	0.25	0.08	0.05	0.06	0.03	0.39	0.61	0.39	0.61	0.47	0.53	0.61	0.39	0.57	0.43	0.45	0.15	0.25	0.15	0.44	0.56	0.39	0.22	0.39	0.14	0.12	0.19	0.18	0.13	0.24	0.64	0.36	1	0.48	0.52	0.44	0.19	0.1	0.27	0.17	0.2
550	Human	f	1986	0.45	0.21	0.04	0.3	0.52	0.25	0.08	0.04	0.07	0.03	0.38	0.62	0.39	0.61	0.48	0.52	0.6	0.4	0.58	0.42	0.46	0.15	0.25	0.14	0.43	0.57	0.39	0.21	0.4	0.15	0.12	0.19	0.18	0.13	0.24	0.65	0.35	1	0.48	0.52	0.44	0.19	0.11	0.26	0.17	0.2
551	Human	f	1986	0.44	0.22	0.04	0.3	0.51	0.26	0.08	0.05	0.06	0.04	0.39	0.61	0.4	0.6	0.48	0.52	0.59	0.41	0.58	0.42	0.45	0.14	0.25	0.16	0.42	0.58	0.38	0.22	0.4	0.15	0.11	0.2	0.17	0.13	0.24	0.65	0.35	1	0.48	0.52	0.43	0.18	0.11	0.27	0.17	0.19
552	Human	f	1986	0.45	0.21	0.04	0.3	0.52	0.25	0.08	0.05	0.06	0.03	0.39	0.61	0.39	0.61	0.48	0.52	0.61	0.39	0.58	0.42	0.45	0.15	0.25	0.14	0.44	0.56	0.39	0.22	0.39	0.14	0.12	0.19	0.18	0.14	0.24	0.64	0.36	1	0.48	0.52	0.44	0.19	0.1	0.27	0.17	0.2
553	Human	f	1986	0.45	0.21	0.04	0.3	0.52	0.25	0.08	0.05	0.06	0.03	0.38	0.62	0.39	0.61	0.47	0.53	0.6	0.4	0.58	0.42	0.45	0.15	0.25	0.14	0.44	0.56	0.39	0.22	0.39	0.14	0.12	0.19	0.18	0.13	0.24	0.64	0.36	1	0.47	0.53	0.44	0.19	0.1	0.27	0.17	0.2
554	Human	f	1986	0.45	0.21	0.04	0.3	0.52	0.25	0.08	0.05	0.06	0.03	0.39	0.61	0.39	0.61	0.47	0.53	0.61	0.39	0.57	0.43	0.45	0.15	0.25	0.14	0.44	0.56	0.38	0.22	0.4	0.14	0.12	0.19	0.18	0.14	0.23	0.65	0.35	1	0.48	0.52	0.44	0.18	0.1	0.27	0.17	0.2
555	Human	f	1986	0.45	0.2	0.04	0.3	0.52	0.25	0.08	0.05	0.06	0.03	0.38	0.62	0.4	0.6	0.47	0.53	0.6	0.4	0.58	0.42	0.45	0.15	0.25	0.14	0.42	0.58	0.39	0.22	0.39	0.14	0.12	0.2	0.18	0.14	0.24	0.65	0.35	1	0.48	0.52	0.45	0.18	0.1	0.27	0.17	0.2
556	Human	f	1986	0.44	0.22	0.04	0.3	0.52	0.26	0.08	0.05	0.06	0.04	0.39	0.61	0.39	0.61	0.47	0.53	0.59	0.41	0.57	0.43	0.45	0.14	0.26	0.16	0.43	0.57	0.39	0.21	0.4	0.15	0.11	0.19	0.17	0.13	0.24	0.65	0.35	1	0.48	0.52	0.44	0.18	0.11	0.26	0.17	0.19
557	Human	f	1986	0.45	0.2	0.04	0.3	0.52	0.26	0.08	0.05	0.06	0.03	0.38	0.62	0.4	0.6	0.48	0.52	0.6	0.4	0.58	0.42	0.45	0.15	0.25	0.14	0.43	0.57	0.39	0.22	0.39	0.14	0.12	0.2	0.17	0.14	0.23	0.65	0.35	1	0.48	0.52	0.44	0.19	0.1	0.27	0.17	0.2
558	Human	f	1986	0.46	0.2	0.04	0.3	0.52	0.25	0.08	0.05	0.06	0.04	0.38	0.62	0.39	0.61	0.47	0.53	0.61	0.39	0.58	0.42	0.45	0.15	0.26	0.14	0.43	0.57	0.39	0.22	0.39	0.14	0.12	0.2	0.17	0.14	0.23	0.65	0.35	1	0.48	0.52	0.45	0.19	0.1	0.27	0.17	0.2
559	Human	f	1986	0.45	0.21	0.04	0.3	0.51	0.26	0.08	0.05	0.06	0.04	0.39	0.61	0.4	0.6	0.48	0.52	0.59	0.41	0.58	0.42	0.45	0.14	0.26	0.15	0.42	0.58	0.38	0.22	0.4	0.15	0.11	0.2	0.17	0.13	0.24	0.65	0.35	1	0.47	0.53	0.43	0.18	0.11	0.28	0.17	0.19
560	Human	f	1986	0.46	0.2	0.04	0.3	0.52	0.26	0.08	0.05	0.06	0.03	0.38	0.62	0.4	0.6	0.47	0.53	0.6	0.4	0.58	0.42	0.45	0.15	0.25	0.14	0.43	0.57	0.39	0.22	0.39	0.14	0.12	0.2	0.18	0.13	0.23	0.65	0.35	1	0.48	0.52	0.45	0.19	0.1	0.27	0.17	0.2
561	Human	f	1986	0.45	0.22	0.04	0.29	0.52	0.26	0.08	0.04	0.06	0.04	0.37	0.63	0.42	0.58	0.47	0.53	0.6	0.4	0.59	0.41	0.45	0.15	0.26	0.15	0.43	0.57	0.39	0.21	0.4	0.14	0.11	0.2	0.18	0.14	0.23	0.65	0.35	1	0.48	0.52	0.46	0.17	0.1	0.27	0.18	0.19
562	Human	f	1986	0.45	0.22	0.04	0.3	0.51	0.26	0.08	0.05	0.06	0.03	0.37	0.63	0.4	0.6	0.47	0.53	0.6	0.4	0.57	0.43	0.46	0.15	0.25	0.15	0.43	0.57	0.38	0.22	0.4	0.14	0.11	0.2	0.18	0.14	0.23	0.66	0.34	1	0.48	0.52	0.45	0.18	0.1	0.27	0.18	0.19
563	Human	f	1986	0.45	0.2	0.04	0.3	0.52	0.26	0.08	0.05	0.06	0.03	0.38	0.62	0.4	0.6	0.47	0.53	0.6	0.4	0.58	0.42	0.45	0.15	0.25	0.14	0.43	0.57	0.39	0.22	0.39	0.14	0.12	0.2	0.18	0.14	0.24	0.65	0.35	1	0.48	0.52	0.44	0.19	0.1	0.27	0.17	0.2
564	Human	f	1986	0.44	0.22	0.04	0.3	0.52	0.26	0.08	0.05	0.06	0.03	0.37	0.63	0.4	0.6	0.47	0.53	0.6	0.4	0.56	0.44	0.46	0.15	0.25	0.15	0.43	0.57	0.38	0.22	0.4	0.14	0.11	0.2	0.18	0.14	0.23	0.66	0.34	1	0.48	0.52	0.44	0.18	0.11	0.27	0.18	0.19
565	Human	f	1986	0.45	0.2	0.04	0.3	0.52	0.26	0.08	0.05	0.06	0.03	0.38	0.62	0.4	0.6	0.47	0.53	0.6	0.4	0.58	0.42	0.45	0.15	0.25	0.14	0.43	0.57	0.39	0.22	0.39	0.14	0.12	0.19	0.18	0.13	0.24	0.66	0.34	1	0.48	0.52	0.44	0.19	0.1	0.27	0.17	0.2
566	Human	f	1986	0.45	0.2	0.05	0.3	0.52	0.25	0.08	0.05	0.07	0.03	0.38	0.62	0.4	0.6	0.47	0.53	0.61	0.39	0.58	0.42	0.45	0.15	0.25	0.14	0.43	0.57	0.39	0.22	0.39	0.14	0.12	0.2	0.18	0.13	0.23	0.65	0.35	1	0.48	0.52	0.44	0.19	0.1	0.27	0.17	0.2
567	Human	f	1986	0.45	0.2	0.04	0.3	0.52	0.26	0.08	0.05	0.06	0.03	0.38	0.62	0.4	0.6	0.47	0.53	0.6	0.4	0.58	0.42	0.45	0.15	0.25	0.14	0.43	0.57	0.39	0.22	0.39	0.14	0.11	0.2	0.18	0.13	0.23	0.65	0.35	1	0.48	0.52	0.44	0.19	0.1	0.27	0.17	0.2
568	Human	f	1986	0.45	0.2	0.04	0.3	0.52	0.26	0.08	0.05	0.06	0.03	0.38	0.62	0.4	0.6	0.47	0.53	0.6	0.4	0.58	0.42	0.45	0.15	0.25	0.14	0.43	0.57	0.39	0.22	0.39	0.14	0.12	0.2	0.18	0.13	0.24	0.65	0.35	1	0.48	0.52	0.44	0.19	0.1	0.27	0.17	0.2
569	Human	f	1986	0.45	0.2	0.04	0.3	0.52	0.26	0.08	0.05	0.06	0.03	0.38	0.62	0.4	0.6	0.47	0.53	0.6	0.4	0.58	0.42	0.45	0.15	0.25	0.14	0.43	0.57	0.39	0.22	0.39	0.14	0.11	0.2	0.18	0.13	0.23	0.65	0.35	1	0.48	0.52	0.44	0.19	0.1	0.27	0.17	0.2
570	Human	f	1986	0.45	0.21	0.04	0.3	0.52	0.25	0.08	0.05	0.06	0.03	0.38	0.62	0.39	0.61	0.47	0.53	0.61	0.39	0.58	0.42	0.45	0.15	0.26	0.14	0.44	0.56	0.38	0.22	0.39	0.14	0.12	0.2	0.18	0.14	0.24	0.64	0.36	1	0.48	0.52	0.44	0.19	0.1	0.27	0.17	0.2
571	Human	f	1986	0.45	0.2	0.04	0.3	0.52	0.26	0.08	0.05	0.06	0.03	0.38	0.62	0.4	0.6	0.47	0.53	0.6	0.4	0.58	0.42	0.46	0.15	0.25	0.14	0.43	0.57	0.39	0.22	0.39	0.14	0.12	0.19	0.18	0.13	0.23	0.66	0.34	1	0.48	0.52	0.44	0.19	0.1	0.27	0.17	0.2
572	Human	f	1986	0.45	0.2	0.04	0.3	0.52	0.25	0.08	0.05	0.06	0.03	0.38	0.62	0.4	0.6	0.47	0.53	0.6	0.4	0.58	0.42	0.45	0.15	0.25	0.14	0.43	0.57	0.39	0.22	0.39	0.14	0.12	0.2	0.18	0.14	0.24	0.65	0.35	1	0.48	0.52	0.44	0.19	0.1	0.27	0.17	0.2
573	Human	f	1986	0.44	0.22	0.04	0.3	0.51	0.26	0.08	0.05	0.06	0.03	0.37	0.63	0.4	0.6	0.48	0.52	0.6	0.4	0.57	0.43	0.46	0.15	0.25	0.15	0.43	0.57	0.38	0.22	0.4	0.14	0.11	0.2	0.18	0.14	0.23	0.65	0.35	1	0.48	0.52	0.44	0.18	0.11	0.27	0.18	0.19
574	Human	f	1986	0.45	0.21	0.04	0.3	0.52	0.26	0.08	0.05	0.06	0.03	0.38	0.62	0.39	0.61	0.48	0.52	0.61	0.39	0.58	0.42	0.45	0.15	0.25	0.15	0.43	0.57	0.39	0.22	0.39	0.14	0.12	0.19	0.18	0.14	0.24	0.64	0.36	1	0.48	0.52	0.45	0.19	0.1	0.26	0.17	0.2
575	Human	f	1986	0.45	0.21	0.04	0.3	0.52	0.26	0.08	0.05	0.06	0.03	0.38	0.62	0.39	0.61	0.48	0.52	0.61	0.39	0.58	0.42	0.45	0.15	0.25	0.15	0.43	0.57	0.39	0.22	0.39	0.14	0.12	0.19	0.18	0.14	0.24	0.64	0.36	1	0.48	0.52	0.46	0.19	0.09	0.26	0.17	0.2
576	Human	f	1986	0.45	0.21	0.04	0.3	0.52	0.26	0.08	0.05	0.06	0.03	0.39	0.61	0.39	0.61	0.47	0.53	0.61	0.39	0.57	0.43	0.45	0.15	0.25	0.14	0.44	0.56	0.39	0.22	0.39	0.15	0.12	0.19	0.18	0.13	0.23	0.64	0.36	1	0.48	0.52	0.44	0.19	0.1	0.27	0.17	0.2
577	Human	f	1986	0.45	0.2	0.04	0.3	0.52	0.26	0.08	0.05	0.06	0.03	0.38	0.62	0.4	0.6	0.47	0.53	0.6	0.4	0.58	0.42	0.45	0.15	0.25	0.14	0.43	0.57	0.39	0.22	0.39	0.14	0.12	0.19	0.18	0.14	0.23	0.65	0.35	1	0.48	0.52	0.44	0.19	0.1	0.27	0.17	0.2
578	Human	f	1986	0.45	0.21	0.04	0.3	0.52	0.26	0.08	0.05	0.06	0.03	0.38	0.62	0.39	0.61	0.48	0.52	0.61	0.39	0.58	0.42	0.45	0.15	0.25	0.15	0.43	0.57	0.39	0.22	0.39	0.14	0.12	0.19	0.18	0.13	0.23	0.64	0.36	1	0.48	0.52	0.46	0.19	0.09	0.26	0.17	0.2
579	Human	f	1986	0.44	0.21	0.04	0.3	0.51	0.26	0.08	0.04	0.07	0.04	0.39	0.61	0.4	0.6	0.48	0.52	0.59	0.41	0.58	0.42	0.44	0.14	0.26	0.16	0.42	0.58	0.38	0.22	0.4	0.15	0.11	0.2	0.18	0.13	0.23	0.65	0.35	1	0.49	0.51	0.44	0.18	0.11	0.27	0.17	0.2
580	Human	f	1986	0.45	0.21	0.04	0.3	0.52	0.26	0.08	0.05	0.06	0.03	0.39	0.61	0.39	0.61	0.47	0.53	0.61	0.39	0.57	0.43	0.45	0.15	0.25	0.14	0.44	0.56	0.39	0.22	0.39	0.15	0.12	0.19	0.18	0.13	0.23	0.64	0.36	1	0.48	0.52	0.44	0.19	0.1	0.27	0.17	0.2
581	Human	f	1986	0.45	0.2	0.04	0.3	0.51	0.26	0.08	0.05	0.06	0.03	0.39	0.61	0.39	0.61	0.48	0.52	0.61	0.39	0.57	0.43	0.45	0.15	0.25	0.15	0.44	0.56	0.38	0.22	0.4	0.14	0.12	0.2	0.17	0.14	0.23	0.65	0.35	1	0.48	0.52	0.45	0.19	0.1	0.26	0.17	0.2
582	Human	f	1986	0.44	0.21	0.04	0.3	0.51	0.26	0.08	0.04	0.07	0.04	0.39	0.61	0.4	0.6	0.48	0.52	0.59	0.41	0.58	0.42	0.44	0.14	0.26	0.16	0.42	0.58	0.38	0.22	0.4	0.15	0.11	0.2	0.18	0.13	0.23	0.65	0.35	1	0.49	0.51	0.44	0.18	0.11	0.27	0.17	0.2
583	Human	f	1986	0.45	0.22	0.04	0.29	0.52	0.26	0.08	0.04	0.06	0.04	0.37	0.63	0.42	0.58	0.47	0.53	0.6	0.4	0.59	0.41	0.45	0.15	0.26	0.15	0.43	0.57	0.39	0.21	0.4	0.14	0.12	0.2	0.18	0.14	0.23	0.65	0.35	1	0.48	0.52	0.46	0.17	0.1	0.27	0.18	0.19
584	Human	f	1986	0.45	0.21	0.04	0.3	0.52	0.26	0.08	0.05	0.06	0.03	0.39	0.61	0.39	0.61	0.47	0.53	0.61	0.39	0.57	0.43	0.45	0.15	0.25	0.14	0.44	0.56	0.39	0.22	0.39	0.15	0.12	0.19	0.18	0.13	0.23	0.64	0.36	1	0.48	0.52	0.44	0.19	0.1	0.27	0.17	0.2
585	Human	f	1986	0.45	0.2	0.04	0.3	0.52	0.26	0.08	0.05	0.06	0.03	0.38	0.62	0.4	0.6	0.47	0.53	0.6	0.4	0.58	0.42	0.45	0.15	0.25	0.14	0.43	0.57	0.39	0.22	0.39	0.14	0.12	0.2	0.18	0.14	0.24	0.66	0.34	1	0.48	0.52	0.44	0.19	0.1	0.27	0.17	0.2
586	Human	f	1986	0.45	0.2	0.04	0.3	0.52	0.26	0.08	0.05	0.06	0.03	0.38	0.62	0.4	0.6	0.47	0.53	0.6	0.4	0.58	0.42	0.45	0.15	0.25	0.14	0.43	0.57	0.39	0.22	0.39	0.14	0.12	0.2	0.18	0.13	0.23	0.65	0.35	1	0.48	0.52	0.44	0.19	0.1	0.27	0.17	0.2
587	Human	f	1986	0.45	0.21	0.05	0.3	0.52	0.26	0.09	0.05	0.06	0.03	0.38	0.62	0.4	0.6	0.47	0.53	0.6	0.4	0.57	0.43	0.45	0.15	0.25	0.15	0.44	0.56	0.39	0.22	0.39	0.14	0.12	0.19	0.18	0.14	0.23	0.65	0.35	1	0.48	0.52	0.44	0.19	0.1	0.27	0.17	0.2
588	Human	f	1986	0.45	0.21	0.04	0.3	0.52	0.26	0.08	0.05	0.06	0.03	0.39	0.61	0.39	0.61	0.47	0.53	0.61	0.39	0.57	0.43	0.45	0.15	0.25	0.14	0.44	0.56	0.39	0.22	0.39	0.15	0.12	0.19	0.18	0.13	0.24	0.64	0.36	1	0.48	0.52	0.44	0.19	0.1	0.27	0.17	0.2
589	Human	f	1986	0.45	0.21	0.04	0.3	0.52	0.26	0.08	0.05	0.06	0.03	0.38	0.62	0.39	0.61	0.48	0.52	0.61	0.39	0.58	0.42	0.45	0.15	0.25	0.15	0.43	0.57	0.39	0.22	0.39	0.14	0.12	0.19	0.18	0.13	0.23	0.64	0.36	1	0.48	0.52	0.45	0.19	0.1	0.27	0.17	0.2
590	Human	f	1986	0.45	0.2	0.04	0.3	0.51	0.26	0.08	0.05	0.06	0.03	0.38	0.62	0.39	0.61	0.48	0.52	0.61	0.39	0.58	0.42	0.45	0.15	0.25	0.15	0.44	0.56	0.39	0.22	0.39	0.14	0.12	0.19	0.17	0.14	0.23	0.65	0.35	1	0.48	0.52	0.45	0.19	0.1	0.26	0.17	0.2
591	Human	f	1986	0.45	0.21	0.04	0.3	0.52	0.26	0.08	0.05	0.06	0.03	0.38	0.62	0.39	0.61	0.47	0.53	0.61	0.39	0.57	0.43	0.45	0.15	0.25	0.14	0.44	0.56	0.39	0.22	0.39	0.15	0.12	0.19	0.18	0.13	0.23	0.64	0.36	1	0.48	0.52	0.44	0.19	0.1	0.27	0.17	0.2
592	Human	f	1986	0.45	0.21	0.04	0.3	0.52	0.26	0.08	0.05	0.06	0.03	0.39	0.61	0.39	0.61	0.47	0.53	0.61	0.39	0.57	0.43	0.45	0.15	0.25	0.14	0.44	0.56	0.39	0.22	0.39	0.14	0.12	0.19	0.18	0.14	0.23	0.64	0.36	1	0.48	0.52	0.45	0.18	0.1	0.27	0.17	0.2
593	Human	f	1986	0.44	0.21	0.05	0.3	0.53	0.25	0.08	0.05	0.06	0.03	0.39	0.61	0.4	0.6	0.47	0.53	0.6	0.4	0.58	0.42	0.45	0.15	0.25	0.15	0.44	0.56	0.38	0.22	0.4	0.14	0.12	0.19	0.18	0.13	0.23	0.64	0.36	1	0.48	0.52	0.45	0.18	0.1	0.27	0.17	0.2
594	Human	f	1986	0.44	0.22	0.04	0.3	0.51	0.26	0.08	0.05	0.06	0.03	0.37	0.63	0.4	0.6	0.47	0.53	0.6	0.4	0.57	0.43	0.46	0.15	0.25	0.15	0.44	0.56	0.38	0.22	0.4	0.14	0.11	0.2	0.18	0.14	0.23	0.66	0.34	1	0.48	0.52	0.44	0.18	0.11	0.27	0.18	0.19
595	Human	f	1986	0.45	0.2	0.04	0.3	0.52	0.25	0.08	0.05	0.06	0.03	0.39	0.61	0.39	0.61	0.47	0.53	0.61	0.39	0.57	0.43	0.45	0.15	0.25	0.15	0.44	0.56	0.39	0.22	0.39	0.14	0.12	0.19	0.18	0.13	0.23	0.64	0.36	1	0.48	0.52	0.44	0.19	0.1	0.27	0.17	0.2
596	Human	f	1986	0.45	0.22	0.04	0.29	0.52	0.26	0.08	0.04	0.06	0.04	0.37	0.63	0.42	0.58	0.47	0.53	0.6	0.4	0.59	0.41	0.45	0.14	0.26	0.15	0.43	0.57	0.39	0.21	0.4	0.14	0.12	0.2	0.17	0.14	0.23	0.65	0.35	1	0.48	0.52	0.46	0.17	0.1	0.27	0.18	0.19
597	Human	f	1986	0.45	0.21	0.04	0.3	0.52	0.26	0.08	0.05	0.06	0.03	0.38	0.62	0.39	0.61	0.48	0.52	0.61	0.39	0.58	0.42	0.45	0.15	0.25	0.15	0.43	0.57	0.39	0.22	0.39	0.14	0.12	0.19	0.18	0.14	0.24	0.64	0.36	1	0.48	0.52	0.46	0.19	0.09	0.26	0.17	0.2
598	Human	f	1986	0.44	0.21	0.04	0.3	0.51	0.26	0.08	0.04	0.07	0.04	0.39	0.61	0.4	0.6	0.48	0.52	0.59	0.41	0.58	0.42	0.44	0.14	0.26	0.16	0.42	0.58	0.38	0.22	0.4	0.15	0.11	0.2	0.18	0.13	0.23	0.65	0.35	1	0.48	0.52	0.44	0.18	0.11	0.27	0.17	0.19
599	Human	f	1986	0.45	0.22	0.04	0.29	0.52	0.26	0.08	0.04	0.06	0.04	0.37	0.63	0.42	0.58	0.47	0.53	0.6	0.4	0.59	0.41	0.45	0.15	0.26	0.15	0.43	0.57	0.39	0.21	0.4	0.14	0.12	0.2	0.17	0.14	0.23	0.65	0.35	1	0.48	0.52	0.46	0.17	0.1	0.27	0.18	0.19
600	Human	f	1986	0.44	0.21	0.04	0.3	0.51	0.26	0.08	0.04	0.07	0.04	0.39	0.61	0.4	0.6	0.48	0.52	0.59	0.41	0.58	0.42	0.44	0.14	0.26	0.16	0.42	0.58	0.38	0.22	0.4	0.15	0.11	0.2	0.18	0.13	0.23	0.64	0.36	1	0.49	0.51	0.44	0.18	0.11	0.27	0.17	0.2
601	Human	f	1986	0.45	0.2	0.05	0.3	0.51	0.26	0.08	0.05	0.06	0.04	0.37	0.63	0.41	0.59	0.51	0.49	0.61	0.39	0.57	0.43	0.44	0.15	0.26	0.15	0.42	0.58	0.39	0.21	0.4	0.14	0.11	0.19	0.18	0.14	0.24	0.65	0.35	1	0.49	0.51	0.44	0.18	0.11	0.27	0.18	0.19
602	Human	f	1986	0.44	0.21	0.04	0.3	0.51	0.26	0.08	0.04	0.07	0.04	0.39	0.61	0.4	0.6	0.48	0.52	0.59	0.41	0.58	0.42	0.44	0.14	0.26	0.16	0.42	0.58	0.38	0.22	0.4	0.15	0.11	0.19	0.18	0.13	0.23	0.65	0.35	1	0.49	0.51	0.44	0.18	0.11	0.27	0.17	0.2
603	Human	f	1986	0.44	0.22	0.04	0.3	0.51	0.26	0.08	0.04	0.07	0.04	0.39	0.61	0.4	0.6	0.48	0.52	0.59	0.41	0.58	0.42	0.44	0.14	0.26	0.16	0.42	0.58	0.38	0.22	0.4	0.15	0.11	0.2	0.18	0.13	0.23	0.65	0.35	1	0.49	0.51	0.43	0.19	0.11	0.27	0.17	0.2
604	Human	f	1986	0.44	0.21	0.04	0.3	0.51	0.26	0.08	0.04	0.07	0.04	0.39	0.61	0.4	0.6	0.48	0.52	0.59	0.41	0.58	0.42	0.44	0.14	0.26	0.16	0.42	0.58	0.38	0.22	0.4	0.15	0.11	0.2	0.18	0.13	0.23	0.64	0.36	1	0.48	0.52	0.44	0.18	0.11	0.27	0.17	0.2
605	Human	f	1986	0.45	0.22	0.04	0.29	0.52	0.26	0.08	0.04	0.06	0.04	0.37	0.63	0.42	0.58	0.47	0.53	0.6	0.4	0.59	0.41	0.45	0.15	0.26	0.15	0.43	0.57	0.38	0.21	0.4	0.14	0.11	0.2	0.17	0.14	0.23	0.65	0.35	1	0.48	0.52	0.46	0.17	0.1	0.27	0.18	0.19
606	Human	f	1986	0.46	0.2	0.04	0.3	0.52	0.26	0.08	0.05	0.06	0.03	0.39	0.61	0.4	0.6	0.48	0.52	0.6	0.4	0.58	0.42	0.45	0.15	0.25	0.14	0.43	0.57	0.39	0.22	0.4	0.14	0.12	0.19	0.18	0.14	0.24	0.65	0.35	1	0.48	0.52	0.44	0.19	0.1	0.27	0.17	0.2
607	Human	f	1986	0.44	0.21	0.04	0.3	0.52	0.26	0.08	0.05	0.06	0.03	0.38	0.62	0.4	0.6	0.47	0.53	0.6	0.4	0.58	0.42	0.45	0.15	0.25	0.14	0.43	0.57	0.39	0.22	0.4	0.14	0.12	0.19	0.18	0.13	0.24	0.65	0.35	1	0.48	0.52	0.45	0.19	0.1	0.26	0.17	0.2
608	Human	f	1986	0.44	0.21	0.04	0.3	0.52	0.26	0.08	0.05	0.06	0.03	0.38	0.62	0.4	0.6	0.47	0.53	0.6	0.4	0.58	0.42	0.45	0.15	0.25	0.14	0.43	0.57	0.39	0.22	0.4	0.14	0.11	0.19	0.18	0.13	0.24	0.65	0.35	1	0.48	0.52	0.45	0.19	0.1	0.26	0.17	0.2
609	Human	f	1986	0.44	0.21	0.04	0.3	0.52	0.25	0.08	0.05	0.06	0.03	0.38	0.62	0.4	0.6	0.47	0.53	0.6	0.4	0.58	0.42	0.45	0.15	0.25	0.14	0.43	0.57	0.39	0.22	0.39	0.14	0.11	0.19	0.18	0.13	0.24	0.65	0.35	1	0.48	0.52	0.45	0.19	0.1	0.26	0.17	0.2
610	Human	f	1986	0.45	0.21	0.04	0.3	0.52	0.25	0.08	0.05	0.06	0.03	0.39	0.61	0.39	0.61	0.47	0.53	0.6	0.4	0.58	0.42	0.45	0.15	0.25	0.15	0.43	0.57	0.38	0.22	0.39	0.15	0.12	0.19	0.17	0.13	0.24	0.65	0.35	1	0.48	0.52	0.45	0.18	0.1	0.26	0.17	0.2
611	Human	f	1986	0.45	0.2	0.04	0.3	0.52	0.25	0.08	0.05	0.06	0.03	0.38	0.62	0.4	0.6	0.48	0.52	0.6	0.4	0.58	0.42	0.45	0.15	0.25	0.14	0.43	0.57	0.38	0.22	0.4	0.14	0.12	0.2	0.18	0.14	0.23	0.65	0.35	1	0.49	0.51	0.44	0.19	0.1	0.27	0.17	0.2
612	Human	f	1986	0.44	0.2	0.05	0.3	0.51	0.26	0.08	0.05	0.06	0.03	0.37	0.63	0.41	0.59	0.5	0.5	0.6	0.4	0.58	0.42	0.43	0.15	0.26	0.15	0.44	0.56	0.39	0.21	0.39	0.14	0.12	0.19	0.18	0.14	0.23	0.65	0.35	1	0.49	0.51	0.44	0.19	0.11	0.26	0.18	0.19
613	Human	f	1986	0.46	0.2	0.04	0.3	0.52	0.26	0.08	0.05	0.06	0.03	0.38	0.62	0.4	0.6	0.47	0.53	0.6	0.4	0.58	0.42	0.45	0.15	0.26	0.14	0.43	0.57	0.39	0.22	0.39	0.14	0.12	0.2	0.18	0.14	0.23	0.65	0.35	1	0.49	0.51	0.44	0.19	0.1	0.27	0.17	0.2
614	Human	f	1986	0.44	0.21	0.04	0.3	0.52	0.25	0.08	0.05	0.06	0.03	0.38	0.62	0.4	0.6	0.48	0.52	0.61	0.39	0.58	0.42	0.45	0.15	0.25	0.15	0.43	0.57	0.39	0.22	0.39	0.14	0.12	0.19	0.17	0.14	0.23	0.65	0.35	1	0.48	0.52	0.45	0.19	0.1	0.26	0.17	0.2
615	Human	f	1986	0.44	0.22	0.04	0.3	0.51	0.26	0.08	0.05	0.06	0.04	0.4	0.6	0.4	0.6	0.46	0.54	0.59	0.41	0.58	0.42	0.45	0.14	0.25	0.16	0.42	0.58	0.38	0.22	0.4	0.15	0.11	0.19	0.18	0.13	0.24	0.66	0.34	1	0.48	0.52	0.42	0.19	0.11	0.28	0.17	0.19
616	Human	f	1986	0.45	0.19	0.05	0.31	0.51	0.26	0.09	0.05	0.07	0.04	0.39	0.61	0.41	0.59	0.51	0.49	0.61	0.39	0.58	0.42	0.44	0.15	0.26	0.16	0.44	0.56	0.39	0.22	0.39	0.15	0.11	0.18	0.18	0.14	0.24	0.65	0.35	1	0.49	0.51	0.43	0.19	0.11	0.27	0.18	0.19
617	Human	f	1986	0.45	0.2	0.04	0.3	0.52	0.25	0.08	0.05	0.06	0.03	0.38	0.62	0.39	0.61	0.48	0.52	0.6	0.4	0.58	0.42	0.45	0.15	0.25	0.15	0.43	0.57	0.39	0.21	0.4	0.14	0.12	0.2	0.18	0.14	0.23	0.65	0.35	1	0.48	0.52	0.44	0.19	0.1	0.27	0.17	0.19
618	Human	f	1986	0.42	0.22	0.07	0.3	0.5	0.28	0.08	0.05	0.07	0.03	0.37	0.63	0.42	0.58	0.49	0.51	0.58	0.42	0.58	0.42	0.44	0.14	0.27	0.15	0.4	0.6	0.39	0.21	0.4	0.14	0.12	0.2	0.17	0.14	0.23	0.65	0.35	1	0.47	0.53	0.43	0.18	0.1	0.29	0.18	0.19
619	Human	f	1986	0.45	0.21	0.04	0.3	0.51	0.26	0.08	0.05	0.06	0.04	0.39	0.61	0.4	0.6	0.47	0.53	0.59	0.41	0.57	0.43	0.45	0.14	0.25	0.16	0.43	0.57	0.39	0.2	0.41	0.15	0.11	0.2	0.17	0.13	0.24	0.66	0.34	1	0.47	0.53	0.43	0.18	0.11	0.27	0.17	0.2
620	Human	f	1986	0.42	0.22	0.06	0.3	0.5	0.28	0.08	0.05	0.06	0.03	0.36	0.64	0.42	0.58	0.49	0.51	0.58	0.42	0.58	0.42	0.44	0.14	0.27	0.15	0.4	0.6	0.39	0.21	0.4	0.14	0.12	0.2	0.16	0.14	0.23	0.66	0.34	1	0.47	0.53	0.43	0.18	0.11	0.29	0.18	0.19
621	Human	f	1986	0.45	0.21	0.04	0.3	0.51	0.26	0.08	0.05	0.06	0.04	0.39	0.61	0.4	0.6	0.48	0.52	0.59	0.41	0.58	0.42	0.45	0.14	0.26	0.16	0.43	0.57	0.38	0.21	0.4	0.15	0.11	0.2	0.17	0.13	0.24	0.65	0.35	1	0.47	0.53	0.44	0.18	0.11	0.27	0.17	0.2
622	Human	f	1986	0.44	0.22	0.04	0.3	0.51	0.26	0.08	0.05	0.06	0.04	0.39	0.61	0.4	0.6	0.48	0.52	0.59	0.41	0.57	0.43	0.45	0.14	0.25	0.16	0.43	0.57	0.39	0.22	0.4	0.15	0.11	0.2	0.18	0.14	0.23	0.65	0.35	1	0.48	0.52	0.43	0.18	0.11	0.28	0.17	0.2
623	Human	f	1986	0.44	0.21	0.04	0.3	0.52	0.25	0.08	0.04	0.07	0.03	0.39	0.61	0.4	0.6	0.48	0.52	0.61	0.39	0.57	0.43	0.45	0.15	0.25	0.15	0.43	0.57	0.39	0.22	0.39	0.14	0.12	0.19	0.18	0.13	0.24	0.64	0.36	1	0.48	0.52	0.45	0.19	0.1	0.26	0.17	0.2
624	Human	f	1986	0.44	0.21	0.04	0.3	0.52	0.25	0.08	0.04	0.07	0.03	0.39	0.61	0.4	0.6	0.48	0.52	0.61	0.39	0.57	0.43	0.45	0.15	0.25	0.15	0.43	0.57	0.39	0.22	0.39	0.14	0.12	0.19	0.17	0.13	0.24	0.64	0.36	1	0.49	0.51	0.45	0.19	0.1	0.26	0.17	0.2
625	Human	f	1986	0.45	0.2	0.04	0.3	0.52	0.26	0.08	0.05	0.06	0.03	0.38	0.62	0.4	0.6	0.47	0.53	0.61	0.39	0.58	0.42	0.45	0.15	0.25	0.14	0.42	0.58	0.39	0.22	0.39	0.14	0.12	0.2	0.18	0.13	0.23	0.65	0.35	1	0.48	0.52	0.44	0.19	0.1	0.27	0.17	0.2
626	Human	f	1986	0.45	0.21	0.04	0.3	0.52	0.26	0.08	0.05	0.06	0.04	0.39	0.61	0.39	0.61	0.46	0.54	0.6	0.4	0.57	0.43	0.45	0.15	0.25	0.15	0.43	0.57	0.39	0.22	0.39	0.14	0.12	0.2	0.18	0.13	0.24	0.66	0.34	1	0.48	0.52	0.44	0.18	0.11	0.27	0.17	0.2
627	Human	f	1986	0.44	0.22	0.04	0.3	0.51	0.26	0.08	0.05	0.06	0.03	0.39	0.61	0.4	0.6	0.49	0.51	0.59	0.41	0.57	0.43	0.45	0.14	0.26	0.16	0.42	0.58	0.39	0.22	0.39	0.14	0.11	0.2	0.17	0.13	0.24	0.65	0.35	1	0.48	0.52	0.43	0.18	0.11	0.27	0.17	0.2
628	Human	f	1986	0.45	0.2	0.04	0.3	0.52	0.26	0.08	0.05	0.06	0.03	0.38	0.62	0.4	0.6	0.47	0.53	0.6	0.4	0.58	0.42	0.45	0.15	0.26	0.15	0.43	0.57	0.39	0.22	0.39	0.14	0.12	0.2	0.18	0.13	0.23	0.65	0.35	1	0.48	0.52	0.44	0.19	0.1	0.27	0.17	0.19
629	Human	f	1986	0.45	0.2	0.04	0.3	0.52	0.26	0.08	0.05	0.06	0.03	0.38	0.62	0.4	0.6	0.47	0.53	0.6	0.4	0.58	0.42	0.45	0.15	0.25	0.14	0.43	0.57	0.39	0.22	0.39	0.14	0.12	0.2	0.18	0.13	0.23	0.64	0.36	1	0.48	0.52	0.44	0.19	0.1	0.27	0.17	0.2
630	Human	f	1986	0.45	0.2	0.04	0.3	0.52	0.26	0.08	0.05	0.06	0.03	0.38	0.62	0.4	0.6	0.47	0.53	0.6	0.4	0.58	0.42	0.45	0.15	0.25	0.14	0.43	0.57	0.39	0.22	0.39	0.14	0.12	0.2	0.18	0.13	0.23	0.65	0.35	1	0.48	0.52	0.44	0.19	0.1	0.27	0.17	0.2
631	Human	f	1986	0.44	0.22	0.04	0.3	0.51	0.26	0.08	0.05	0.06	0.04	0.39	0.61	0.4	0.6	0.48	0.52	0.59	0.41	0.57	0.43	0.45	0.14	0.26	0.15	0.42	0.58	0.38	0.22	0.4	0.15	0.11	0.2	0.17	0.13	0.23	0.65	0.35	1	0.47	0.53	0.43	0.18	0.11	0.28	0.17	0.19
632	Human	f	1986	0.46	0.2	0.04	0.3	0.52	0.25	0.08	0.05	0.06	0.03	0.38	0.62	0.4	0.6	0.47	0.53	0.6	0.4	0.58	0.42	0.45	0.15	0.25	0.14	0.43	0.57	0.39	0.22	0.39	0.14	0.12	0.2	0.18	0.14	0.24	0.65	0.35	1	0.48	0.52	0.44	0.19	0.1	0.27	0.17	0.2
633	Human	f	1986	0.45	0.2	0.04	0.3	0.51	0.26	0.08	0.05	0.06	0.03	0.38	0.62	0.4	0.6	0.47	0.53	0.6	0.4	0.58	0.42	0.45	0.15	0.25	0.14	0.43	0.57	0.39	0.22	0.39	0.14	0.12	0.2	0.18	0.14	0.24	0.65	0.35	1	0.48	0.52	0.44	0.19	0.1	0.27	0.17	0.2
634	Human	f	1986	0.45	0.2	0.04	0.3	0.52	0.26	0.08	0.05	0.06	0.03	0.38	0.62	0.4	0.6	0.47	0.53	0.6	0.4	0.58	0.42	0.45	0.15	0.25	0.14	0.43	0.57	0.39	0.22	0.39	0.14	0.12	0.2	0.18	0.14	0.24	0.64	0.36	1	0.48	0.52	0.45	0.18	0.1	0.27	0.17	0.19
635	Human	f	1986	0.45	0.2	0.04	0.3	0.52	0.25	0.08	0.05	0.06	0.03	0.38	0.62	0.4	0.6	0.47	0.53	0.6	0.4	0.58	0.42	0.45	0.15	0.25	0.14	0.44	0.56	0.39	0.22	0.39	0.14	0.12	0.2	0.18	0.14	0.24	0.64	0.36	1	0.48	0.52	0.44	0.19	0.1	0.27	0.17	0.2
636	Human	f	1986	0.45	0.2	0.04	0.3	0.52	0.26	0.08	0.05	0.06	0.03	0.38	0.62	0.4	0.6	0.47	0.53	0.6	0.4	0.58	0.42	0.45	0.15	0.25	0.14	0.43	0.57	0.39	0.22	0.39	0.14	0.12	0.2	0.18	0.14	0.24	0.65	0.35	1	0.48	0.52	0.44	0.19	0.1	0.27	0.17	0.2
637	Human	f	1986	0.44	0.22	0.04	0.3	0.51	0.27	0.08	0.05	0.06	0.04	0.39	0.61	0.4	0.6	0.48	0.52	0.59	0.41	0.58	0.42	0.44	0.14	0.26	0.16	0.42	0.58	0.38	0.22	0.4	0.15	0.11	0.2	0.17	0.13	0.24	0.64	0.36	1	0.48	0.52	0.43	0.18	0.11	0.27	0.17	0.19
638	Human	f	1986	0.45	0.21	0.04	0.3	0.53	0.25	0.08	0.05	0.06	0.03	0.38	0.62	0.39	0.61	0.48	0.52	0.61	0.39	0.58	0.42	0.46	0.15	0.25	0.15	0.44	0.56	0.39	0.22	0.39	0.14	0.12	0.19	0.18	0.14	0.24	0.64	0.36	1	0.48	0.52	0.46	0.19	0.09	0.26	0.17	0.2
639	Human	f	1986	0.44	0.22	0.04	0.3	0.51	0.26	0.08	0.05	0.06	0.04	0.39	0.61	0.4	0.6	0.48	0.52	0.59	0.41	0.57	0.43	0.45	0.14	0.26	0.16	0.44	0.56	0.38	0.22	0.4	0.15	0.11	0.2	0.17	0.14	0.23	0.64	0.36	1	0.48	0.52	0.43	0.18	0.11	0.28	0.18	0.19
640	Human	f	1986	0.45	0.21	0.04	0.3	0.52	0.26	0.08	0.05	0.06	0.03	0.38	0.62	0.4	0.6	0.47	0.53	0.6	0.4	0.58	0.42	0.45	0.15	0.26	0.14	0.43	0.57	0.39	0.22	0.39	0.14	0.12	0.19	0.18	0.13	0.23	0.64	0.36	1	0.49	0.51	0.44	0.19	0.1	0.27	0.17	0.19
641	Human	f	1986	0.45	0.2	0.04	0.3	0.52	0.26	0.08	0.05	0.06	0.03	0.38	0.62	0.4	0.6	0.47	0.53	0.6	0.4	0.58	0.42	0.45	0.15	0.25	0.14	0.42	0.58	0.39	0.22	0.39	0.14	0.12	0.2	0.17	0.13	0.23	0.64	0.36	1	0.48	0.52	0.44	0.19	0.1	0.27	0.17	0.2
642	Human	f	1986	0.45	0.21	0.04	0.3	0.52	0.25	0.08	0.05	0.06	0.03	0.38	0.62	0.4	0.6	0.47	0.53	0.6	0.4	0.58	0.42	0.45	0.15	0.25	0.14	0.43	0.57	0.39	0.22	0.39	0.14	0.11	0.2	0.18	0.14	0.24	0.65	0.35	1	0.48	0.52	0.44	0.19	0.11	0.26	0.17	0.2
643	Human	f	1986	0.45	0.2	0.05	0.3	0.52	0.25	0.09	0.05	0.06	0.03	0.38	0.62	0.4	0.6	0.47	0.53	0.6	0.4	0.58	0.42	0.45	0.15	0.25	0.14	0.43	0.57	0.39	0.22	0.39	0.14	0.12	0.2	0.18	0.14	0.24	0.65	0.35	1	0.48	0.52	0.44	0.19	0.1	0.27	0.17	0.2
644	Human	f	1986	0.45	0.2	0.04	0.3	0.52	0.26	0.08	0.05	0.06	0.03	0.38	0.62	0.4	0.6	0.47	0.53	0.6	0.4	0.58	0.42	0.45	0.15	0.25	0.14	0.43	0.57	0.39	0.22	0.39	0.14	0.12	0.2	0.18	0.14	0.24	0.65	0.35	1	0.48	0.52	0.44	0.19	0.1	0.27	0.17	0.19
645	Human	f	1986	0.46	0.2	0.04	0.3	0.52	0.26	0.08	0.05	0.06	0.03	0.38	0.62	0.4	0.6	0.48	0.52	0.61	0.39	0.58	0.42	0.45	0.15	0.25	0.14	0.43	0.57	0.38	0.22	0.4	0.14	0.12	0.19	0.18	0.14	0.23	0.65	0.35	1	0.49	0.51	0.44	0.19	0.1	0.27	0.17	0.19
646	Human	f	1986	0.45	0.2	0.05	0.3	0.52	0.26	0.08	0.05	0.06	0.03	0.38	0.62	0.39	0.61	0.47	0.53	0.6	0.4	0.58	0.42	0.45	0.15	0.26	0.15	0.43	0.57	0.39	0.22	0.39	0.14	0.12	0.2	0.17	0.13	0.23	0.64	0.36	1	0.48	0.52	0.44	0.19	0.1	0.27	0.17	0.2
647	Human	f	1986	0.44	0.22	0.04	0.3	0.52	0.25	0.08	0.04	0.06	0.04	0.38	0.62	0.41	0.59	0.46	0.54	0.6	0.4	0.59	0.41	0.45	0.15	0.25	0.15	0.43	0.57	0.38	0.21	0.41	0.14	0.11	0.2	0.17	0.13	0.24	0.65	0.35	1	0.49	0.51	0.45	0.18	0.1	0.27	0.18	0.19
648	Human	f	1986	0.45	0.2	0.04	0.3	0.52	0.26	0.08	0.05	0.06	0.03	0.38	0.62	0.4	0.6	0.47	0.53	0.6	0.4	0.58	0.42	0.45	0.15	0.25	0.14	0.42	0.58	0.39	0.22	0.39	0.14	0.12	0.2	0.18	0.14	0.23	0.66	0.34	1	0.48	0.52	0.44	0.19	0.1	0.27	0.17	0.2
649	Human	f	1986	0.45	0.21	0.04	0.3	0.52	0.25	0.08	0.05	0.06	0.03	0.39	0.61	0.39	0.61	0.48	0.52	0.6	0.4	0.57	0.43	0.45	0.15	0.25	0.15	0.44	0.56	0.39	0.22	0.39	0.14	0.12	0.19	0.18	0.14	0.24	0.64	0.36	1	0.48	0.52	0.45	0.19	0.1	0.26	0.17	0.2
650	Human	f	1986	0.44	0.22	0.05	0.29	0.54	0.25	0.07	0.04	0.06	0.04	0.37	0.63	0.41	0.59	0.46	0.54	0.6	0.4	0.58	0.42	0.45	0.14	0.25	0.15	0.43	0.57	0.38	0.21	0.4	0.15	0.12	0.19	0.17	0.14	0.23	0.65	0.35	1	0.49	0.51	0.46	0.18	0.1	0.27	0.18	0.19
651	Human	f	1986	0.44	0.22	0.05	0.29	0.53	0.25	0.08	0.04	0.06	0.04	0.37	0.63	0.41	0.59	0.47	0.53	0.6	0.4	0.58	0.42	0.45	0.14	0.25	0.15	0.44	0.56	0.38	0.21	0.41	0.15	0.12	0.19	0.17	0.14	0.23	0.65	0.35	1	0.48	0.52	0.46	0.18	0.1	0.27	0.18	0.19
652	Human	f	1986	0.44	0.22	0.05	0.29	0.53	0.25	0.08	0.04	0.06	0.04	0.37	0.63	0.41	0.59	0.47	0.53	0.6	0.4	0.59	0.41	0.45	0.14	0.25	0.15	0.43	0.57	0.38	0.22	0.41	0.15	0.11	0.19	0.17	0.14	0.23	0.65	0.35	1	0.48	0.52	0.46	0.18	0.1	0.27	0.17	0.19
653	Human	f	1986	0.44	0.22	0.05	0.29	0.53	0.25	0.08	0.04	0.06	0.04	0.37	0.63	0.41	0.59	0.47	0.53	0.6	0.4	0.59	0.41	0.45	0.14	0.25	0.15	0.43	0.57	0.38	0.21	0.41	0.15	0.11	0.19	0.17	0.14	0.23	0.65	0.35	1	0.48	0.52	0.46	0.18	0.1	0.27	0.18	0.19
654	Human	f	1986	0.44	0.22	0.05	0.29	0.53	0.25	0.08	0.04	0.06	0.04	0.37	0.63	0.41	0.59	0.48	0.52	0.6	0.4	0.58	0.42	0.46	0.14	0.25	0.15	0.43	0.57	0.38	0.21	0.4	0.15	0.11	0.19	0.17	0.14	0.23	0.65	0.35	1	0.48	0.52	0.46	0.18	0.1	0.26	0.17	0.19
655	Human	f	1986	0.45	0.2	0.04	0.3	0.52	0.26	0.08	0.05	0.06	0.03	0.39	0.61	0.4	0.6	0.48	0.52	0.6	0.4	0.58	0.42	0.45	0.15	0.25	0.14	0.43	0.57	0.39	0.22	0.4	0.14	0.12	0.2	0.18	0.14	0.24	0.65	0.35	1	0.48	0.52	0.44	0.19	0.1	0.27	0.17	0.2
656	Human	f	1986	0.45	0.21	0.04	0.3	0.52	0.26	0.08	0.05	0.06	0.03	0.39	0.61	0.39	0.61	0.49	0.51	0.61	0.39	0.58	0.42	0.45	0.15	0.25	0.14	0.44	0.56	0.39	0.22	0.39	0.14	0.11	0.19	0.18	0.14	0.23	0.64	0.36	1	0.48	0.52	0.45	0.18	0.1	0.27	0.17	0.2
657	Human	f	1986	0.45	0.19	0.05	0.3	0.51	0.26	0.08	0.04	0.07	0.04	0.39	0.61	0.4	0.6	0.51	0.49	0.61	0.39	0.57	0.43	0.43	0.15	0.27	0.16	0.43	0.57	0.39	0.22	0.39	0.14	0.11	0.19	0.18	0.14	0.24	0.64	0.36	1	0.48	0.52	0.43	0.19	0.11	0.27	0.17	0.2
658	Human	f	1986	0.44	0.2	0.05	0.3	0.52	0.25	0.08	0.05	0.06	0.04	0.38	0.62	0.41	0.59	0.5	0.5	0.61	0.39	0.58	0.42	0.44	0.15	0.26	0.15	0.41	0.59	0.39	0.22	0.39	0.14	0.11	0.18	0.19	0.14	0.24	0.65	0.35	1	0.49	0.51	0.44	0.18	0.12	0.27	0.18	0.19
659	Human	f	1986	0.46	0.19	0.05	0.3	0.51	0.26	0.09	0.04	0.06	0.04	0.39	0.61	0.41	0.59	0.51	0.49	0.61	0.39	0.57	0.43	0.43	0.15	0.27	0.16	0.43	0.57	0.39	0.22	0.39	0.14	0.11	0.19	0.18	0.15	0.24	0.65	0.35	1	0.49	0.51	0.42	0.19	0.12	0.27	0.18	0.19
660	Human	f	1986	0.46	0.2	0.05	0.3	0.51	0.26	0.08	0.04	0.06	0.04	0.38	0.62	0.41	0.59	0.5	0.5	0.61	0.39	0.57	0.43	0.44	0.15	0.26	0.16	0.43	0.57	0.39	0.22	0.39	0.14	0.11	0.19	0.18	0.14	0.24	0.64	0.36	1	0.49	0.51	0.43	0.19	0.11	0.27	0.18	0.19
661	Human	f	1986	0.45	0.19	0.05	0.31	0.5	0.26	0.08	0.05	0.07	0.04	0.39	0.61	0.42	0.58	0.51	0.49	0.61	0.39	0.58	0.42	0.43	0.15	0.27	0.15	0.45	0.55	0.39	0.22	0.39	0.14	0.11	0.19	0.18	0.14	0.24	0.64	0.36	1	0.49	0.51	0.44	0.18	0.11	0.27	0.18	0.19
662	Human	f	1986	0.45	0.2	0.05	0.3	0.5	0.26	0.08	0.05	0.07	0.04	0.39	0.61	0.42	0.58	0.5	0.5	0.61	0.39	0.58	0.42	0.44	0.15	0.26	0.16	0.44	0.56	0.4	0.21	0.39	0.14	0.11	0.19	0.18	0.14	0.24	0.64	0.36	1	0.47	0.53	0.43	0.19	0.11	0.27	0.17	0.2
663	Human	f	1986	0.45	0.2	0.05	0.3	0.51	0.26	0.08	0.05	0.06	0.04	0.38	0.62	0.41	0.59	0.5	0.5	0.61	0.39	0.57	0.43	0.45	0.15	0.25	0.15	0.43	0.57	0.39	0.21	0.39	0.14	0.12	0.19	0.18	0.14	0.24	0.64	0.36	1	0.48	0.52	0.44	0.18	0.11	0.28	0.18	0.19
664	Human	f	1986	0.43	0.2	0.05	0.31	0.51	0.26	0.08	0.05	0.06	0.04	0.38	0.62	0.4	0.6	0.51	0.49	0.61	0.39	0.57	0.43	0.44	0.15	0.26	0.15	0.43	0.57	0.39	0.22	0.39	0.14	0.11	0.18	0.18	0.14	0.24	0.64	0.36	1	0.49	0.51	0.43	0.19	0.11	0.27	0.18	0.19
665	Human	f	1986	0.43	0.21	0.05	0.31	0.51	0.27	0.08	0.05	0.06	0.04	0.38	0.62	0.41	0.59	0.5	0.5	0.6	0.4	0.57	0.43	0.44	0.15	0.26	0.15	0.43	0.57	0.39	0.22	0.39	0.14	0.11	0.19	0.18	0.14	0.24	0.64	0.36	1	0.49	0.51	0.43	0.19	0.11	0.27	0.18	0.19
666	Human	f	1986	0.43	0.2	0.05	0.31	0.51	0.26	0.08	0.05	0.06	0.04	0.37	0.63	0.4	0.6	0.5	0.5	0.61	0.39	0.58	0.42	0.43	0.15	0.26	0.15	0.44	0.56	0.39	0.21	0.39	0.14	0.11	0.18	0.18	0.14	0.24	0.64	0.36	1	0.49	0.51	0.43	0.19	0.11	0.27	0.18	0.19
667	Human	f	1986	0.46	0.19	0.05	0.3	0.51	0.26	0.09	0.05	0.06	0.03	0.39	0.61	0.41	0.59	0.5	0.5	0.61	0.39	0.57	0.43	0.43	0.15	0.27	0.16	0.43	0.57	0.39	0.22	0.39	0.14	0.11	0.19	0.18	0.14	0.24	0.65	0.35	1	0.49	0.51	0.42	0.19	0.12	0.27	0.18	0.19
668	Human	f	1986	0.44	0.19	0.05	0.32	0.51	0.26	0.08	0.05	0.06	0.03	0.39	0.61	0.41	0.59	0.51	0.49	0.61	0.39	0.57	0.43	0.44	0.15	0.26	0.15	0.44	0.56	0.39	0.21	0.4	0.14	0.11	0.19	0.18	0.14	0.23	0.64	0.36	1	0.49	0.51	0.44	0.19	0.11	0.27	0.18	0.19
669	Human	f	1986	0.45	0.19	0.05	0.31	0.52	0.25	0.08	0.05	0.07	0.04	0.37	0.63	0.41	0.59	0.5	0.5	0.61	0.39	0.58	0.42	0.44	0.15	0.26	0.15	0.45	0.55	0.39	0.21	0.4	0.14	0.12	0.19	0.18	0.14	0.24	0.64	0.36	1	0.48	0.52	0.44	0.18	0.11	0.27	0.18	0.19
670	Human	f	1986	0.44	0.2	0.05	0.3	0.53	0.24	0.08	0.05	0.06	0.04	0.36	0.64	0.41	0.59	0.5	0.5	0.59	0.41	0.58	0.42	0.44	0.14	0.26	0.15	0.41	0.59	0.38	0.22	0.4	0.14	0.12	0.19	0.16	0.15	0.24	0.65	0.35	1	0.48	0.52	0.46	0.17	0.09	0.27	0.19	0.18
671	Human	f	1986	0.44	0.2	0.05	0.3	0.51	0.26	0.08	0.05	0.07	0.04	0.38	0.62	0.4	0.6	0.51	0.49	0.6	0.4	0.57	0.43	0.44	0.15	0.26	0.16	0.42	0.58	0.39	0.21	0.4	0.14	0.12	0.19	0.18	0.15	0.24	0.65	0.35	1	0.49	0.51	0.44	0.18	0.11	0.27	0.18	0.19
672	Human	f	1986	0.45	0.2	0.05	0.3	0.51	0.26	0.08	0.05	0.06	0.04	0.37	0.63	0.41	0.59	0.5	0.5	0.6	0.4	0.57	0.43	0.43	0.15	0.26	0.15	0.43	0.57	0.4	0.21	0.39	0.14	0.12	0.19	0.18	0.14	0.24	0.65	0.35	1	0.49	0.51	0.44	0.19	0.11	0.27	0.18	0.19
673	Human	f	1986	0.44	0.2	0.05	0.31	0.52	0.25	0.08	0.05	0.06	0.03	0.38	0.62	0.41	0.59	0.49	0.51	0.6	0.4	0.57	0.43	0.45	0.15	0.26	0.14	0.45	0.55	0.39	0.21	0.4	0.14	0.12	0.19	0.18	0.14	0.24	0.65	0.35	1	0.49	0.51	0.44	0.18	0.1	0.28	0.18	0.2
674	Human	f	1986	0.45	0.21	0.04	0.3	0.52	0.25	0.08	0.05	0.06	0.03	0.39	0.61	0.39	0.61	0.47	0.53	0.61	0.39	0.57	0.43	0.45	0.15	0.25	0.14	0.44	0.56	0.38	0.22	0.39	0.15	0.11	0.19	0.18	0.13	0.23	0.64	0.36	1	0.48	0.52	0.44	0.19	0.1	0.27	0.17	0.2
675	Human	f	1986	0.45	0.21	0.04	0.3	0.52	0.25	0.08	0.05	0.06	0.03	0.39	0.61	0.39	0.61	0.47	0.53	0.61	0.39	0.58	0.42	0.46	0.15	0.25	0.14	0.43	0.57	0.38	0.22	0.4	0.15	0.12	0.19	0.18	0.13	0.23	0.64	0.36	1	0.48	0.52	0.45	0.19	0.1	0.26	0.17	0.2
676	Human	f	1986	0.45	0.22	0.04	0.29	0.52	0.26	0.08	0.04	0.06	0.04	0.37	0.63	0.42	0.58	0.47	0.53	0.6	0.4	0.59	0.41	0.45	0.15	0.26	0.15	0.43	0.57	0.38	0.21	0.4	0.14	0.12	0.2	0.17	0.14	0.23	0.65	0.35	1	0.48	0.52	0.46	0.17	0.1	0.27	0.17	0.19
677	Human	f	1986	0.45	0.21	0.04	0.3	0.51	0.26	0.08	0.05	0.06	0.04	0.37	0.63	0.42	0.58	0.47	0.53	0.6	0.4	0.58	0.42	0.45	0.15	0.25	0.15	0.43	0.57	0.39	0.21	0.4	0.15	0.11	0.19	0.17	0.14	0.23	0.65	0.35	1	0.48	0.52	0.44	0.17	0.11	0.27	0.18	0.19
678	Human	f	1986	0.45	0.21	0.04	0.3	0.52	0.25	0.08	0.05	0.06	0.03	0.39	0.61	0.4	0.6	0.47	0.53	0.6	0.4	0.58	0.42	0.45	0.15	0.25	0.14	0.43	0.57	0.39	0.22	0.4	0.14	0.11	0.19	0.18	0.14	0.24	0.65	0.35	1	0.48	0.52	0.45	0.19	0.1	0.26	0.17	0.2
679	Human	f	1986	0.45	0.22	0.04	0.29	0.52	0.26	0.08	0.04	0.06	0.04	0.37	0.63	0.41	0.59	0.47	0.53	0.6	0.4	0.59	0.41	0.45	0.15	0.26	0.15	0.42	0.58	0.39	0.21	0.41	0.14	0.12	0.2	0.17	0.14	0.23	0.65	0.35	1	0.48	0.52	0.46	0.18	0.1	0.26	0.18	0.19
680	Human	f	1986	0.45	0.22	0.04	0.29	0.52	0.26	0.08	0.04	0.06	0.04	0.37	0.63	0.41	0.59	0.46	0.54	0.59	0.41	0.59	0.41	0.45	0.15	0.26	0.15	0.43	0.57	0.39	0.21	0.4	0.14	0.12	0.19	0.17	0.14	0.23	0.65	0.35	1	0.49	0.51	0.46	0.17	0.1	0.27	0.18	0.19
681	Human	f	1986	0.45	0.22	0.04	0.29	0.52	0.26	0.08	0.04	0.06	0.04	0.37	0.63	0.41	0.59	0.47	0.53	0.6	0.4	0.59	0.41	0.45	0.15	0.26	0.15	0.43	0.57	0.39	0.21	0.4	0.14	0.12	0.2	0.17	0.14	0.23	0.65	0.35	1	0.48	0.52	0.46	0.18	0.1	0.26	0.18	0.19
682	Human	f	1986	0.45	0.21	0.04	0.3	0.52	0.26	0.08	0.04	0.06	0.04	0.37	0.63	0.42	0.58	0.47	0.53	0.6	0.4	0.59	0.41	0.45	0.15	0.26	0.15	0.42	0.58	0.39	0.21	0.4	0.14	0.12	0.2	0.17	0.14	0.23	0.65	0.35	1	0.48	0.52	0.46	0.17	0.1	0.27	0.18	0.19
683	Human	f	1986	0.44	0.22	0.04	0.3	0.51	0.26	0.08	0.05	0.06	0.04	0.39	0.61	0.4	0.6	0.48	0.52	0.59	0.41	0.58	0.42	0.45	0.14	0.26	0.16	0.43	0.57	0.38	0.22	0.4	0.15	0.11	0.2	0.17	0.13	0.23	0.65	0.35	1	0.48	0.52	0.43	0.18	0.11	0.27	0.17	0.2
684	Human	f	1986	0.45	0.21	0.04	0.3	0.52	0.26	0.08	0.05	0.06	0.03	0.39	0.61	0.4	0.6	0.47	0.53	0.61	0.39	0.58	0.42	0.45	0.15	0.26	0.14	0.43	0.57	0.38	0.22	0.4	0.15	0.12	0.19	0.17	0.13	0.24	0.64	0.36	1	0.48	0.52	0.45	0.18	0.1	0.27	0.17	0.2
685	Human	f	1986	0.45	0.21	0.04	0.3	0.52	0.25	0.08	0.05	0.06	0.03	0.38	0.62	0.4	0.6	0.47	0.53	0.6	0.4	0.58	0.42	0.45	0.16	0.25	0.14	0.43	0.57	0.39	0.22	0.4	0.14	0.12	0.2	0.18	0.13	0.23	0.65	0.35	1	0.48	0.52	0.44	0.19	0.1	0.27	0.17	0.2
686	Human	f	1986	0.45	0.2	0.04	0.3	0.52	0.25	0.08	0.05	0.06	0.04	0.39	0.61	0.4	0.6	0.47	0.53	0.6	0.4	0.58	0.42	0.45	0.15	0.25	0.14	0.43	0.57	0.38	0.22	0.4	0.14	0.12	0.2	0.17	0.14	0.23	0.64	0.36	1	0.48	0.52	0.44	0.19	0.1	0.27	0.17	0.2
687	Human	f	1986	0.44	0.2	0.04	0.31	0.52	0.26	0.08	0.05	0.06	0.03	0.38	0.62	0.39	0.61	0.48	0.52	0.6	0.4	0.58	0.42	0.45	0.15	0.25	0.14	0.41	0.59	0.39	0.22	0.39	0.15	0.12	0.19	0.18	0.14	0.23	0.65	0.35	1	0.48	0.52	0.45	0.19	0.1	0.26	0.17	0.2
688	Human	f	1986	0.44	0.21	0.04	0.3	0.52	0.25	0.08	0.05	0.06	0.03	0.38	0.62	0.39	0.61	0.48	0.52	0.61	0.39	0.58	0.42	0.45	0.15	0.25	0.14	0.43	0.57	0.39	0.22	0.39	0.14	0.12	0.19	0.18	0.14	0.24	0.64	0.36	1	0.48	0.52	0.45	0.19	0.1	0.26	0.17	0.2
689	Human	f	1986	0.44	0.22	0.05	0.3	0.51	0.26	0.08	0.05	0.06	0.04	0.39	0.61	0.4	0.6	0.47	0.53	0.59	0.41	0.57	0.43	0.45	0.14	0.26	0.16	0.43	0.57	0.39	0.22	0.4	0.15	0.11	0.19	0.17	0.13	0.23	0.64	0.36	1	0.48	0.52	0.44	0.19	0.11	0.26	0.17	0.2
690	Human	f	1986	0.45	0.21	0.04	0.3	0.51	0.26	0.08	0.05	0.06	0.04	0.37	0.63	0.42	0.58	0.47	0.53	0.6	0.4	0.58	0.42	0.46	0.15	0.25	0.15	0.43	0.57	0.39	0.21	0.4	0.15	0.11	0.19	0.18	0.14	0.23	0.66	0.34	1	0.48	0.52	0.44	0.17	0.11	0.27	0.18	0.19
691	Human	f	1986	0.45	0.2	0.04	0.3	0.52	0.26	0.08	0.05	0.06	0.03	0.39	0.61	0.4	0.6	0.49	0.51	0.6	0.4	0.58	0.42	0.45	0.15	0.25	0.15	0.43	0.57	0.39	0.22	0.39	0.14	0.12	0.19	0.18	0.14	0.23	0.65	0.35	1	0.48	0.52	0.44	0.19	0.1	0.27	0.17	0.2
692	Human	f	1986	0.45	0.22	0.04	0.3	0.53	0.25	0.08	0.04	0.06	0.04	0.37	0.63	0.41	0.59	0.47	0.53	0.6	0.4	0.59	0.41	0.45	0.15	0.26	0.15	0.43	0.57	0.38	0.21	0.4	0.14	0.11	0.2	0.17	0.14	0.23	0.65	0.35	1	0.48	0.52	0.45	0.17	0.1	0.28	0.18	0.19
693	Human	f	1986	0.45	0.22	0.04	0.29	0.52	0.26	0.08	0.04	0.06	0.04	0.37	0.63	0.42	0.58	0.47	0.53	0.6	0.4	0.59	0.41	0.45	0.15	0.26	0.15	0.44	0.56	0.38	0.21	0.4	0.14	0.12	0.2	0.17	0.14	0.23	0.65	0.35	1	0.48	0.52	0.46	0.17	0.1	0.27	0.18	0.19
694	Human	f	1986	0.45	0.2	0.04	0.3	0.52	0.25	0.08	0.05	0.06	0.03	0.39	0.61	0.4	0.6	0.48	0.52	0.6	0.4	0.58	0.42	0.45	0.15	0.25	0.14	0.43	0.57	0.39	0.22	0.39	0.14	0.12	0.2	0.18	0.14	0.24	0.65	0.35	1	0.48	0.52	0.44	0.19	0.1	0.27	0.17	0.2
695	Human	f	1986	0.44	0.22	0.05	0.29	0.53	0.25	0.08	0.04	0.06	0.04	0.38	0.62	0.42	0.58	0.46	0.54	0.6	0.4	0.59	0.41	0.45	0.15	0.26	0.15	0.43	0.57	0.38	0.21	0.41	0.14	0.12	0.2	0.17	0.14	0.23	0.65	0.35	1	0.49	0.51	0.46	0.17	0.1	0.27	0.17	0.19
696	Human	f	1986	0.45	0.22	0.04	0.29	0.52	0.26	0.07	0.04	0.06	0.04	0.37	0.63	0.41	0.59	0.47	0.53	0.6	0.4	0.59	0.41	0.45	0.15	0.26	0.15	0.43	0.57	0.39	0.21	0.4	0.14	0.12	0.2	0.18	0.14	0.23	0.64	0.36	1	0.49	0.51	0.46	0.18	0.1	0.26	0.18	0.19
697	Human	f	1986	0.45	0.21	0.04	0.29	0.52	0.26	0.08	0.05	0.06	0.03	0.39	0.61	0.4	0.6	0.48	0.52	0.61	0.39	0.59	0.41	0.45	0.15	0.26	0.14	0.43	0.57	0.39	0.22	0.39	0.14	0.12	0.2	0.18	0.14	0.23	0.65	0.35	1	0.48	0.52	0.44	0.19	0.1	0.27	0.17	0.2
698	Human	f	1986	0.45	0.22	0.04	0.29	0.52	0.26	0.08	0.04	0.06	0.04	0.37	0.63	0.41	0.59	0.48	0.52	0.6	0.4	0.59	0.41	0.45	0.15	0.26	0.15	0.43	0.57	0.38	0.21	0.4	0.14	0.12	0.2	0.17	0.14	0.23	0.65	0.35	1	0.48	0.52	0.46	0.17	0.1	0.27	0.18	0.19
699	Human	f	1986	0.45	0.2	0.04	0.3	0.51	0.26	0.08	0.05	0.06	0.03	0.39	0.61	0.4	0.6	0.49	0.51	0.6	0.4	0.58	0.42	0.45	0.15	0.25	0.14	0.43	0.57	0.39	0.22	0.39	0.14	0.12	0.2	0.18	0.13	0.24	0.65	0.35	1	0.48	0.52	0.44	0.19	0.1	0.27	0.17	0.2
700	Human	f	1986	0.45	0.22	0.04	0.29	0.52	0.26	0.08	0.05	0.06	0.04	0.37	0.63	0.41	0.59	0.47	0.53	0.6	0.4	0.58	0.42	0.45	0.15	0.26	0.15	0.43	0.57	0.39	0.21	0.4	0.14	0.12	0.19	0.18	0.14	0.23	0.64	0.36	1	0.48	0.52	0.46	0.17	0.1	0.27	0.18	0.19
701	Human	f	1986	0.45	0.2	0.04	0.3	0.53	0.25	0.08	0.05	0.07	0.03	0.38	0.62	0.39	0.61	0.47	0.53	0.61	0.39	0.58	0.42	0.44	0.15	0.26	0.14	0.42	0.58	0.39	0.22	0.39	0.14	0.12	0.2	0.18	0.14	0.23	0.64	0.36	1	0.48	0.52	0.45	0.18	0.1	0.27	0.17	0.19
702	Human	f	1986	0.43	0.22	0.05	0.3	0.49	0.28	0.09	0.05	0.05	0.04	0.38	0.62	0.41	0.59	0.47	0.53	0.6	0.4	0.56	0.44	0.45	0.14	0.26	0.15	0.42	0.58	0.39	0.21	0.4	0.15	0.11	0.2	0.17	0.13	0.24	0.65	0.35	1	0.47	0.53	0.44	0.19	0.1	0.27	0.18	0.19
703	Human	f	1986	0.45	0.21	0.04	0.3	0.52	0.25	0.08	0.05	0.06	0.03	0.39	0.61	0.39	0.61	0.48	0.52	0.61	0.39	0.58	0.42	0.46	0.15	0.24	0.15	0.43	0.57	0.38	0.22	0.4	0.15	0.11	0.19	0.18	0.13	0.24	0.64	0.36	1	0.48	0.52	0.45	0.19	0.1	0.26	0.17	0.2
704	Human	f	1986	0.45	0.21	0.04	0.3	0.52	0.25	0.08	0.05	0.06	0.03	0.39	0.61	0.39	0.61	0.48	0.52	0.61	0.39	0.58	0.42	0.46	0.15	0.24	0.15	0.43	0.57	0.39	0.22	0.4	0.15	0.11	0.19	0.18	0.13	0.24	0.64	0.36	1	0.48	0.52	0.45	0.19	0.1	0.26	0.17	0.2
705	Human	f	1986	0.44	0.22	0.04	0.3	0.51	0.26	0.08	0.05	0.06	0.03	0.37	0.63	0.4	0.6	0.47	0.53	0.6	0.4	0.56	0.44	0.45	0.15	0.25	0.15	0.42	0.58	0.39	0.22	0.39	0.14	0.11	0.2	0.18	0.14	0.24	0.65	0.35	1	0.48	0.52	0.44	0.18	0.11	0.28	0.18	0.19
706	Human	f	1986	0.44	0.21	0.04	0.31	0.51	0.26	0.08	0.05	0.06	0.03	0.39	0.61	0.39	0.61	0.47	0.53	0.61	0.39	0.57	0.43	0.45	0.15	0.25	0.14	0.44	0.56	0.39	0.22	0.39	0.14	0.12	0.19	0.17	0.13	0.24	0.65	0.35	1	0.48	0.52	0.44	0.19	0.1	0.27	0.17	0.2
707	Human	f	1986	0.45	0.22	0.04	0.29	0.52	0.26	0.08	0.04	0.06	0.04	0.37	0.63	0.41	0.59	0.47	0.53	0.6	0.4	0.59	0.41	0.45	0.15	0.26	0.15	0.42	0.58	0.39	0.21	0.4	0.14	0.12	0.2	0.17	0.13	0.23	0.65	0.35	1	0.48	0.52	0.46	0.18	0.1	0.26	0.18	0.19
708	Human	f	1986	0.45	0.22	0.04	0.29	0.51	0.26	0.08	0.05	0.06	0.03	0.37	0.63	0.39	0.61	0.47	0.53	0.6	0.4	0.57	0.43	0.45	0.15	0.26	0.15	0.43	0.57	0.38	0.22	0.4	0.14	0.11	0.19	0.18	0.14	0.24	0.65	0.35	1	0.48	0.52	0.44	0.18	0.11	0.27	0.18	0.19
709	Human	f	1986	0.45	0.2	0.04	0.3	0.52	0.26	0.08	0.05	0.07	0.03	0.39	0.61	0.4	0.6	0.48	0.52	0.61	0.39	0.58	0.42	0.45	0.15	0.25	0.15	0.43	0.57	0.39	0.21	0.4	0.14	0.12	0.2	0.18	0.14	0.24	0.65	0.35	1	0.48	0.52	0.45	0.19	0.1	0.27	0.17	0.2
710	Human	f	1986	0.44	0.21	0.04	0.31	0.51	0.26	0.08	0.05	0.06	0.03	0.39	0.61	0.39	0.61	0.47	0.53	0.61	0.39	0.57	0.43	0.45	0.15	0.25	0.14	0.44	0.56	0.39	0.22	0.39	0.14	0.12	0.19	0.18	0.14	0.24	0.64	0.36	1	0.48	0.52	0.44	0.19	0.1	0.27	0.17	0.2
711	Human	f	1986	0.44	0.21	0.04	0.3	0.51	0.26	0.08	0.05	0.06	0.03	0.39	0.61	0.39	0.61	0.47	0.53	0.61	0.39	0.58	0.42	0.45	0.15	0.25	0.14	0.44	0.56	0.39	0.22	0.39	0.14	0.12	0.2	0.17	0.14	0.23	0.65	0.35	1	0.48	0.52	0.44	0.19	0.1	0.27	0.17	0.2
712	Human	f	1986	0.45	0.2	0.04	0.3	0.52	0.26	0.08	0.05	0.07	0.03	0.39	0.61	0.4	0.6	0.48	0.52	0.61	0.39	0.58	0.42	0.45	0.15	0.25	0.15	0.43	0.57	0.39	0.22	0.4	0.14	0.12	0.2	0.18	0.14	0.23	0.65	0.35	1	0.48	0.52	0.44	0.19	0.1	0.27	0.17	0.2
713	Human	f	1986	0.45	0.2	0.04	0.3	0.51	0.26	0.08	0.05	0.07	0.03	0.39	0.61	0.4	0.6	0.48	0.52	0.61	0.39	0.58	0.42	0.45	0.15	0.25	0.15	0.43	0.57	0.39	0.22	0.4	0.14	0.12	0.2	0.18	0.14	0.23	0.65	0.35	1	0.48	0.52	0.44	0.19	0.1	0.27	0.17	0.2
714	Human	f	1986	0.44	0.21	0.04	0.31	0.51	0.26	0.08	0.05	0.06	0.03	0.39	0.61	0.39	0.61	0.47	0.53	0.61	0.39	0.57	0.43	0.45	0.15	0.25	0.14	0.44	0.56	0.39	0.22	0.39	0.14	0.12	0.19	0.17	0.14	0.24	0.65	0.35	1	0.48	0.52	0.44	0.19	0.1	0.27	0.17	0.2
715	Human	f	1986	0.45	0.2	0.05	0.3	0.51	0.26	0.08	0.05	0.06	0.04	0.37	0.63	0.41	0.59	0.5	0.5	0.61	0.39	0.57	0.43	0.44	0.15	0.26	0.15	0.43	0.57	0.39	0.21	0.39	0.14	0.11	0.19	0.18	0.14	0.24	0.65	0.35	1	0.49	0.51	0.44	0.18	0.11	0.27	0.18	0.19
716	Human	f	1986	0.45	0.2	0.04	0.3	0.52	0.26	0.08	0.04	0.06	0.03	0.38	0.62	0.4	0.6	0.48	0.52	0.6	0.4	0.58	0.42	0.45	0.15	0.26	0.14	0.42	0.58	0.39	0.22	0.39	0.14	0.12	0.2	0.18	0.14	0.23	0.65	0.35	1	0.48	0.52	0.44	0.19	0.1	0.27	0.17	0.2
717	Human	f	1986	0.44	0.22	0.04	0.3	0.51	0.26	0.08	0.05	0.06	0.03	0.37	0.63	0.4	0.6	0.47	0.53	0.6	0.4	0.57	0.43	0.45	0.15	0.25	0.15	0.43	0.57	0.38	0.22	0.4	0.14	0.11	0.19	0.18	0.14	0.24	0.65	0.35	1	0.47	0.53	0.44	0.18	0.11	0.27	0.18	0.19
718	Human	f	1986	0.45	0.2	0.04	0.3	0.51	0.26	0.08	0.05	0.07	0.03	0.39	0.61	0.4	0.6	0.48	0.52	0.61	0.39	0.58	0.42	0.45	0.15	0.25	0.15	0.43	0.57	0.39	0.21	0.4	0.14	0.12	0.2	0.18	0.14	0.23	0.66	0.34	1	0.48	0.52	0.44	0.19	0.1	0.27	0.17	0.2
719	Human	f	1986	0.45	0.22	0.04	0.3	0.51	0.27	0.08	0.05	0.06	0.03	0.37	0.63	0.4	0.6	0.47	0.53	0.59	0.41	0.56	0.44	0.46	0.15	0.24	0.15	0.43	0.57	0.38	0.22	0.4	0.14	0.11	0.2	0.18	0.14	0.23	0.65	0.35	1	0.47	0.53	0.44	0.18	0.11	0.27	0.18	0.19
720	Human	f	1986	0.45	0.22	0.04	0.29	0.52	0.26	0.08	0.04	0.06	0.04	0.37	0.63	0.41	0.59	0.47	0.53	0.6	0.4	0.59	0.41	0.45	0.15	0.26	0.15	0.42	0.58	0.39	0.21	0.4	0.14	0.12	0.2	0.17	0.14	0.24	0.65	0.35	1	0.48	0.52	0.46	0.18	0.1	0.26	0.17	0.19
721	Human	f	1986	0.44	0.22	0.04	0.3	0.52	0.26	0.08	0.05	0.06	0.03	0.38	0.62	0.4	0.6	0.47	0.53	0.6	0.4	0.57	0.43	0.45	0.15	0.25	0.15	0.43	0.57	0.39	0.22	0.4	0.14	0.11	0.19	0.18	0.14	0.23	0.65	0.35	1	0.48	0.52	0.44	0.18	0.11	0.27	0.18	0.19
722	Human	f	1986	0.45	0.2	0.04	0.3	0.52	0.26	0.08	0.05	0.07	0.03	0.39	0.61	0.4	0.6	0.48	0.52	0.61	0.39	0.58	0.42	0.45	0.15	0.25	0.15	0.43	0.57	0.39	0.22	0.4	0.14	0.12	0.2	0.18	0.14	0.23	0.65	0.35	1	0.48	0.52	0.44	0.19	0.1	0.27	0.17	0.2
723	Human	f	1986	0.44	0.21	0.04	0.3	0.51	0.26	0.08	0.05	0.06	0.03	0.39	0.61	0.38	0.62	0.47	0.53	0.61	0.39	0.58	0.42	0.45	0.15	0.25	0.14	0.44	0.56	0.39	0.22	0.39	0.14	0.12	0.19	0.17	0.13	0.24	0.65	0.35	1	0.48	0.52	0.44	0.19	0.1	0.27	0.17	0.2
724	Human	f	1986	0.45	0.21	0.04	0.3	0.52	0.25	0.08	0.05	0.06	0.03	0.39	0.61	0.4	0.6	0.47	0.53	0.61	0.39	0.58	0.42	0.46	0.15	0.25	0.14	0.43	0.57	0.38	0.22	0.4	0.14	0.12	0.2	0.17	0.13	0.24	0.65	0.35	1	0.48	0.52	0.45	0.19	0.1	0.26	0.17	0.2
725	Human	f	1986	0.45	0.22	0.04	0.3	0.51	0.26	0.08	0.05	0.06	0.03	0.37	0.63	0.4	0.6	0.47	0.53	0.6	0.4	0.58	0.42	0.45	0.15	0.25	0.15	0.43	0.57	0.38	0.22	0.4	0.14	0.11	0.19	0.18	0.14	0.24	0.66	0.34	1	0.48	0.52	0.44	0.18	0.11	0.27	0.18	0.19
726	Human	f	1986	0.44	0.21	0.04	0.3	0.52	0.25	0.08	0.05	0.06	0.03	0.39	0.61	0.4	0.6	0.47	0.53	0.6	0.4	0.58	0.42	0.45	0.15	0.25	0.15	0.43	0.57	0.39	0.22	0.39	0.15	0.11	0.19	0.18	0.13	0.24	0.65	0.35	1	0.48	0.52	0.45	0.19	0.1	0.26	0.17	0.2
727	Human	f	1986	0.44	0.21	0.04	0.3	0.52	0.25	0.08	0.05	0.06	0.03	0.39	0.61	0.4	0.6	0.47	0.53	0.61	0.39	0.58	0.42	0.45	0.15	0.25	0.14	0.43	0.57	0.38	0.22	0.4	0.14	0.12	0.19	0.18	0.13	0.24	0.65	0.35	1	0.48	0.52	0.45	0.19	0.1	0.26	0.17	0.2
728	Human	f	1986	0.45	0.2	0.04	0.3	0.52	0.26	0.08	0.05	0.07	0.03	0.39	0.61	0.4	0.6	0.48	0.52	0.61	0.39	0.58	0.42	0.45	0.15	0.25	0.15	0.43	0.57	0.39	0.21	0.4	0.14	0.12	0.2	0.18	0.14	0.23	0.65	0.35	1	0.48	0.52	0.44	0.19	0.1	0.27	0.17	0.2
729	Human	f	1986	0.44	0.21	0.04	0.3	0.52	0.25	0.08	0.05	0.06	0.03	0.39	0.61	0.39	0.61	0.47	0.53	0.61	0.39	0.58	0.42	0.45	0.15	0.25	0.15	0.43	0.57	0.39	0.22	0.39	0.14	0.12	0.19	0.18	0.13	0.23	0.65	0.35	1	0.48	0.52	0.46	0.18	0.1	0.26	0.17	0.2
730	Human	f	1986	0.44	0.22	0.04	0.3	0.52	0.26	0.08	0.05	0.06	0.03	0.38	0.62	0.4	0.6	0.47	0.53	0.59	0.41	0.57	0.43	0.46	0.15	0.25	0.15	0.43	0.57	0.38	0.22	0.4	0.14	0.11	0.2	0.18	0.14	0.24	0.65	0.35	1	0.48	0.52	0.45	0.18	0.1	0.27	0.18	0.19
731	Human	f	1986	0.43	0.22	0.05	0.3	0.5	0.28	0.09	0.05	0.05	0.04	0.38	0.62	0.41	0.59	0.46	0.54	0.6	0.4	0.56	0.44	0.45	0.14	0.26	0.15	0.42	0.58	0.39	0.21	0.4	0.15	0.11	0.2	0.17	0.13	0.24	0.65	0.35	1	0.48	0.52	0.44	0.19	0.1	0.27	0.18	0.19
732	Human	f	1986	0.45	0.21	0.04	0.3	0.52	0.25	0.08	0.05	0.06	0.03	0.39	0.61	0.39	0.61	0.48	0.52	0.6	0.4	0.58	0.42	0.45	0.15	0.25	0.15	0.43	0.57	0.39	0.21	0.4	0.15	0.12	0.2	0.18	0.13	0.24	0.65	0.35	1	0.48	0.52	0.44	0.19	0.1	0.27	0.17	0.2
733	Human	f	1986	0.45	0.2	0.04	0.3	0.52	0.26	0.08	0.05	0.07	0.03	0.39	0.61	0.4	0.6	0.48	0.52	0.61	0.39	0.58	0.42	0.45	0.15	0.25	0.15	0.43	0.57	0.39	0.21	0.4	0.14	0.12	0.2	0.18	0.14	0.23	0.66	0.34	1	0.48	0.52	0.45	0.19	0.1	0.27	0.17	0.2
734	Human	f	1986	0.43	0.22	0.05	0.3	0.5	0.28	0.09	0.05	0.05	0.04	0.38	0.62	0.4	0.6	0.47	0.53	0.6	0.4	0.57	0.43	0.45	0.14	0.26	0.15	0.43	0.57	0.39	0.22	0.4	0.15	0.11	0.2	0.17	0.13	0.24	0.65	0.35	1	0.48	0.52	0.44	0.19	0.1	0.27	0.18	0.19
735	Human	f	1986	0.43	0.22	0.05	0.3	0.5	0.28	0.09	0.05	0.05	0.04	0.38	0.62	0.41	0.59	0.47	0.53	0.6	0.4	0.56	0.44	0.45	0.14	0.27	0.15	0.43	0.57	0.39	0.21	0.4	0.15	0.11	0.2	0.17	0.13	0.24	0.65	0.35	1	0.48	0.52	0.44	0.19	0.1	0.27	0.18	0.19
736	Human	f	1986	0.45	0.2	0.04	0.3	0.52	0.25	0.08	0.05	0.06	0.03	0.38	0.62	0.4	0.6	0.47	0.53	0.6	0.4	0.58	0.42	0.44	0.15	0.26	0.14	0.42	0.58	0.39	0.22	0.39	0.14	0.12	0.2	0.18	0.13	0.23	0.65	0.35	1	0.48	0.52	0.44	0.19	0.11	0.27	0.17	0.2
737	Human	f	1986	0.43	0.22	0.05	0.3	0.5	0.28	0.09	0.05	0.05	0.04	0.38	0.62	0.41	0.59	0.47	0.53	0.6	0.4	0.56	0.44	0.45	0.14	0.26	0.15	0.42	0.58	0.39	0.21	0.4	0.15	0.11	0.2	0.17	0.13	0.24	0.66	0.34	1	0.48	0.52	0.44	0.19	0.1	0.27	0.18	0.19
738	Human	f	1986	0.44	0.22	0.04	0.3	0.51	0.26	0.08	0.05	0.06	0.04	0.39	0.61	0.4	0.6	0.48	0.52	0.6	0.4	0.57	0.43	0.44	0.14	0.26	0.16	0.43	0.57	0.38	0.22	0.4	0.15	0.11	0.2	0.17	0.13	0.23	0.65	0.35	1	0.49	0.51	0.43	0.18	0.11	0.27	0.18	0.19
739	Human	f	1986	0.44	0.21	0.04	0.3	0.52	0.25	0.08	0.05	0.06	0.03	0.39	0.61	0.4	0.6	0.47	0.53	0.6	0.4	0.58	0.42	0.45	0.15	0.26	0.14	0.43	0.57	0.39	0.22	0.39	0.14	0.11	0.19	0.17	0.13	0.24	0.65	0.35	1	0.47	0.53	0.45	0.19	0.1	0.26	0.17	0.2
740	Human	f	1986	0.43	0.22	0.05	0.3	0.5	0.28	0.09	0.05	0.05	0.04	0.38	0.62	0.4	0.6	0.47	0.53	0.6	0.4	0.56	0.44	0.45	0.14	0.26	0.15	0.43	0.57	0.39	0.22	0.4	0.15	0.11	0.2	0.17	0.13	0.24	0.65	0.35	1	0.48	0.52	0.44	0.19	0.1	0.27	0.18	0.19
741	Human	f	1986	0.45	0.2	0.04	0.3	0.52	0.26	0.08	0.05	0.06	0.03	0.38	0.62	0.4	0.6	0.48	0.52	0.6	0.4	0.58	0.42	0.45	0.15	0.25	0.14	0.43	0.57	0.39	0.22	0.4	0.14	0.12	0.19	0.18	0.13	0.24	0.65	0.35	1	0.48	0.52	0.44	0.19	0.1	0.27	0.17	0.2
742	Human	f	1986	0.45	0.2	0.04	0.3	0.52	0.26	0.08	0.05	0.06	0.03	0.39	0.61	0.4	0.6	0.49	0.51	0.6	0.4	0.58	0.42	0.45	0.15	0.25	0.14	0.43	0.57	0.38	0.22	0.4	0.14	0.11	0.2	0.18	0.14	0.23	0.65	0.35	1	0.49	0.51	0.44	0.19	0.1	0.27	0.17	0.2
743	Human	f	1986	0.46	0.2	0.04	0.3	0.52	0.25	0.08	0.05	0.06	0.03	0.38	0.62	0.39	0.61	0.48	0.52	0.6	0.4	0.58	0.42	0.46	0.15	0.25	0.14	0.43	0.57	0.39	0.22	0.4	0.14	0.12	0.19	0.18	0.13	0.23	0.64	0.36	1	0.48	0.52	0.45	0.19	0.1	0.26	0.17	0.2
744	Human	f	1986	0.45	0.21	0.04	0.3	0.52	0.25	0.08	0.05	0.06	0.03	0.38	0.62	0.4	0.6	0.48	0.52	0.6	0.4	0.58	0.42	0.45	0.15	0.26	0.14	0.43	0.57	0.39	0.21	0.4	0.15	0.11	0.2	0.18	0.13	0.24	0.65	0.35	1	0.48	0.52	0.44	0.19	0.1	0.26	0.17	0.2
745	Human	f	1986	0.44	0.21	0.04	0.3	0.52	0.25	0.08	0.04	0.06	0.03	0.38	0.62	0.4	0.6	0.48	0.52	0.61	0.39	0.58	0.42	0.45	0.15	0.25	0.14	0.43	0.57	0.39	0.21	0.4	0.14	0.12	0.19	0.18	0.14	0.23	0.64	0.36	1	0.48	0.52	0.45	0.19	0.1	0.26	0.17	0.2
746	Human	f	1986	0.45	0.22	0.04	0.29	0.53	0.25	0.08	0.04	0.06	0.04	0.37	0.63	0.41	0.59	0.47	0.53	0.59	0.41	0.59	0.41	0.44	0.15	0.26	0.15	0.43	0.57	0.39	0.21	0.4	0.14	0.12	0.2	0.17	0.14	0.23	0.65	0.35	1	0.48	0.52	0.46	0.18	0.1	0.27	0.18	0.19
747	Human	f	1986	0.45	0.21	0.04	0.3	0.52	0.25	0.08	0.05	0.06	0.03	0.38	0.62	0.4	0.6	0.48	0.52	0.6	0.4	0.58	0.42	0.45	0.15	0.26	0.14	0.43	0.57	0.39	0.21	0.4	0.15	0.11	0.2	0.18	0.13	0.24	0.65	0.35	1	0.48	0.52	0.44	0.19	0.1	0.27	0.17	0.2
748	Human	f	1986	0.45	0.22	0.04	0.29	0.53	0.25	0.08	0.04	0.06	0.04	0.37	0.63	0.41	0.59	0.48	0.52	0.59	0.41	0.59	0.41	0.44	0.15	0.26	0.15	0.43	0.57	0.38	0.21	0.41	0.14	0.12	0.2	0.17	0.14	0.23	0.65	0.35	1	0.48	0.52	0.46	0.18	0.1	0.27	0.18	0.19
749	Human	f	1986	0.45	0.21	0.04	0.3	0.52	0.25	0.08	0.05	0.06	0.03	0.38	0.62	0.4	0.6	0.48	0.52	0.6	0.4	0.58	0.42	0.45	0.15	0.26	0.14	0.43	0.57	0.39	0.21	0.4	0.15	0.11	0.2	0.18	0.13	0.24	0.65	0.35	1	0.48	0.52	0.44	0.19	0.1	0.26	0.17	0.2
750	Human	f	1986	0.44	0.2	0.05	0.31	0.52	0.26	0.08	0.05	0.06	0.03	0.38	0.62	0.4	0.6	0.48	0.52	0.61	0.39	0.58	0.42	0.46	0.15	0.25	0.14	0.41	0.59	0.38	0.22	0.39	0.15	0.12	0.19	0.17	0.14	0.24	0.65	0.35	1	0.48	0.52	0.45	0.19	0.1	0.26	0.17	0.2
751	Human	f	1986	0.45	0.21	0.04	0.3	0.52	0.25	0.08	0.05	0.06	0.03	0.38	0.62	0.4	0.6	0.48	0.52	0.6	0.4	0.58	0.42	0.45	0.15	0.26	0.14	0.43	0.57	0.39	0.21	0.4	0.15	0.11	0.19	0.18	0.13	0.24	0.65	0.35	1	0.48	0.52	0.44	0.19	0.1	0.26	0.17	0.2
752	Human	f	1986	0.45	0.21	0.04	0.3	0.52	0.25	0.08	0.05	0.06	0.03	0.38	0.62	0.4	0.6	0.48	0.52	0.6	0.4	0.58	0.42	0.45	0.15	0.26	0.14	0.43	0.57	0.39	0.21	0.4	0.15	0.11	0.19	0.18	0.13	0.24	0.65	0.35	1	0.48	0.52	0.44	0.19	0.1	0.26	0.17	0.2
753	Human	f	1986	0.45	0.21	0.04	0.3	0.52	0.25	0.08	0.05	0.06	0.03	0.38	0.62	0.4	0.6	0.47	0.53	0.6	0.4	0.58	0.42	0.45	0.15	0.26	0.15	0.43	0.57	0.39	0.21	0.4	0.15	0.11	0.19	0.17	0.13	0.24	0.64	0.36	1	0.47	0.53	0.44	0.19	0.1	0.27	0.18	0.2
754	Human	f	1986	0.45	0.21	0.04	0.3	0.52	0.25	0.08	0.05	0.06	0.03	0.38	0.62	0.4	0.6	0.48	0.52	0.6	0.4	0.58	0.42	0.45	0.15	0.26	0.14	0.43	0.57	0.39	0.21	0.4	0.15	0.11	0.2	0.18	0.13	0.24	0.65	0.35	1	0.48	0.52	0.44	0.19	0.1	0.26	0.17	0.2
755	Human	f	1986	0.45	0.21	0.04	0.3	0.52	0.25	0.08	0.05	0.06	0.03	0.38	0.62	0.4	0.6	0.48	0.52	0.6	0.4	0.58	0.42	0.45	0.15	0.26	0.14	0.43	0.57	0.39	0.21	0.4	0.15	0.11	0.19	0.18	0.13	0.24	0.65	0.35	1	0.48	0.52	0.44	0.19	0.1	0.26	0.17	0.2
756	Human	f	1986	0.45	0.21	0.04	0.3	0.52	0.25	0.08	0.05	0.06	0.03	0.38	0.62	0.4	0.6	0.48	0.52	0.6	0.4	0.58	0.42	0.45	0.15	0.26	0.14	0.43	0.57	0.39	0.21	0.4	0.15	0.11	0.19	0.18	0.13	0.24	0.65	0.35	1	0.48	0.52	0.44	0.19	0.1	0.26	0.17	0.2
757	Human	f	1986	0.45	0.21	0.04	0.3	0.52	0.25	0.08	0.05	0.06	0.03	0.38	0.62	0.4	0.6	0.48	0.52	0.6	0.4	0.58	0.42	0.45	0.15	0.26	0.14	0.42	0.58	0.39	0.21	0.4	0.15	0.11	0.19	0.18	0.13	0.24	0.65	0.35	1	0.48	0.52	0.44	0.19	0.1	0.26	0.17	0.2
758	Human	f	1986	0.45	0.21	0.04	0.3	0.52	0.25	0.08	0.05	0.06	0.03	0.38	0.62	0.4	0.6	0.48	0.52	0.6	0.4	0.58	0.42	0.45	0.15	0.26	0.14	0.43	0.57	0.39	0.21	0.4	0.15	0.11	0.19	0.18	0.13	0.24	0.65	0.35	1	0.48	0.52	0.44	0.19	0.1	0.26	0.17	0.2
759	Human	f	1986	0.45	0.21	0.04	0.29	0.52	0.25	0.08	0.05	0.06	0.03	0.39	0.61	0.4	0.6	0.48	0.52	0.6	0.4	0.58	0.42	0.45	0.15	0.26	0.14	0.43	0.57	0.39	0.22	0.4	0.14	0.12	0.2	0.17	0.14	0.23	0.64	0.36	1	0.48	0.52	0.44	0.19	0.1	0.27	0.17	0.2
760	Human	f	1986	0.45	0.2	0.04	0.3	0.53	0.25	0.08	0.05	0.06	0.03	0.38	0.62	0.4	0.6	0.48	0.52	0.61	0.39	0.58	0.42	0.45	0.15	0.25	0.15	0.43	0.57	0.38	0.22	0.39	0.14	0.12	0.19	0.17	0.13	0.23	0.64	0.36	1	0.48	0.52	0.45	0.19	0.1	0.26	0.17	0.2
761	Human	f	1986	0.45	0.21	0.04	0.3	0.52	0.26	0.08	0.05	0.07	0.03	0.38	0.62	0.4	0.6	0.48	0.52	0.61	0.39	0.58	0.42	0.45	0.15	0.25	0.14	0.43	0.57	0.39	0.22	0.39	0.14	0.12	0.2	0.18	0.14	0.23	0.65	0.35	1	0.48	0.52	0.44	0.19	0.1	0.27	0.17	0.19
762	Human	f	1986	0.45	0.2	0.04	0.3	0.52	0.26	0.08	0.05	0.06	0.03	0.39	0.61	0.39	0.61	0.48	0.52	0.6	0.4	0.58	0.42	0.45	0.15	0.26	0.14	0.43	0.57	0.39	0.22	0.39	0.15	0.11	0.19	0.18	0.14	0.23	0.66	0.34	1	0.48	0.52	0.44	0.19	0.1	0.27	0.17	0.2
763	Human	f	1986	0.44	0.22	0.04	0.3	0.51	0.26	0.08	0.05	0.06	0.04	0.39	0.61	0.4	0.6	0.48	0.52	0.59	0.41	0.57	0.43	0.45	0.14	0.26	0.16	0.43	0.57	0.39	0.21	0.4	0.15	0.11	0.2	0.17	0.14	0.23	0.65	0.35	1	0.48	0.52	0.44	0.18	0.11	0.27	0.17	0.2
764	Human	f	1986	0.45	0.21	0.04	0.29	0.52	0.25	0.08	0.05	0.06	0.03	0.39	0.61	0.4	0.6	0.48	0.52	0.6	0.4	0.58	0.42	0.45	0.15	0.26	0.14	0.42	0.58	0.39	0.22	0.39	0.14	0.12	0.2	0.18	0.14	0.23	0.65	0.35	1	0.48	0.52	0.44	0.19	0.1	0.27	0.17	0.2
765	Human	f	1986	0.45	0.21	0.04	0.29	0.52	0.25	0.08	0.05	0.06	0.03	0.39	0.61	0.4	0.6	0.48	0.52	0.6	0.4	0.58	0.42	0.45	0.15	0.25	0.14	0.42	0.58	0.39	0.22	0.39	0.14	0.12	0.19	0.18	0.14	0.23	0.65	0.35	1	0.48	0.52	0.44	0.19	0.1	0.27	0.17	0.2
766	Human	f	1986	0.44	0.21	0.05	0.3	0.52	0.25	0.08	0.05	0.07	0.03	0.39	0.61	0.4	0.6	0.48	0.52	0.61	0.39	0.58	0.42	0.45	0.15	0.25	0.14	0.43	0.57	0.39	0.22	0.4	0.15	0.12	0.19	0.18	0.14	0.24	0.64	0.36	1	0.48	0.52	0.45	0.18	0.1	0.27	0.17	0.2
767	Human	f	1986	0.45	0.2	0.05	0.3	0.52	0.26	0.08	0.05	0.06	0.03	0.38	0.62	0.4	0.6	0.48	0.52	0.61	0.39	0.58	0.42	0.45	0.15	0.25	0.14	0.43	0.57	0.39	0.22	0.39	0.14	0.12	0.2	0.18	0.14	0.23	0.65	0.35	1	0.48	0.52	0.44	0.19	0.1	0.27	0.17	0.2
768	Human	f	1986	0.45	0.2	0.05	0.3	0.52	0.26	0.08	0.05	0.06	0.03	0.38	0.62	0.4	0.6	0.48	0.52	0.61	0.39	0.58	0.42	0.45	0.15	0.25	0.14	0.43	0.57	0.39	0.22	0.39	0.14	0.12	0.2	0.18	0.14	0.24	0.64	0.36	1	0.48	0.52	0.44	0.19	0.1	0.27	0.17	0.2
769	Human	f	1986	0.44	0.22	0.04	0.3	0.51	0.26	0.08	0.05	0.06	0.04	0.39	0.61	0.4	0.6	0.48	0.52	0.59	0.41	0.57	0.43	0.45	0.14	0.26	0.16	0.43	0.57	0.39	0.21	0.4	0.15	0.11	0.19	0.17	0.14	0.23	0.65	0.35	1	0.48	0.52	0.43	0.18	0.12	0.26	0.17	0.2
770	Human	f	1986	0.44	0.21	0.05	0.3	0.52	0.25	0.08	0.05	0.07	0.03	0.39	0.61	0.4	0.6	0.48	0.52	0.61	0.39	0.58	0.42	0.45	0.15	0.25	0.14	0.43	0.57	0.39	0.22	0.4	0.15	0.12	0.19	0.18	0.14	0.24	0.65	0.35	1	0.48	0.52	0.45	0.18	0.1	0.27	0.17	0.2
771	Human	f	1986	0.44	0.21	0.04	0.3	0.53	0.25	0.08	0.05	0.06	0.03	0.38	0.62	0.4	0.6	0.48	0.52	0.61	0.39	0.58	0.42	0.45	0.15	0.25	0.15	0.43	0.57	0.38	0.22	0.4	0.14	0.12	0.19	0.18	0.13	0.23	0.65	0.35	1	0.49	0.51	0.44	0.19	0.11	0.26	0.17	0.2
772	Human	f	1986	0.45	0.22	0.04	0.29	0.52	0.26	0.08	0.04	0.06	0.04	0.37	0.63	0.41	0.59	0.48	0.52	0.6	0.4	0.59	0.41	0.44	0.15	0.26	0.15	0.44	0.56	0.39	0.21	0.4	0.14	0.12	0.2	0.17	0.14	0.23	0.65	0.35	1	0.48	0.52	0.46	0.17	0.1	0.27	0.17	0.19
773	Human	f	1986	0.45	0.2	0.05	0.3	0.52	0.26	0.08	0.05	0.06	0.03	0.38	0.62	0.4	0.6	0.48	0.52	0.61	0.39	0.58	0.42	0.45	0.15	0.25	0.15	0.43	0.57	0.39	0.22	0.39	0.14	0.12	0.2	0.18	0.14	0.24	0.64	0.36	1	0.48	0.52	0.44	0.19	0.1	0.27	0.17	0.2
774	Human	f	1986	0.44	0.21	0.04	0.3	0.52	0.25	0.08	0.05	0.06	0.03	0.38	0.62	0.4	0.6	0.48	0.52	0.61	0.39	0.58	0.42	0.45	0.15	0.25	0.15	0.43	0.57	0.39	0.22	0.39	0.14	0.12	0.19	0.18	0.13	0.24	0.65	0.35	1	0.48	0.52	0.45	0.19	0.1	0.26	0.17	0.2
775	Human	f	1986	0.44	0.21	0.04	0.3	0.53	0.25	0.08	0.05	0.06	0.03	0.38	0.62	0.4	0.6	0.48	0.52	0.61	0.39	0.58	0.42	0.45	0.15	0.25	0.15	0.43	0.57	0.39	0.22	0.39	0.14	0.11	0.19	0.18	0.13	0.24	0.65	0.35	1	0.48	0.52	0.45	0.19	0.1	0.26	0.17	0.2
776	Human	f	1986	0.44	0.21	0.04	0.3	0.52	0.25	0.08	0.05	0.07	0.03	0.39	0.61	0.4	0.6	0.47	0.53	0.6	0.4	0.58	0.42	0.45	0.15	0.25	0.14	0.43	0.57	0.39	0.22	0.39	0.15	0.12	0.19	0.18	0.13	0.24	0.64	0.36	1	0.48	0.52	0.45	0.19	0.1	0.26	0.17	0.2
777	Human	f	1986	0.45	0.21	0.04	0.29	0.52	0.25	0.08	0.05	0.06	0.03	0.39	0.61	0.4	0.6	0.48	0.52	0.6	0.4	0.58	0.42	0.45	0.15	0.26	0.14	0.43	0.57	0.39	0.22	0.39	0.14	0.12	0.19	0.18	0.14	0.23	0.65	0.35	1	0.48	0.52	0.44	0.19	0.1	0.27	0.17	0.2
778	Human	f	1986	0.44	0.22	0.04	0.29	0.52	0.26	0.08	0.05	0.06	0.04	0.39	0.61	0.4	0.6	0.48	0.52	0.6	0.4	0.57	0.43	0.45	0.14	0.26	0.16	0.43	0.57	0.38	0.22	0.41	0.15	0.11	0.19	0.17	0.14	0.23	0.65	0.35	1	0.48	0.52	0.44	0.18	0.11	0.27	0.17	0.2
779	Human	f	1986	0.45	0.21	0.04	0.3	0.52	0.25	0.08	0.05	0.06	0.03	0.39	0.61	0.39	0.61	0.48	0.52	0.6	0.4	0.58	0.42	0.45	0.15	0.25	0.14	0.44	0.56	0.39	0.22	0.39	0.14	0.12	0.19	0.18	0.13	0.23	0.65	0.35	1	0.48	0.52	0.44	0.2	0.1	0.26	0.17	0.2
780	Human	f	1986	0.45	0.2	0.04	0.3	0.52	0.25	0.08	0.05	0.06	0.03	0.38	0.62	0.39	0.61	0.47	0.53	0.6	0.4	0.58	0.42	0.45	0.15	0.25	0.14	0.43	0.57	0.39	0.22	0.39	0.14	0.12	0.19	0.18	0.14	0.24	0.65	0.35	1	0.48	0.52	0.44	0.19	0.1	0.27	0.17	0.2
781	Human	f	1986	0.44	0.21	0.04	0.3	0.53	0.25	0.08	0.05	0.06	0.03	0.39	0.61	0.4	0.6	0.48	0.52	0.6	0.4	0.58	0.42	0.45	0.15	0.25	0.15	0.43	0.57	0.38	0.22	0.4	0.14	0.12	0.19	0.18	0.13	0.24	0.65	0.35	1	0.48	0.52	0.45	0.19	0.1	0.26	0.17	0.2
782	Human	f	1986	0.45	0.2	0.04	0.3	0.52	0.26	0.08	0.05	0.06	0.03	0.38	0.62	0.4	0.6	0.48	0.52	0.6	0.4	0.58	0.42	0.45	0.15	0.26	0.14	0.42	0.58	0.39	0.22	0.39	0.14	0.12	0.2	0.18	0.13	0.23	0.65	0.35	1	0.48	0.52	0.44	0.19	0.1	0.27	0.17	0.2
783	Human	f	1986	0.44	0.21	0.04	0.3	0.52	0.25	0.08	0.05	0.07	0.03	0.39	0.61	0.4	0.6	0.48	0.52	0.61	0.39	0.58	0.42	0.45	0.15	0.25	0.14	0.43	0.57	0.39	0.22	0.39	0.15	0.12	0.19	0.18	0.14	0.24	0.64	0.36	1	0.48	0.52	0.45	0.18	0.1	0.27	0.17	0.2
784	Human	f	1986	0.44	0.21	0.04	0.3	0.52	0.25	0.08	0.05	0.06	0.03	0.39	0.61	0.4	0.6	0.48	0.52	0.59	0.41	0.57	0.43	0.45	0.14	0.25	0.16	0.43	0.57	0.38	0.21	0.41	0.15	0.11	0.2	0.17	0.13	0.23	0.64	0.36	1	0.48	0.52	0.43	0.18	0.11	0.27	0.17	0.2
785	Human	f	1986	0.44	0.22	0.04	0.3	0.52	0.25	0.08	0.05	0.06	0.04	0.39	0.61	0.4	0.6	0.48	0.52	0.59	0.41	0.57	0.43	0.45	0.14	0.26	0.16	0.43	0.57	0.38	0.22	0.4	0.15	0.11	0.19	0.17	0.14	0.23	0.65	0.35	1	0.48	0.52	0.43	0.18	0.11	0.27	0.17	0.2
786	Human	f	1986	0.45	0.21	0.04	0.3	0.51	0.26	0.08	0.05	0.07	0.03	0.39	0.61	0.4	0.6	0.48	0.52	0.61	0.39	0.58	0.42	0.45	0.15	0.25	0.15	0.43	0.57	0.39	0.21	0.4	0.14	0.12	0.2	0.18	0.14	0.24	0.65	0.35	1	0.48	0.52	0.44	0.19	0.1	0.27	0.17	0.2
787	Human	f	1986	0.45	0.22	0.04	0.29	0.51	0.26	0.08	0.05	0.06	0.03	0.37	0.63	0.39	0.61	0.47	0.53	0.6	0.4	0.57	0.43	0.45	0.15	0.26	0.15	0.43	0.57	0.38	0.22	0.4	0.14	0.11	0.2	0.17	0.14	0.24	0.65	0.35	1	0.47	0.53	0.44	0.18	0.11	0.27	0.18	0.19
788	Human	f	1986	0.45	0.21	0.04	0.3	0.52	0.25	0.08	0.05	0.06	0.03	0.39	0.61	0.39	0.61	0.47	0.53	0.61	0.39	0.57	0.43	0.45	0.15	0.25	0.14	0.44	0.56	0.39	0.22	0.39	0.14	0.12	0.2	0.17	0.14	0.23	0.65	0.35	1	0.47	0.53	0.44	0.19	0.1	0.27	0.17	0.19
789	Human	f	1986	0.45	0.22	0.04	0.29	0.53	0.25	0.08	0.04	0.06	0.04	0.37	0.63	0.41	0.59	0.47	0.53	0.6	0.4	0.59	0.41	0.44	0.15	0.26	0.15	0.43	0.57	0.38	0.21	0.4	0.14	0.11	0.2	0.17	0.14	0.24	0.65	0.35	1	0.47	0.53	0.46	0.17	0.1	0.27	0.18	0.19
790	Human	f	1986	0.45	0.21	0.04	0.3	0.52	0.25	0.08	0.05	0.06	0.03	0.39	0.61	0.4	0.6	0.47	0.53	0.6	0.4	0.58	0.42	0.45	0.15	0.26	0.14	0.43	0.57	0.39	0.22	0.4	0.15	0.11	0.19	0.18	0.13	0.24	0.65	0.35	1	0.48	0.52	0.45	0.19	0.1	0.26	0.17	0.2
791	Human	f	1986	0.44	0.2	0.04	0.31	0.52	0.26	0.08	0.05	0.06	0.03	0.39	0.61	0.4	0.6	0.47	0.53	0.6	0.4	0.58	0.42	0.45	0.15	0.25	0.14	0.42	0.58	0.39	0.22	0.4	0.15	0.11	0.19	0.18	0.13	0.24	0.65	0.35	1	0.48	0.52	0.45	0.19	0.1	0.26	0.17	0.2
792	Human	f	1986	0.43	0.22	0.05	0.3	0.5	0.27	0.09	0.05	0.06	0.04	0.37	0.63	0.42	0.58	0.47	0.53	0.59	0.41	0.58	0.42	0.45	0.14	0.27	0.14	0.42	0.58	0.38	0.22	0.4	0.15	0.11	0.2	0.17	0.13	0.24	0.66	0.34	1	0.48	0.52	0.44	0.19	0.1	0.28	0.18	0.2
793	Human	f	1986	0.45	0.2	0.05	0.3	0.51	0.26	0.08	0.05	0.06	0.04	0.38	0.62	0.41	0.59	0.53	0.47	0.61	0.39	0.58	0.42	0.44	0.15	0.26	0.15	0.46	0.54	0.39	0.21	0.4	0.14	0.11	0.19	0.18	0.15	0.24	0.64	0.36	1	0.49	0.51	0.44	0.18	0.11	0.27	0.18	0.19
794	Human	f	1986	0.44	0.21	0.04	0.3	0.52	0.25	0.08	0.05	0.06	0.03	0.38	0.62	0.4	0.6	0.47	0.53	0.6	0.4	0.58	0.42	0.46	0.15	0.25	0.14	0.43	0.57	0.38	0.22	0.4	0.14	0.12	0.19	0.17	0.13	0.24	0.65	0.35	1	0.48	0.52	0.45	0.19	0.11	0.25	0.17	0.2
795	Human	f	1986	0.45	0.2	0.04	0.3	0.52	0.26	0.08	0.05	0.06	0.03	0.38	0.62	0.4	0.6	0.47	0.53	0.6	0.4	0.58	0.42	0.45	0.15	0.25	0.14	0.43	0.57	0.39	0.22	0.39	0.14	0.12	0.2	0.18	0.14	0.24	0.65	0.35	1	0.48	0.52	0.44	0.19	0.1	0.27	0.17	0.2
796	Human	f	1986	0.45	0.2	0.05	0.3	0.52	0.25	0.08	0.05	0.06	0.04	0.38	0.62	0.4	0.6	0.48	0.52	0.6	0.4	0.57	0.43	0.45	0.15	0.26	0.15	0.43	0.57	0.38	0.22	0.4	0.14	0.12	0.2	0.17	0.14	0.23	0.65	0.35	1	0.48	0.52	0.44	0.19	0.1	0.27	0.17	0.2
797	Human	f	1986	0.45	0.21	0.04	0.3	0.52	0.26	0.08	0.05	0.06	0.03	0.38	0.62	0.4	0.6	0.49	0.51	0.61	0.39	0.58	0.42	0.45	0.15	0.26	0.14	0.43	0.57	0.39	0.22	0.39	0.14	0.12	0.19	0.18	0.14	0.24	0.65	0.35	1	0.48	0.52	0.45	0.19	0.1	0.26	0.17	0.2
798	Human	f	1986	0.44	0.22	0.05	0.29	0.53	0.25	0.08	0.04	0.06	0.04	0.37	0.63	0.41	0.59	0.46	0.54	0.6	0.4	0.58	0.42	0.45	0.14	0.25	0.15	0.43	0.57	0.38	0.21	0.41	0.15	0.12	0.19	0.17	0.14	0.23	0.65	0.35	1	0.48	0.52	0.46	0.18	0.1	0.27	0.18	0.19
799	Human	f	1986	0.44	0.21	0.04	0.3	0.52	0.25	0.08	0.05	0.06	0.03	0.39	0.61	0.4	0.6	0.47	0.53	0.6	0.4	0.58	0.42	0.45	0.15	0.25	0.14	0.43	0.57	0.38	0.22	0.4	0.15	0.11	0.2	0.18	0.13	0.24	0.65	0.35	1	0.48	0.52	0.45	0.19	0.1	0.26	0.17	0.19
800	Human	f	1986	0.45	0.21	0.04	0.3	0.52	0.26	0.08	0.05	0.06	0.03	0.39	0.61	0.4	0.6	0.48	0.52	0.6	0.4	0.58	0.42	0.45	0.15	0.26	0.14	0.42	0.58	0.39	0.22	0.4	0.14	0.12	0.19	0.18	0.14	0.23	0.65	0.35	1	0.48	0.52	0.44	0.19	0.1	0.27	0.17	0.2
801	Human	f	1986	0.45	0.2	0.04	0.3	0.52	0.25	0.08	0.05	0.06	0.04	0.39	0.61	0.4	0.6	0.47	0.53	0.6	0.4	0.58	0.42	0.45	0.15	0.25	0.14	0.43	0.57	0.38	0.22	0.4	0.14	0.12	0.19	0.18	0.14	0.23	0.64	0.36	1	0.48	0.52	0.44	0.19	0.1	0.27	0.17	0.2
802	Human	f	1986	0.45	0.21	0.04	0.3	0.52	0.26	0.08	0.05	0.07	0.03	0.38	0.62	0.4	0.6	0.47	0.53	0.6	0.4	0.58	0.42	0.45	0.15	0.25	0.14	0.43	0.57	0.39	0.22	0.39	0.14	0.12	0.2	0.18	0.14	0.24	0.65	0.35	1	0.48	0.52	0.45	0.18	0.1	0.27	0.17	0.2
803	Human	f	1986	0.44	0.2	0.05	0.31	0.51	0.26	0.08	0.05	0.06	0.04	0.37	0.63	0.4	0.6	0.51	0.49	0.61	0.39	0.58	0.42	0.44	0.15	0.26	0.15	0.43	0.57	0.39	0.22	0.39	0.14	0.11	0.19	0.18	0.15	0.24	0.65	0.35	1	0.49	0.51	0.43	0.2	0.11	0.26	0.18	0.19
804	Human	f	1987	0.45	0.2	0.05	0.3	0.51	0.26	0.07	0.05	0.07	0.04	0.37	0.63	0.41	0.59	0.51	0.49	0.61	0.39	0.57	0.43	0.44	0.15	0.25	0.15	0.43	0.57	0.39	0.22	0.4	0.14	0.11	0.19	0.18	0.14	0.24	0.64	0.36	1	0.49	0.51	0.43	0.18	0.12	0.27	0.19	0.19
805	Human	f	1987	0.45	0.2	0.05	0.3	0.51	0.26	0.08	0.05	0.07	0.04	0.37	0.63	0.41	0.59	0.51	0.49	0.61	0.39	0.58	0.42	0.44	0.15	0.25	0.15	0.43	0.57	0.39	0.22	0.39	0.14	0.11	0.19	0.18	0.14	0.24	0.65	0.35	1	0.49	0.51	0.43	0.18	0.12	0.27	0.19	0.18
806	Human	f	1987	0.45	0.19	0.05	0.31	0.51	0.26	0.08	0.05	0.06	0.04	0.37	0.63	0.41	0.59	0.51	0.49	0.61	0.39	0.57	0.43	0.45	0.15	0.26	0.15	0.47	0.53	0.39	0.21	0.39	0.14	0.11	0.19	0.18	0.15	0.24	0.64	0.36	1	0.47	0.53	0.44	0.18	0.11	0.27	0.18	0.2
807	Human	f	1987	0.45	0.2	0.05	0.3	0.51	0.26	0.08	0.05	0.07	0.04	0.37	0.63	0.41	0.59	0.51	0.49	0.61	0.39	0.57	0.43	0.45	0.15	0.25	0.15	0.44	0.56	0.38	0.22	0.4	0.14	0.11	0.19	0.18	0.14	0.24	0.64	0.36	1	0.49	0.52	0.43	0.18	0.12	0.27	0.19	0.19
808	Human	f	1987	0.45	0.2	0.05	0.3	0.51	0.26	0.08	0.05	0.07	0.04	0.37	0.63	0.42	0.58	0.52	0.48	0.61	0.39	0.57	0.43	0.44	0.14	0.26	0.16	0.43	0.57	0.39	0.21	0.4	0.15	0.11	0.18	0.18	0.14	0.24	0.64	0.36	1	0.48	0.52	0.44	0.18	0.11	0.26	0.19	0.18
810	Human	f	1987	0.45	0.2	0.05	0.3	0.5	0.26	0.09	0.05	0.07	0.04	0.38	0.63	0.42	0.58	0.49	0.51	0.61	0.39	0.59	0.41	0.45	0.15	0.26	0.15	0.47	0.53	0.39	0.22	0.39	0.14	0.11	0.19	0.18	0.15	0.24	0.66	0.34	1	0.49	0.51	0.43	0.19	0.11	0.28	0.18	0.19
811	Human	f	1987	0.45	0.2	0.05	0.3	0.51	0.26	0.08	0.05	0.06	0.04	0.38	0.62	0.41	0.59	0.51	0.49	0.61	0.39	0.58	0.42	0.44	0.15	0.26	0.15	0.43	0.57	0.39	0.21	0.39	0.14	0.11	0.19	0.18	0.13	0.24	0.65	0.35	1	0.48	0.52	0.42	0.19	0.11	0.28	0.18	0.18
812	Human	f	1987	0.44	0.2	0.05	0.31	0.51	0.26	0.08	0.05	0.06	0.04	0.38	0.62	0.4	0.6	0.51	0.49	0.61	0.39	0.58	0.42	0.43	0.15	0.26	0.15	0.44	0.56	0.39	0.21	0.39	0.14	0.11	0.19	0.18	0.14	0.24	0.66	0.34	1	0.49	0.51	0.43	0.19	0.11	0.28	0.18	0.18
813	Human	f	1987	0.44	0.2	0.05	0.31	0.51	0.26	0.08	0.05	0.07	0.04	0.39	0.61	0.42	0.58	0.51	0.49	0.61	0.39	0.58	0.42	0.43	0.15	0.26	0.15	0.45	0.55	0.39	0.22	0.39	0.14	0.11	0.19	0.18	0.14	0.24	0.65	0.35	1	0.48	0.52	0.44	0.19	0.11	0.27	0.18	0.19
814	Human	f	1987	0.44	0.2	0.05	0.3	0.52	0.25	0.08	0.05	0.06	0.04	0.38	0.62	0.4	0.6	0.51	0.49	0.61	0.39	0.58	0.42	0.43	0.15	0.26	0.16	0.44	0.56	0.39	0.21	0.4	0.14	0.11	0.19	0.18	0.14	0.24	0.65	0.35	1	0.49	0.51	0.44	0.18	0.11	0.27	0.18	0.19
815	Human	f	1987	0.43	0.2	0.06	0.31	0.53	0.25	0.08	0.05	0.06	0.04	0.35	0.65	0.41	0.59	0.49	0.51	0.6	0.4	0.58	0.42	0.43	0.14	0.27	0.16	0.39	0.61	0.39	0.22	0.39	0.14	0.12	0.19	0.17	0.15	0.24	0.66	0.34	1	0.48	0.52	0.46	0.18	0.09	0.27	0.18	0.19
816	Human	f	1987	0.45	0.2	0.05	0.31	0.51	0.26	0.08	0.05	0.06	0.04	0.37	0.63	0.41	0.59	0.5	0.5	0.61	0.39	0.57	0.43	0.44	0.15	0.26	0.15	0.42	0.58	0.39	0.21	0.4	0.14	0.11	0.19	0.18	0.14	0.24	0.65	0.35	1	0.49	0.51	0.42	0.19	0.11	0.28	0.18	0.18
817	Human	f	1987	0.44	0.2	0.05	0.31	0.51	0.27	0.08	0.05	0.06	0.04	0.37	0.63	0.4	0.6	0.52	0.48	0.61	0.39	0.58	0.42	0.43	0.15	0.26	0.16	0.44	0.56	0.39	0.22	0.39	0.14	0.11	0.19	0.18	0.14	0.24	0.64	0.36	1	0.49	0.51	0.44	0.18	0.11	0.27	0.18	0.19
818	Human	f	1987	0.44	0.2	0.06	0.31	0.53	0.24	0.08	0.05	0.06	0.03	0.36	0.64	0.41	0.59	0.5	0.5	0.6	0.4	0.57	0.43	0.44	0.14	0.27	0.16	0.39	0.61	0.39	0.21	0.4	0.14	0.12	0.19	0.16	0.15	0.23	0.66	0.34	1	0.47	0.53	0.46	0.17	0.09	0.27	0.18	0.19
819	Human	f	1987	0.44	0.19	0.05	0.31	0.51	0.26	0.08	0.05	0.07	0.04	0.37	0.63	0.41	0.59	0.5	0.5	0.61	0.39	0.58	0.42	0.44	0.15	0.26	0.15	0.42	0.58	0.39	0.22	0.39	0.14	0.11	0.19	0.18	0.14	0.24	0.65	0.35	1	0.5	0.5	0.42	0.19	0.11	0.27	0.18	0.18
820	Human	f	1987	0.45	0.2	0.05	0.31	0.51	0.26	0.09	0.05	0.06	0.04	0.38	0.62	0.4	0.6	0.5	0.5	0.61	0.39	0.58	0.42	0.44	0.16	0.26	0.15	0.43	0.57	0.39	0.22	0.39	0.14	0.11	0.19	0.18	0.14	0.24	0.65	0.35	1	0.49	0.51	0.43	0.19	0.11	0.27	0.18	0.18
821	Human	f	1987	0.45	0.2	0.05	0.3	0.52	0.25	0.08	0.04	0.06	0.04	0.37	0.63	0.41	0.59	0.52	0.48	0.61	0.39	0.58	0.42	0.44	0.15	0.26	0.15	0.45	0.55	0.39	0.21	0.41	0.14	0.12	0.19	0.18	0.14	0.23	0.65	0.35	1	0.5	0.5	0.44	0.18	0.11	0.27	0.18	0.19
822	Human	f	1987	0.43	0.2	0.05	0.31	0.51	0.26	0.08	0.05	0.07	0.04	0.38	0.62	0.4	0.6	0.51	0.49	0.61	0.39	0.58	0.42	0.43	0.15	0.26	0.15	0.43	0.57	0.39	0.22	0.4	0.14	0.11	0.19	0.18	0.14	0.24	0.64	0.36	1	0.49	0.51	0.43	0.19	0.11	0.27	0.18	0.19
823	Human	f	1987	0.45	0.2	0.05	0.3	0.5	0.26	0.09	0.05	0.06	0.04	0.38	0.62	0.42	0.58	0.51	0.49	0.61	0.39	0.58	0.42	0.45	0.14	0.26	0.15	0.44	0.56	0.4	0.21	0.4	0.14	0.11	0.19	0.18	0.14	0.24	0.65	0.35	1	0.48	0.52	0.44	0.19	0.11	0.26	0.18	0.19
824	Human	f	1987	0.44	0.2	0.05	0.31	0.52	0.26	0.08	0.05	0.07	0.04	0.38	0.62	0.41	0.59	0.51	0.49	0.61	0.39	0.58	0.42	0.44	0.15	0.26	0.15	0.44	0.56	0.39	0.22	0.4	0.14	0.11	0.18	0.19	0.14	0.24	0.64	0.36	1	0.49	0.52	0.44	0.18	0.11	0.27	0.18	0.19
825	Human	f	1987	0.46	0.19	0.05	0.31	0.51	0.26	0.08	0.05	0.06	0.04	0.37	0.63	0.41	0.59	0.51	0.49	0.6	0.4	0.58	0.42	0.44	0.15	0.26	0.15	0.48	0.52	0.39	0.22	0.39	0.13	0.11	0.19	0.18	0.15	0.24	0.65	0.35	1	0.48	0.52	0.44	0.18	0.11	0.27	0.18	0.19
826	Human	f	1987	0.45	0.2	0.05	0.3	0.52	0.25	0.08	0.05	0.06	0.04	0.38	0.62	0.41	0.59	0.51	0.49	0.61	0.39	0.59	0.41	0.44	0.15	0.26	0.15	0.43	0.57	0.39	0.22	0.39	0.14	0.11	0.18	0.19	0.14	0.24	0.64	0.36	1	0.49	0.51	0.44	0.18	0.11	0.27	0.18	0.19
827	Human	f	1987	0.44	0.2	0.05	0.31	0.51	0.26	0.08	0.05	0.07	0.04	0.37	0.63	0.41	0.59	0.51	0.49	0.6	0.4	0.58	0.42	0.44	0.15	0.26	0.15	0.47	0.53	0.39	0.22	0.4	0.13	0.11	0.19	0.18	0.15	0.24	0.64	0.36	1	0.48	0.52	0.44	0.19	0.1	0.27	0.18	0.19
828	Human	f	1987	0.44	0.19	0.05	0.31	0.51	0.26	0.08	0.05	0.06	0.04	0.37	0.63	0.41	0.59	0.51	0.49	0.6	0.4	0.57	0.43	0.45	0.15	0.25	0.15	0.46	0.54	0.39	0.21	0.4	0.13	0.12	0.19	0.18	0.15	0.24	0.64	0.36	1	0.48	0.52	0.44	0.18	0.11	0.27	0.18	0.19
829	Human	f	1987	0.44	0.2	0.05	0.31	0.51	0.26	0.08	0.05	0.06	0.04	0.38	0.62	0.41	0.59	0.51	0.49	0.61	0.39	0.58	0.42	0.44	0.15	0.26	0.15	0.44	0.56	0.39	0.22	0.4	0.14	0.11	0.18	0.19	0.14	0.24	0.64	0.36	1	0.49	0.51	0.44	0.18	0.11	0.27	0.18	0.19
830	Human	f	1987	0.44	0.2	0.05	0.31	0.51	0.26	0.08	0.05	0.07	0.04	0.37	0.63	0.41	0.59	0.51	0.49	0.61	0.39	0.58	0.42	0.44	0.15	0.26	0.15	0.47	0.53	0.39	0.22	0.4	0.13	0.11	0.19	0.18	0.14	0.24	0.65	0.35	1	0.48	0.52	0.44	0.2	0.1	0.26	0.18	0.19
831	Human	f	1987	0.44	0.2	0.05	0.31	0.51	0.26	0.08	0.05	0.06	0.04	0.37	0.63	0.4	0.6	0.51	0.49	0.61	0.39	0.58	0.42	0.43	0.15	0.26	0.15	0.42	0.58	0.39	0.22	0.4	0.14	0.11	0.19	0.18	0.14	0.24	0.64	0.36	1	0.49	0.51	0.43	0.19	0.11	0.27	0.18	0.19
832	Human	f	1987	0.45	0.19	0.05	0.3	0.51	0.25	0.07	0.05	0.07	0.04	0.37	0.63	0.41	0.59	0.5	0.5	0.61	0.39	0.58	0.42	0.44	0.14	0.26	0.15	0.47	0.53	0.39	0.21	0.4	0.14	0.12	0.19	0.18	0.14	0.24	0.64	0.36	1	0.48	0.52	0.44	0.18	0.1	0.28	0.18	0.19
833	Human	f	1987	0.45	0.2	0.05	0.31	0.51	0.26	0.08	0.05	0.06	0.04	0.38	0.62	0.4	0.6	0.51	0.49	0.61	0.39	0.58	0.42	0.44	0.15	0.26	0.15	0.44	0.56	0.39	0.22	0.39	0.14	0.11	0.18	0.19	0.14	0.24	0.64	0.36	1	0.49	0.51	0.44	0.18	0.11	0.27	0.18	0.19
834	Human	f	1987	0.44	0.2	0.05	0.31	0.51	0.26	0.08	0.05	0.06	0.04	0.38	0.62	0.4	0.6	0.52	0.48	0.6	0.4	0.57	0.43	0.44	0.15	0.26	0.15	0.45	0.55	0.39	0.22	0.39	0.14	0.11	0.19	0.18	0.14	0.24	0.64	0.36	1	0.49	0.52	0.44	0.18	0.11	0.27	0.18	0.19
835	Human	f	1987	0.44	0.2	0.05	0.31	0.51	0.26	0.08	0.05	0.06	0.04	0.38	0.62	0.4	0.6	0.52	0.48	0.6	0.4	0.57	0.43	0.44	0.15	0.26	0.15	0.44	0.56	0.39	0.22	0.39	0.14	0.11	0.19	0.18	0.14	0.24	0.64	0.36	1	0.49	0.51	0.44	0.18	0.11	0.27	0.18	0.19
836	Human	f	1987	0.44	0.2	0.05	0.31	0.52	0.25	0.08	0.05	0.06	0.04	0.38	0.62	0.41	0.59	0.51	0.49	0.61	0.39	0.58	0.42	0.44	0.15	0.26	0.15	0.44	0.56	0.39	0.22	0.39	0.14	0.11	0.18	0.19	0.14	0.24	0.65	0.35	1	0.49	0.51	0.44	0.18	0.11	0.27	0.18	0.19
837	Human	f	1987	0.44	0.2	0.05	0.31	0.51	0.26	0.08	0.05	0.07	0.04	0.37	0.63	0.41	0.59	0.51	0.49	0.6	0.4	0.58	0.42	0.44	0.15	0.26	0.15	0.47	0.53	0.39	0.22	0.39	0.13	0.11	0.19	0.18	0.15	0.24	0.64	0.36	1	0.48	0.52	0.44	0.19	0.1	0.27	0.18	0.19
838	Human	f	1987	0.44	0.2	0.05	0.31	0.52	0.25	0.08	0.05	0.07	0.04	0.38	0.62	0.41	0.59	0.51	0.49	0.61	0.39	0.58	0.42	0.44	0.15	0.26	0.15	0.44	0.56	0.39	0.22	0.4	0.14	0.11	0.18	0.19	0.14	0.24	0.64	0.36	1	0.49	0.51	0.44	0.18	0.11	0.27	0.18	0.19
839	Human	f	1987	0.44	0.2	0.05	0.31	0.51	0.26	0.08	0.05	0.06	0.04	0.37	0.63	0.41	0.59	0.51	0.49	0.6	0.4	0.58	0.42	0.44	0.15	0.26	0.15	0.47	0.53	0.39	0.22	0.39	0.13	0.11	0.19	0.18	0.15	0.24	0.65	0.35	1	0.48	0.52	0.45	0.19	0.1	0.26	0.18	0.19
840	Human	f	1987	0.44	0.2	0.05	0.31	0.51	0.26	0.08	0.05	0.07	0.04	0.37	0.63	0.41	0.59	0.51	0.49	0.6	0.4	0.58	0.42	0.44	0.15	0.26	0.15	0.48	0.52	0.39	0.22	0.39	0.14	0.11	0.19	0.18	0.14	0.24	0.65	0.35	1	0.48	0.52	0.44	0.19	0.1	0.26	0.18	0.19
841	Human	f	1987	0.45	0.2	0.05	0.3	0.5	0.27	0.09	0.05	0.06	0.04	0.38	0.62	0.42	0.58	0.52	0.48	0.61	0.39	0.58	0.42	0.45	0.15	0.25	0.15	0.44	0.56	0.39	0.21	0.4	0.13	0.11	0.19	0.18	0.14	0.24	0.65	0.35	1	0.48	0.52	0.44	0.19	0.11	0.27	0.18	0.19
842	Human	f	1987	0.45	0.19	0.05	0.31	0.51	0.26	0.08	0.05	0.06	0.04	0.38	0.62	0.42	0.58	0.52	0.48	0.6	0.4	0.57	0.43	0.45	0.15	0.25	0.15	0.44	0.56	0.39	0.21	0.4	0.13	0.11	0.19	0.18	0.14	0.24	0.65	0.35	1	0.48	0.52	0.44	0.19	0.1	0.27	0.18	0.19
843	Human	f	1987	0.45	0.2	0.05	0.31	0.5	0.26	0.09	0.05	0.06	0.04	0.38	0.62	0.42	0.58	0.5	0.5	0.61	0.39	0.58	0.42	0.45	0.15	0.25	0.15	0.44	0.56	0.39	0.21	0.4	0.14	0.11	0.19	0.18	0.14	0.24	0.65	0.35	1	0.48	0.52	0.45	0.18	0.1	0.27	0.18	0.19
844	Human	f	1987	0.43	0.2	0.06	0.31	0.51	0.26	0.08	0.05	0.06	0.04	0.38	0.62	0.4	0.6	0.51	0.49	0.61	0.39	0.58	0.42	0.43	0.15	0.27	0.15	0.42	0.58	0.39	0.22	0.4	0.14	0.11	0.19	0.18	0.14	0.24	0.64	0.36	1	0.5	0.5	0.43	0.18	0.11	0.28	0.18	0.19
845	Human	f	1987	0.44	0.19	0.05	0.31	0.51	0.26	0.09	0.05	0.06	0.04	0.38	0.62	0.4	0.6	0.5	0.5	0.61	0.39	0.58	0.42	0.43	0.14	0.26	0.16	0.45	0.55	0.39	0.21	0.4	0.14	0.11	0.19	0.18	0.14	0.24	0.65	0.35	1	0.48	0.52	0.44	0.18	0.11	0.27	0.18	0.18
846	Human	f	1987	0.43	0.21	0.05	0.3	0.51	0.25	0.09	0.04	0.06	0.04	0.38	0.62	0.43	0.57	0.51	0.49	0.62	0.38	0.6	0.4	0.45	0.15	0.25	0.15	0.45	0.55	0.4	0.22	0.38	0.14	0.11	0.18	0.18	0.14	0.25	0.63	0.37	1	0.49	0.52	0.43	0.19	0.11	0.27	0.17	0.2
847	Human	f	1987	0.44	0.2	0.05	0.3	0.51	0.26	0.08	0.05	0.07	0.04	0.38	0.62	0.4	0.6	0.5	0.5	0.61	0.39	0.58	0.42	0.45	0.15	0.26	0.14	0.43	0.57	0.4	0.21	0.39	0.14	0.11	0.19	0.18	0.15	0.24	0.64	0.36	1	0.49	0.51	0.44	0.18	0.11	0.27	0.18	0.19
848	Human	f	1987	0.45	0.19	0.05	0.31	0.52	0.26	0.08	0.05	0.06	0.04	0.38	0.62	0.41	0.59	0.51	0.49	0.6	0.4	0.57	0.43	0.44	0.14	0.26	0.16	0.46	0.54	0.39	0.21	0.4	0.14	0.11	0.19	0.18	0.14	0.24	0.64	0.36	1	0.48	0.52	0.44	0.19	0.11	0.26	0.18	0.19
849	Human	f	1987	0.45	0.2	0.05	0.31	0.51	0.26	0.08	0.05	0.06	0.04	0.38	0.62	0.4	0.6	0.52	0.48	0.6	0.4	0.57	0.43	0.44	0.15	0.26	0.16	0.46	0.54	0.39	0.21	0.4	0.14	0.11	0.19	0.18	0.15	0.23	0.64	0.36	1	0.48	0.53	0.44	0.18	0.11	0.27	0.18	0.19
850	Human	f	1987	0.45	0.2	0.05	0.3	0.51	0.26	0.08	0.05	0.06	0.04	0.38	0.62	0.4	0.6	0.51	0.49	0.62	0.38	0.57	0.43	0.44	0.15	0.26	0.16	0.45	0.55	0.39	0.22	0.4	0.14	0.11	0.19	0.18	0.15	0.23	0.64	0.36	1	0.47	0.53	0.44	0.19	0.11	0.27	0.18	0.19
851	Human	f	1987	0.45	0.19	0.05	0.3	0.51	0.26	0.08	0.05	0.06	0.04	0.37	0.63	0.4	0.6	0.5	0.5	0.61	0.39	0.58	0.42	0.44	0.15	0.25	0.15	0.42	0.58	0.39	0.22	0.39	0.14	0.11	0.19	0.18	0.14	0.24	0.65	0.35	1	0.49	0.51	0.43	0.19	0.11	0.27	0.19	0.18
852	Human	f	1987	0.44	0.2	0.05	0.3	0.51	0.26	0.08	0.05	0.07	0.04	0.39	0.61	0.42	0.58	0.5	0.5	0.61	0.39	0.58	0.42	0.43	0.15	0.26	0.15	0.42	0.58	0.4	0.21	0.39	0.14	0.11	0.19	0.18	0.14	0.24	0.65	0.35	1	0.49	0.51	0.43	0.2	0.1	0.27	0.18	0.19
853	Human	f	1987	0.45	0.2	0.05	0.31	0.51	0.26	0.08	0.05	0.07	0.04	0.38	0.62	0.41	0.59	0.51	0.49	0.6	0.4	0.57	0.43	0.44	0.15	0.26	0.15	0.45	0.55	0.38	0.22	0.4	0.14	0.11	0.19	0.18	0.14	0.24	0.64	0.36	1	0.48	0.52	0.44	0.18	0.11	0.27	0.18	0.19
854	Human	f	1987	0.45	0.2	0.05	0.31	0.51	0.26	0.08	0.05	0.07	0.04	0.38	0.62	0.41	0.59	0.5	0.5	0.61	0.39	0.58	0.42	0.43	0.15	0.26	0.16	0.44	0.56	0.39	0.21	0.4	0.14	0.11	0.19	0.19	0.14	0.24	0.66	0.34	1	0.49	0.51	0.43	0.18	0.1	0.28	0.18	0.18
855	Human	f	1987	0.45	0.19	0.05	0.31	0.51	0.26	0.08	0.05	0.07	0.04	0.39	0.61	0.42	0.58	0.51	0.49	0.61	0.39	0.58	0.42	0.44	0.15	0.26	0.15	0.44	0.56	0.4	0.21	0.39	0.14	0.11	0.18	0.19	0.14	0.25	0.66	0.34	1	0.49	0.51	0.43	0.19	0.1	0.28	0.17	0.19
856	Human	f	1987	0.44	0.2	0.05	0.3	0.51	0.26	0.08	0.05	0.07	0.03	0.37	0.63	0.41	0.59	0.5	0.5	0.61	0.39	0.58	0.42	0.44	0.15	0.26	0.16	0.43	0.57	0.39	0.21	0.39	0.14	0.11	0.18	0.18	0.14	0.24	0.65	0.35	1	0.49	0.51	0.43	0.19	0.1	0.27	0.18	0.19
857	Human	f	1987	0.44	0.2	0.06	0.31	0.53	0.25	0.08	0.05	0.06	0.03	0.35	0.65	0.41	0.59	0.49	0.51	0.6	0.4	0.58	0.42	0.42	0.14	0.28	0.15	0.39	0.61	0.39	0.22	0.39	0.15	0.12	0.19	0.17	0.15	0.24	0.65	0.35	1	0.46	0.54	0.46	0.18	0.09	0.26	0.18	0.19
858	Human	f	1987	0.44	0.21	0.05	0.3	0.52	0.25	0.09	0.04	0.07	0.04	0.39	0.61	0.4	0.6	0.5	0.5	0.6	0.4	0.55	0.45	0.44	0.14	0.26	0.16	0.41	0.59	0.39	0.22	0.39	0.14	0.11	0.19	0.18	0.14	0.24	0.64	0.36	1	0.48	0.52	0.44	0.18	0.1	0.28	0.18	0.19
859	Human	f	1987	0.44	0.2	0.05	0.31	0.52	0.25	0.08	0.05	0.07	0.04	0.38	0.62	0.43	0.57	0.5	0.5	0.62	0.38	0.58	0.42	0.45	0.15	0.26	0.14	0.46	0.54	0.39	0.22	0.38	0.14	0.11	0.19	0.18	0.14	0.24	0.65	0.35	1	0.49	0.51	0.44	0.18	0.11	0.27	0.18	0.19
860	Human	f	1987	0.43	0.21	0.06	0.31	0.52	0.26	0.08	0.05	0.06	0.04	0.37	0.63	0.41	0.59	0.54	0.46	0.59	0.41	0.57	0.43	0.44	0.14	0.27	0.15	0.42	0.58	0.38	0.21	0.41	0.14	0.13	0.19	0.16	0.16	0.22	0.65	0.35	1	0.47	0.53	0.45	0.18	0.1	0.27	0.18	0.19
861	Human	f	1987	0.44	0.2	0.05	0.31	0.51	0.26	0.08	0.05	0.07	0.04	0.37	0.63	0.4	0.6	0.5	0.5	0.61	0.39	0.57	0.43	0.44	0.14	0.27	0.15	0.43	0.57	0.39	0.21	0.4	0.14	0.11	0.19	0.18	0.14	0.24	0.64	0.36	1	0.48	0.52	0.43	0.19	0.12	0.26	0.18	0.19
862	Human	f	1987	0.45	0.2	0.05	0.31	0.51	0.25	0.08	0.05	0.07	0.04	0.4	0.6	0.41	0.59	0.51	0.49	0.62	0.38	0.58	0.42	0.43	0.15	0.27	0.15	0.43	0.57	0.39	0.22	0.39	0.14	0.11	0.19	0.18	0.14	0.24	0.64	0.36	1	0.48	0.52	0.43	0.19	0.11	0.27	0.18	0.19
863	Human	f	1987	0.45	0.2	0.05	0.31	0.51	0.25	0.08	0.05	0.07	0.04	0.4	0.6	0.41	0.59	0.51	0.49	0.62	0.38	0.58	0.42	0.43	0.15	0.27	0.15	0.43	0.57	0.39	0.22	0.39	0.14	0.11	0.19	0.18	0.14	0.24	0.64	0.36	1	0.48	0.52	0.43	0.19	0.11	0.27	0.18	0.19
864	Human	f	1987	0.43	0.22	0.06	0.3	0.5	0.27	0.08	0.05	0.07	0.04	0.36	0.64	0.42	0.58	0.49	0.51	0.59	0.41	0.57	0.43	0.44	0.14	0.27	0.14	0.4	0.6	0.39	0.22	0.39	0.15	0.12	0.2	0.16	0.14	0.23	0.65	0.35	1	0.47	0.53	0.44	0.18	0.11	0.28	0.18	0.2
865	Human	f	1987	0.42	0.21	0.06	0.31	0.52	0.26	0.08	0.05	0.06	0.04	0.37	0.63	0.4	0.6	0.53	0.47	0.59	0.41	0.57	0.43	0.45	0.14	0.26	0.15	0.42	0.58	0.38	0.22	0.41	0.14	0.13	0.19	0.16	0.16	0.22	0.65	0.35	1	0.47	0.53	0.45	0.18	0.1	0.27	0.18	0.19
866	Human	f	1987	0.45	0.19	0.05	0.31	0.52	0.25	0.08	0.04	0.07	0.04	0.39	0.61	0.41	0.59	0.51	0.49	0.61	0.39	0.58	0.42	0.43	0.15	0.26	0.15	0.45	0.55	0.39	0.22	0.39	0.14	0.11	0.19	0.18	0.14	0.24	0.64	0.36	1	0.48	0.52	0.43	0.19	0.11	0.27	0.18	0.19
867	Human	f	1987	0.44	0.19	0.05	0.31	0.51	0.26	0.08	0.05	0.07	0.04	0.37	0.63	0.41	0.59	0.51	0.49	0.6	0.4	0.58	0.42	0.45	0.14	0.26	0.15	0.45	0.55	0.39	0.22	0.4	0.14	0.12	0.18	0.18	0.14	0.24	0.63	0.37	1	0.48	0.52	0.44	0.18	0.11	0.27	0.18	0.2
868	Human	f	1987	0.45	0.18	0.05	0.32	0.51	0.26	0.08	0.05	0.07	0.04	0.38	0.62	0.41	0.59	0.51	0.49	0.61	0.39	0.58	0.42	0.44	0.15	0.26	0.15	0.45	0.55	0.39	0.22	0.39	0.13	0.12	0.19	0.17	0.14	0.24	0.65	0.35	1	0.48	0.52	0.44	0.19	0.11	0.27	0.18	0.19
869	Human	f	1987	0.45	0.19	0.05	0.31	0.5	0.27	0.08	0.05	0.07	0.04	0.38	0.62	0.42	0.58	0.51	0.49	0.61	0.39	0.58	0.42	0.44	0.15	0.27	0.15	0.45	0.55	0.39	0.22	0.39	0.14	0.12	0.19	0.17	0.14	0.24	0.65	0.35	1	0.48	0.52	0.43	0.19	0.11	0.27	0.18	0.19
870	Human	f	1987	0.42	0.21	0.06	0.31	0.51	0.26	0.08	0.05	0.06	0.04	0.38	0.62	0.41	0.59	0.54	0.46	0.59	0.41	0.58	0.42	0.44	0.15	0.26	0.15	0.43	0.57	0.38	0.21	0.41	0.14	0.13	0.19	0.16	0.16	0.22	0.65	0.35	1	0.48	0.52	0.45	0.18	0.1	0.27	0.18	0.19
871	Human	f	1987	0.45	0.19	0.05	0.31	0.52	0.25	0.08	0.05	0.07	0.04	0.38	0.62	0.41	0.59	0.51	0.49	0.61	0.39	0.58	0.42	0.43	0.14	0.27	0.15	0.45	0.55	0.39	0.22	0.4	0.14	0.12	0.19	0.18	0.14	0.24	0.64	0.36	1	0.48	0.52	0.44	0.18	0.11	0.27	0.18	0.19
872	Human	f	1987	0.45	0.19	0.05	0.31	0.52	0.25	0.08	0.05	0.07	0.04	0.37	0.63	0.41	0.59	0.51	0.49	0.61	0.39	0.58	0.42	0.44	0.14	0.27	0.15	0.45	0.55	0.39	0.21	0.4	0.14	0.12	0.19	0.18	0.14	0.24	0.64	0.36	1	0.49	0.51	0.44	0.18	0.11	0.27	0.18	0.19
873	Human	f	1987	0.42	0.21	0.06	0.3	0.53	0.25	0.08	0.05	0.06	0.04	0.38	0.62	0.4	0.6	0.52	0.48	0.59	0.41	0.58	0.42	0.45	0.14	0.26	0.15	0.42	0.58	0.38	0.21	0.41	0.14	0.13	0.19	0.16	0.16	0.22	0.65	0.35	1	0.47	0.53	0.45	0.18	0.1	0.27	0.18	0.19
874	Human	f	1987	0.44	0.19	0.05	0.31	0.51	0.26	0.08	0.05	0.07	0.04	0.39	0.61	0.42	0.58	0.51	0.49	0.62	0.38	0.58	0.42	0.43	0.15	0.27	0.15	0.46	0.54	0.39	0.22	0.39	0.13	0.11	0.19	0.18	0.14	0.24	0.64	0.36	1	0.48	0.52	0.43	0.19	0.11	0.27	0.18	0.19
875	Human	f	1987	0.45	0.19	0.05	0.31	0.51	0.26	0.08	0.05	0.07	0.04	0.39	0.61	0.41	0.59	0.51	0.49	0.62	0.38	0.58	0.42	0.44	0.15	0.27	0.15	0.45	0.55	0.39	0.22	0.39	0.14	0.11	0.19	0.18	0.14	0.24	0.64	0.36	1	0.48	0.52	0.44	0.19	0.11	0.27	0.18	0.19
876	Human	f	1987	0.45	0.19	0.05	0.31	0.51	0.26	0.09	0.05	0.06	0.03	0.39	0.61	0.42	0.58	0.51	0.49	0.61	0.39	0.57	0.43	0.43	0.15	0.27	0.15	0.43	0.57	0.39	0.22	0.39	0.13	0.11	0.19	0.18	0.14	0.24	0.64	0.36	1	0.48	0.52	0.43	0.19	0.11	0.28	0.18	0.19
877	Human	f	1987	0.45	0.19	0.05	0.3	0.51	0.26	0.09	0.05	0.06	0.03	0.39	0.61	0.42	0.58	0.51	0.49	0.62	0.38	0.57	0.43	0.43	0.15	0.27	0.15	0.43	0.57	0.39	0.22	0.39	0.13	0.11	0.19	0.18	0.14	0.24	0.64	0.36	1	0.49	0.51	0.43	0.19	0.11	0.28	0.18	0.19
878	Human	f	1987	0.45	0.2	0.05	0.3	0.51	0.26	0.09	0.05	0.07	0.04	0.38	0.62	0.41	0.59	0.51	0.49	0.61	0.39	0.58	0.42	0.44	0.15	0.26	0.15	0.45	0.55	0.39	0.22	0.39	0.14	0.11	0.19	0.18	0.14	0.24	0.64	0.36	1	0.49	0.51	0.43	0.18	0.11	0.28	0.18	0.19
879	Human	f	1987	0.45	0.2	0.05	0.31	0.51	0.26	0.08	0.04	0.07	0.04	0.39	0.61	0.41	0.59	0.52	0.48	0.61	0.39	0.58	0.42	0.43	0.15	0.27	0.15	0.45	0.55	0.39	0.22	0.39	0.14	0.11	0.19	0.18	0.14	0.24	0.65	0.35	1	0.48	0.52	0.44	0.2	0.11	0.26	0.18	0.19
880	Human	f	1987	0.44	0.2	0.05	0.3	0.51	0.25	0.08	0.05	0.07	0.04	0.37	0.63	0.41	0.59	0.51	0.49	0.61	0.39	0.57	0.43	0.44	0.15	0.26	0.15	0.44	0.56	0.39	0.22	0.39	0.14	0.11	0.18	0.18	0.14	0.24	0.65	0.35	1	0.49	0.51	0.43	0.19	0.11	0.27	0.18	0.19
881	Human	f	1987	0.45	0.2	0.05	0.31	0.51	0.26	0.08	0.05	0.07	0.04	0.36	0.64	0.4	0.6	0.51	0.49	0.6	0.4	0.57	0.43	0.44	0.15	0.27	0.15	0.45	0.55	0.39	0.22	0.39	0.14	0.11	0.19	0.18	0.14	0.24	0.64	0.36	1	0.49	0.51	0.43	0.19	0.12	0.26	0.18	0.19
882	Human	f	1987	0.45	0.2	0.05	0.3	0.51	0.26	0.08	0.05	0.07	0.04	0.39	0.61	0.4	0.6	0.51	0.49	0.61	0.39	0.58	0.42	0.44	0.15	0.26	0.15	0.45	0.55	0.39	0.22	0.39	0.14	0.11	0.18	0.18	0.14	0.24	0.64	0.36	1	0.48	0.52	0.43	0.19	0.11	0.27	0.18	0.19
902	Human	f	1988	0.45	0.19	0.05	0.31	0.51	0.25	0.09	0.05	0.07	0.04	0.38	0.62	0.42	0.58	0.5	0.5	0.61	0.39	0.58	0.42	0.44	0.15	0.26	0.15	0.44	0.56	0.39	0.21	0.39	0.13	0.11	0.19	0.18	0.14	0.24	0.65	0.35	1	0.49	0.51	0.44	0.19	0.1	0.27	0.18	0.19
903	Human	f	1988	0.45	0.19	0.05	0.31	0.5	0.26	0.08	0.05	0.06	0.04	0.38	0.62	0.43	0.57	0.51	0.49	0.61	0.39	0.57	0.43	0.45	0.15	0.26	0.15	0.45	0.55	0.39	0.21	0.39	0.14	0.11	0.19	0.18	0.14	0.24	0.65	0.35	1	0.5	0.5	0.44	0.19	0.1	0.26	0.18	0.19
919	Human	f	1988	0.45	0.19	0.05	0.31	0.51	0.26	0.08	0.05	0.06	0.04	0.39	0.61	0.43	0.57	0.5	0.5	0.61	0.39	0.58	0.42	0.44	0.15	0.26	0.15	0.45	0.55	0.39	0.21	0.39	0.14	0.11	0.19	0.18	0.14	0.24	0.65	0.35	1	0.49	0.51	0.44	0.19	0.11	0.26	0.18	0.19
1087	Human	f	1988	0.45	0.19	0.05	0.31	0.51	0.25	0.09	0.05	0.06	0.04	0.38	0.62	0.42	0.58	0.51	0.49	0.61	0.39	0.58	0.42	0.44	0.15	0.26	0.15	0.45	0.55	0.39	0.21	0.39	0.14	0.11	0.19	0.18	0.14	0.24	0.65	0.35	1	0.47	0.53	0.44	0.19	0.1	0.27	0.18	0.19
1098	Human	f	1988	0.45	0.19	0.05	0.31	0.5	0.26	0.09	0.05	0.07	0.04	0.38	0.62	0.43	0.57	0.51	0.49	0.61	0.39	0.58	0.42	0.45	0.15	0.26	0.15	0.45	0.55	0.39	0.21	0.39	0.13	0.11	0.19	0.19	0.14	0.24	0.66	0.34	1	0.49	0.51	0.43	0.19	0.1	0.28	0.18	0.19
1099	Human	f	1988	0.45	0.19	0.05	0.31	0.51	0.26	0.09	0.05	0.06	0.04	0.38	0.62	0.42	0.58	0.54	0.46	0.61	0.39	0.58	0.42	0.45	0.15	0.26	0.15	0.46	0.54	0.4	0.21	0.39	0.13	0.11	0.18	0.18	0.14	0.25	0.66	0.34	1	0.49	0.51	0.44	0.19	0.1	0.27	0.18	0.19
1100	Human	f	1988	0.45	0.2	0.05	0.3	0.5	0.26	0.09	0.05	0.07	0.04	0.38	0.62	0.43	0.57	0.51	0.49	0.61	0.39	0.58	0.42	0.45	0.15	0.26	0.15	0.46	0.54	0.4	0.21	0.39	0.13	0.11	0.19	0.18	0.14	0.24	0.65	0.35	1	0.49	0.51	0.43	0.19	0.1	0.28	0.18	0.19
1105	Human	f	1988	0.45	0.19	0.05	0.31	0.51	0.26	0.08	0.05	0.07	0.04	0.38	0.62	0.43	0.57	0.51	0.49	0.61	0.39	0.58	0.42	0.45	0.15	0.26	0.15	0.45	0.55	0.39	0.21	0.39	0.14	0.11	0.19	0.18	0.14	0.25	0.66	0.34	1	0.48	0.52	0.43	0.19	0.1	0.27	0.18	0.19
1122	Human	f	1988	0.44	0.19	0.06	0.31	0.5	0.26	0.09	0.05	0.06	0.04	0.38	0.62	0.41	0.59	0.52	0.48	0.61	0.39	0.58	0.42	0.45	0.14	0.26	0.15	0.46	0.54	0.4	0.21	0.39	0.14	0.11	0.18	0.18	0.14	0.25	0.66	0.34	1	0.5	0.5	0.44	0.19	0.1	0.27	0.18	0.19
1132	Human	f	1988	0.45	0.19	0.05	0.31	0.5	0.26	0.09	0.05	0.06	0.04	0.39	0.61	0.41	0.59	0.52	0.48	0.61	0.39	0.58	0.42	0.45	0.15	0.25	0.15	0.45	0.55	0.4	0.21	0.39	0.14	0.11	0.18	0.18	0.13	0.25	0.66	0.34	1	0.5	0.5	0.43	0.19	0.1	0.28	0.18	0.19
1147	Human	f	1988	0.44	0.19	0.05	0.31	0.5	0.26	0.09	0.05	0.06	0.04	0.38	0.62	0.41	0.59	0.52	0.48	0.61	0.39	0.58	0.42	0.45	0.15	0.26	0.15	0.45	0.55	0.39	0.21	0.39	0.13	0.11	0.18	0.18	0.14	0.25	0.66	0.34	1	0.5	0.5	0.43	0.19	0.1	0.28	0.18	0.18
1148	Human	f	1988	0.45	0.19	0.05	0.31	0.5	0.26	0.09	0.05	0.07	0.04	0.38	0.62	0.43	0.57	0.51	0.49	0.61	0.39	0.58	0.42	0.45	0.15	0.26	0.15	0.45	0.55	0.39	0.21	0.39	0.13	0.11	0.19	0.19	0.14	0.24	0.66	0.34	1	0.49	0.51	0.43	0.19	0.1	0.28	0.18	0.19
1149	Human	f	1988	0.45	0.19	0.05	0.31	0.51	0.26	0.09	0.05	0.06	0.04	0.38	0.62	0.42	0.58	0.53	0.47	0.61	0.39	0.58	0.42	0.44	0.15	0.26	0.15	0.45	0.55	0.39	0.21	0.39	0.13	0.11	0.19	0.18	0.14	0.24	0.66	0.34	1	0.49	0.51	0.44	0.19	0.11	0.26	0.18	0.19
1150	Human	f	1988	0.45	0.19	0.05	0.31	0.5	0.26	0.08	0.05	0.07	0.04	0.38	0.62	0.43	0.57	0.52	0.48	0.61	0.39	0.58	0.42	0.45	0.15	0.26	0.15	0.45	0.55	0.39	0.21	0.39	0.13	0.11	0.19	0.18	0.14	0.24	0.66	0.34	1	0.48	0.52	0.44	0.19	0.1	0.27	0.18	0.19
1151	Human	f	1988	0.45	0.19	0.05	0.31	0.5	0.26	0.09	0.05	0.07	0.04	0.38	0.62	0.43	0.57	0.51	0.49	0.61	0.39	0.58	0.42	0.45	0.15	0.25	0.15	0.45	0.55	0.39	0.21	0.39	0.14	0.11	0.18	0.19	0.14	0.24	0.66	0.34	1	0.49	0.51	0.43	0.19	0.1	0.28	0.18	0.19
1152	Human	f	1988	0.44	0.19	0.05	0.31	0.5	0.26	0.09	0.05	0.06	0.04	0.38	0.62	0.41	0.59	0.52	0.48	0.61	0.39	0.58	0.42	0.44	0.15	0.26	0.15	0.45	0.55	0.39	0.21	0.39	0.14	0.11	0.18	0.18	0.14	0.25	0.65	0.35	1	0.5	0.5	0.43	0.19	0.1	0.28	0.19	0.19
1153	Human	f	1988	0.45	0.19	0.05	0.31	0.5	0.26	0.09	0.05	0.07	0.04	0.39	0.61	0.42	0.58	0.52	0.48	0.61	0.39	0.58	0.42	0.45	0.14	0.25	0.15	0.45	0.55	0.39	0.21	0.39	0.13	0.11	0.19	0.18	0.14	0.24	0.65	0.35	1	0.48	0.52	0.44	0.19	0.1	0.27	0.18	0.19
1154	Human	f	1988	0.45	0.2	0.05	0.31	0.5	0.26	0.08	0.05	0.07	0.03	0.39	0.61	0.42	0.58	0.52	0.48	0.63	0.37	0.58	0.42	0.44	0.15	0.26	0.15	0.44	0.56	0.39	0.22	0.39	0.14	0.11	0.19	0.18	0.14	0.24	0.65	0.35	1	0.49	0.51	0.44	0.19	0.11	0.27	0.17	0.19
1155	Human	f	1988	0.45	0.19	0.05	0.31	0.5	0.26	0.09	0.05	0.07	0.04	0.39	0.61	0.42	0.58	0.51	0.49	0.61	0.39	0.58	0.42	0.45	0.15	0.26	0.15	0.45	0.55	0.39	0.21	0.39	0.13	0.11	0.19	0.19	0.14	0.24	0.65	0.35	1	0.49	0.51	0.43	0.19	0.1	0.28	0.18	0.19
1156	Human	f	1988	0.45	0.19	0.05	0.31	0.5	0.26	0.09	0.05	0.06	0.04	0.38	0.62	0.41	0.59	0.53	0.47	0.61	0.39	0.58	0.42	0.45	0.15	0.25	0.15	0.45	0.55	0.4	0.21	0.39	0.13	0.11	0.18	0.18	0.14	0.25	0.66	0.34	1	0.49	0.51	0.44	0.19	0.1	0.27	0.18	0.19
1157	Human	f	1988	0.45	0.19	0.05	0.31	0.5	0.26	0.09	0.05	0.06	0.04	0.38	0.62	0.43	0.57	0.51	0.49	0.61	0.39	0.58	0.42	0.45	0.15	0.26	0.15	0.45	0.55	0.39	0.21	0.4	0.13	0.11	0.18	0.19	0.14	0.24	0.66	0.34	1	0.49	0.51	0.43	0.19	0.1	0.28	0.18	0.19
1158	Human	f	1988	0.45	0.19	0.05	0.3	0.5	0.27	0.09	0.05	0.07	0.03	0.38	0.62	0.43	0.57	0.5	0.5	0.61	0.39	0.58	0.42	0.45	0.15	0.25	0.15	0.45	0.55	0.39	0.21	0.4	0.13	0.11	0.18	0.19	0.14	0.25	0.66	0.34	1	0.49	0.51	0.43	0.19	0.1	0.28	0.18	0.19
1159	Human	f	1988	0.45	0.19	0.05	0.31	0.5	0.26	0.09	0.05	0.06	0.04	0.38	0.62	0.43	0.57	0.51	0.49	0.61	0.39	0.58	0.42	0.45	0.15	0.25	0.15	0.45	0.55	0.39	0.21	0.39	0.13	0.11	0.19	0.19	0.15	0.24	0.65	0.35	1	0.49	0.51	0.43	0.19	0.1	0.28	0.18	0.19
1160	Human	f	1988	0.44	0.19	0.05	0.31	0.5	0.26	0.09	0.05	0.06	0.04	0.38	0.62	0.41	0.59	0.53	0.47	0.61	0.39	0.58	0.42	0.45	0.15	0.26	0.15	0.45	0.55	0.4	0.21	0.39	0.13	0.11	0.18	0.18	0.14	0.25	0.66	0.34	1	0.49	0.51	0.44	0.19	0.1	0.27	0.18	0.19
1161	Human	f	1988	0.45	0.19	0.05	0.31	0.5	0.26	0.09	0.04	0.06	0.04	0.38	0.62	0.41	0.59	0.52	0.48	0.61	0.39	0.58	0.42	0.45	0.15	0.26	0.15	0.45	0.55	0.39	0.21	0.39	0.13	0.11	0.18	0.18	0.14	0.25	0.66	0.34	1	0.5	0.5	0.43	0.19	0.1	0.28	0.19	0.18
1162	Human	f	1988	0.45	0.19	0.05	0.31	0.5	0.26	0.08	0.05	0.07	0.04	0.38	0.62	0.42	0.58	0.52	0.48	0.61	0.39	0.58	0.42	0.44	0.15	0.26	0.15	0.45	0.55	0.39	0.21	0.39	0.13	0.11	0.19	0.18	0.14	0.24	0.65	0.35	1	0.48	0.52	0.44	0.19	0.1	0.27	0.18	0.19
1163	Human	f	1988	0.45	0.19	0.05	0.31	0.5	0.26	0.08	0.05	0.07	0.04	0.38	0.62	0.43	0.57	0.52	0.48	0.61	0.39	0.58	0.42	0.45	0.15	0.25	0.15	0.45	0.55	0.39	0.21	0.39	0.14	0.11	0.19	0.18	0.14	0.25	0.65	0.35	1	0.48	0.52	0.43	0.19	0.1	0.27	0.18	0.19
1164	Human	f	1988	0.45	0.2	0.05	0.31	0.5	0.26	0.09	0.05	0.06	0.04	0.38	0.62	0.41	0.59	0.52	0.48	0.61	0.39	0.58	0.42	0.45	0.15	0.26	0.15	0.45	0.55	0.4	0.21	0.39	0.13	0.11	0.19	0.18	0.14	0.25	0.66	0.34	1	0.5	0.5	0.43	0.19	0.1	0.28	0.18	0.19
1165	Human	f	1988	0.44	0.19	0.05	0.31	0.51	0.25	0.09	0.05	0.07	0.04	0.38	0.62	0.43	0.57	0.51	0.49	0.62	0.38	0.58	0.42	0.44	0.15	0.26	0.15	0.45	0.55	0.39	0.21	0.4	0.14	0.11	0.19	0.19	0.13	0.25	0.66	0.34	1	0.48	0.52	0.43	0.19	0.1	0.28	0.18	0.19
1166	Human	f	1988	0.45	0.19	0.05	0.31	0.5	0.26	0.09	0.05	0.07	0.04	0.38	0.62	0.43	0.57	0.51	0.49	0.61	0.39	0.58	0.42	0.45	0.15	0.25	0.15	0.45	0.55	0.39	0.21	0.39	0.14	0.11	0.19	0.18	0.14	0.25	0.65	0.35	1	0.48	0.52	0.43	0.19	0.1	0.27	0.18	0.19
1167	Human	f	1988	0.45	0.19	0.05	0.31	0.5	0.26	0.09	0.05	0.07	0.04	0.38	0.62	0.43	0.57	0.51	0.49	0.61	0.39	0.58	0.42	0.45	0.15	0.25	0.15	0.45	0.55	0.39	0.21	0.39	0.13	0.11	0.19	0.19	0.14	0.24	0.66	0.34	1	0.49	0.51	0.43	0.19	0.1	0.28	0.18	0.19
1168	Human	f	1988	0.44	0.19	0.06	0.31	0.5	0.26	0.09	0.05	0.06	0.04	0.38	0.62	0.42	0.58	0.53	0.47	0.61	0.39	0.58	0.42	0.45	0.14	0.26	0.15	0.45	0.55	0.4	0.21	0.39	0.14	0.11	0.18	0.18	0.14	0.25	0.66	0.34	1	0.49	0.51	0.44	0.19	0.1	0.27	0.18	0.19
1169	Human	f	1988	0.45	0.19	0.05	0.31	0.5	0.26	0.09	0.05	0.07	0.04	0.38	0.62	0.43	0.57	0.51	0.49	0.61	0.39	0.58	0.42	0.44	0.15	0.26	0.15	0.45	0.55	0.39	0.21	0.4	0.13	0.11	0.18	0.19	0.14	0.24	0.65	0.35	1	0.48	0.52	0.43	0.19	0.1	0.28	0.18	0.19
1170	Human	f	1988	0.45	0.19	0.05	0.31	0.5	0.26	0.09	0.05	0.06	0.04	0.38	0.62	0.43	0.57	0.52	0.48	0.61	0.39	0.58	0.42	0.45	0.15	0.26	0.15	0.46	0.54	0.39	0.21	0.39	0.13	0.11	0.19	0.19	0.14	0.24	0.66	0.34	1	0.49	0.51	0.43	0.19	0.1	0.28	0.18	0.19
1171	Human	f	1988	0.45	0.19	0.05	0.31	0.51	0.26	0.09	0.05	0.06	0.04	0.38	0.62	0.42	0.58	0.52	0.48	0.62	0.38	0.58	0.42	0.45	0.15	0.25	0.15	0.45	0.55	0.39	0.21	0.39	0.13	0.11	0.19	0.18	0.14	0.25	0.66	0.34	1	0.48	0.52	0.43	0.19	0.11	0.27	0.18	0.19
1172	Human	f	1988	0.45	0.19	0.05	0.31	0.5	0.26	0.09	0.05	0.06	0.04	0.38	0.62	0.41	0.59	0.53	0.47	0.61	0.39	0.58	0.42	0.45	0.15	0.26	0.15	0.45	0.55	0.4	0.21	0.39	0.14	0.11	0.19	0.18	0.14	0.25	0.66	0.34	1	0.49	0.51	0.44	0.19	0.1	0.27	0.18	0.19
1173	Human	f	1988	0.45	0.19	0.05	0.31	0.51	0.26	0.08	0.05	0.07	0.04	0.39	0.61	0.42	0.58	0.52	0.48	0.61	0.39	0.58	0.42	0.45	0.15	0.25	0.15	0.45	0.55	0.4	0.22	0.39	0.13	0.11	0.19	0.18	0.14	0.24	0.66	0.34	1	0.48	0.52	0.44	0.19	0.1	0.27	0.18	0.19
1174	Human	f	1988	0.44	0.19	0.05	0.31	0.5	0.26	0.09	0.05	0.06	0.04	0.38	0.62	0.42	0.58	0.52	0.48	0.61	0.39	0.58	0.42	0.45	0.15	0.26	0.15	0.45	0.55	0.39	0.21	0.39	0.14	0.12	0.18	0.18	0.14	0.25	0.66	0.34	1	0.5	0.5	0.43	0.19	0.1	0.28	0.19	0.19
1175	Human	f	1988	0.45	0.19	0.05	0.3	0.51	0.26	0.08	0.04	0.07	0.04	0.39	0.61	0.42	0.58	0.52	0.48	0.61	0.39	0.58	0.42	0.43	0.15	0.28	0.15	0.46	0.54	0.4	0.22	0.39	0.13	0.11	0.19	0.18	0.15	0.24	0.65	0.35	1	0.49	0.51	0.44	0.18	0.11	0.27	0.17	0.19
1176	Human	f	1988	0.45	0.19	0.05	0.31	0.51	0.26	0.08	0.05	0.07	0.04	0.38	0.62	0.43	0.57	0.53	0.47	0.61	0.39	0.58	0.42	0.44	0.15	0.26	0.15	0.45	0.55	0.39	0.21	0.4	0.13	0.11	0.19	0.18	0.14	0.24	0.65	0.35	1	0.48	0.52	0.44	0.18	0.1	0.28	0.18	0.19
1177	Human	f	1988	0.45	0.19	0.05	0.31	0.5	0.26	0.09	0.05	0.07	0.04	0.38	0.62	0.43	0.57	0.52	0.48	0.61	0.39	0.58	0.42	0.45	0.15	0.26	0.15	0.45	0.55	0.4	0.21	0.39	0.14	0.11	0.19	0.18	0.14	0.25	0.65	0.35	1	0.48	0.52	0.43	0.19	0.1	0.27	0.18	0.19
1178	Human	f	1988	0.45	0.19	0.05	0.3	0.51	0.26	0.08	0.05	0.07	0.03	0.39	0.61	0.42	0.58	0.51	0.49	0.61	0.39	0.58	0.42	0.43	0.15	0.28	0.15	0.45	0.55	0.4	0.22	0.39	0.14	0.11	0.18	0.19	0.14	0.24	0.65	0.35	1	0.49	0.51	0.42	0.19	0.11	0.28	0.17	0.19
1179	Human	f	1988	0.45	0.19	0.05	0.31	0.5	0.26	0.09	0.05	0.06	0.04	0.38	0.62	0.41	0.59	0.53	0.47	0.61	0.39	0.58	0.42	0.45	0.15	0.26	0.15	0.45	0.55	0.4	0.21	0.39	0.13	0.11	0.18	0.18	0.14	0.25	0.66	0.34	1	0.49	0.51	0.44	0.19	0.1	0.27	0.18	0.19
1180	Human	f	1988	0.45	0.2	0.05	0.3	0.51	0.26	0.08	0.05	0.07	0.03	0.39	0.61	0.42	0.58	0.52	0.48	0.63	0.37	0.58	0.42	0.43	0.15	0.27	0.15	0.45	0.55	0.39	0.22	0.4	0.14	0.11	0.19	0.18	0.14	0.24	0.66	0.34	1	0.48	0.52	0.43	0.19	0.11	0.27	0.17	0.19
1181	Human	f	1988	0.44	0.19	0.05	0.31	0.5	0.26	0.09	0.05	0.06	0.04	0.38	0.62	0.42	0.58	0.52	0.48	0.61	0.39	0.58	0.42	0.44	0.15	0.26	0.15	0.44	0.56	0.39	0.21	0.39	0.14	0.11	0.19	0.18	0.14	0.24	0.66	0.34	1	0.49	0.51	0.44	0.2	0.1	0.26	0.18	0.19
1182	Human	f	1988	0.45	0.19	0.05	0.31	0.5	0.26	0.09	0.05	0.07	0.04	0.38	0.62	0.43	0.57	0.52	0.48	0.61	0.39	0.58	0.42	0.45	0.15	0.26	0.15	0.45	0.55	0.4	0.21	0.39	0.13	0.11	0.19	0.18	0.14	0.24	0.66	0.34	1	0.48	0.52	0.44	0.19	0.1	0.27	0.18	0.19
1183	Human	f	1988	0.45	0.19	0.05	0.31	0.5	0.26	0.09	0.05	0.07	0.04	0.39	0.61	0.43	0.57	0.51	0.49	0.61	0.39	0.58	0.42	0.45	0.15	0.26	0.15	0.45	0.55	0.39	0.21	0.39	0.13	0.11	0.19	0.19	0.14	0.24	0.65	0.35	1	0.48	0.52	0.43	0.19	0.1	0.28	0.18	0.19
1186	Human	f	1988	0.45	0.19	0.05	0.31	0.5	0.26	0.08	0.05	0.07	0.04	0.38	0.62	0.43	0.57	0.52	0.48	0.61	0.39	0.58	0.42	0.45	0.15	0.25	0.15	0.45	0.55	0.39	0.21	0.4	0.13	0.11	0.19	0.18	0.15	0.24	0.65	0.35	1	0.48	0.52	0.44	0.18	0.1	0.28	0.18	0.19
1191	Human	f	1988	0.44	0.2	0.05	0.31	0.51	0.26	0.08	0.05	0.07	0.03	0.39	0.61	0.42	0.58	0.52	0.48	0.61	0.39	0.58	0.42	0.44	0.14	0.26	0.16	0.44	0.56	0.4	0.21	0.39	0.14	0.11	0.19	0.18	0.15	0.24	0.65	0.35	1	0.5	0.5	0.44	0.19	0.11	0.26	0.18	0.19
1192	Human	f	1988	0.45	0.19	0.05	0.31	0.5	0.26	0.09	0.05	0.07	0.04	0.38	0.62	0.43	0.57	0.51	0.49	0.61	0.39	0.58	0.42	0.45	0.15	0.25	0.15	0.45	0.55	0.39	0.21	0.39	0.13	0.11	0.19	0.19	0.14	0.24	0.66	0.34	1	0.49	0.51	0.43	0.19	0.1	0.28	0.18	0.19
1195	Human	f	1988	0.45	0.19	0.05	0.31	0.51	0.26	0.08	0.05	0.07	0.04	0.38	0.62	0.43	0.57	0.52	0.48	0.61	0.39	0.58	0.42	0.45	0.15	0.25	0.15	0.45	0.55	0.39	0.21	0.39	0.13	0.11	0.19	0.18	0.14	0.24	0.66	0.34	1	0.48	0.52	0.44	0.19	0.1	0.27	0.18	0.19
1198	Human	f	1988	0.45	0.2	0.05	0.3	0.5	0.26	0.08	0.05	0.06	0.04	0.38	0.62	0.43	0.57	0.52	0.48	0.61	0.39	0.58	0.42	0.45	0.15	0.26	0.15	0.45	0.55	0.39	0.21	0.39	0.14	0.11	0.19	0.18	0.14	0.24	0.65	0.35	1	0.48	0.52	0.43	0.19	0.1	0.27	0.18	0.19
1199	Human	f	1988	0.45	0.19	0.05	0.31	0.51	0.26	0.09	0.05	0.07	0.04	0.38	0.62	0.42	0.58	0.51	0.49	0.61	0.39	0.58	0.42	0.44	0.15	0.26	0.15	0.45	0.55	0.39	0.21	0.4	0.14	0.11	0.18	0.18	0.14	0.25	0.65	0.35	1	0.48	0.52	0.43	0.19	0.1	0.27	0.18	0.19
1206	Human	f	1988	0.45	0.19	0.05	0.31	0.5	0.26	0.08	0.05	0.07	0.04	0.38	0.62	0.43	0.57	0.52	0.48	0.61	0.39	0.58	0.42	0.45	0.15	0.25	0.15	0.45	0.55	0.39	0.21	0.39	0.14	0.11	0.19	0.18	0.14	0.25	0.65	0.35	1	0.48	0.52	0.43	0.19	0.1	0.27	0.18	0.19
1208	Human	f	1988	0.45	0.2	0.05	0.3	0.5	0.26	0.09	0.05	0.07	0.04	0.39	0.61	0.42	0.58	0.51	0.49	0.61	0.39	0.58	0.42	0.45	0.15	0.26	0.15	0.45	0.55	0.4	0.21	0.39	0.14	0.11	0.19	0.18	0.14	0.24	0.66	0.34	1	0.49	0.51	0.43	0.19	0.1	0.28	0.18	0.19
1214	Human	f	1988	0.45	0.2	0.05	0.3	0.5	0.26	0.09	0.05	0.07	0.04	0.39	0.61	0.42	0.58	0.51	0.49	0.61	0.39	0.58	0.42	0.45	0.15	0.26	0.15	0.45	0.55	0.4	0.21	0.39	0.13	0.11	0.19	0.18	0.14	0.24	0.66	0.34	1	0.49	0.51	0.43	0.19	0.1	0.28	0.18	0.19
1219	Human	f	1988	0.45	0.19	0.05	0.31	0.51	0.26	0.08	0.05	0.07	0.03	0.39	0.61	0.42	0.58	0.52	0.48	0.62	0.38	0.58	0.42	0.44	0.15	0.27	0.15	0.44	0.56	0.4	0.21	0.39	0.14	0.11	0.19	0.18	0.14	0.24	0.66	0.34	1	0.48	0.52	0.43	0.2	0.11	0.27	0.18	0.19
1225	Human	f	1988	0.45	0.19	0.05	0.31	0.51	0.26	0.09	0.05	0.06	0.04	0.38	0.62	0.43	0.57	0.51	0.49	0.61	0.39	0.58	0.42	0.45	0.15	0.25	0.15	0.45	0.55	0.4	0.21	0.39	0.13	0.11	0.19	0.19	0.14	0.25	0.66	0.34	1	0.49	0.51	0.42	0.19	0.1	0.28	0.18	0.19
1236	Human	f	1988	0.45	0.19	0.05	0.31	0.5	0.26	0.08	0.05	0.07	0.04	0.38	0.62	0.43	0.57	0.51	0.49	0.61	0.39	0.58	0.42	0.45	0.15	0.26	0.15	0.45	0.55	0.39	0.21	0.4	0.13	0.11	0.19	0.18	0.14	0.25	0.65	0.35	1	0.48	0.52	0.44	0.19	0.1	0.27	0.18	0.19
1242	Human	f	1988	0.45	0.19	0.05	0.31	0.5	0.26	0.09	0.05	0.06	0.04	0.38	0.62	0.42	0.58	0.53	0.47	0.61	0.39	0.58	0.42	0.45	0.15	0.26	0.15	0.45	0.55	0.4	0.21	0.39	0.14	0.11	0.19	0.18	0.14	0.25	0.66	0.34	1	0.49	0.51	0.43	0.19	0.11	0.27	0.18	0.19
1243	Human	f	1988	0.45	0.19	0.05	0.31	0.51	0.26	0.09	0.05	0.06	0.04	0.38	0.62	0.42	0.58	0.51	0.49	0.61	0.39	0.57	0.43	0.45	0.15	0.25	0.15	0.45	0.55	0.4	0.21	0.39	0.13	0.11	0.19	0.18	0.14	0.24	0.65	0.35	1	0.48	0.52	0.43	0.19	0.11	0.26	0.18	0.19
1244	Human	f	1988	0.45	0.19	0.05	0.31	0.51	0.26	0.08	0.05	0.07	0.04	0.38	0.62	0.43	0.57	0.52	0.48	0.61	0.39	0.58	0.42	0.45	0.15	0.26	0.15	0.45	0.55	0.39	0.21	0.39	0.13	0.11	0.19	0.18	0.14	0.24	0.66	0.34	1	0.48	0.52	0.44	0.19	0.1	0.27	0.18	0.19
1245	Human	f	1988	0.45	0.19	0.05	0.31	0.5	0.26	0.09	0.05	0.06	0.04	0.38	0.62	0.42	0.58	0.51	0.49	0.61	0.39	0.58	0.42	0.44	0.15	0.26	0.15	0.45	0.55	0.39	0.21	0.39	0.14	0.11	0.19	0.19	0.14	0.24	0.66	0.34	1	0.49	0.51	0.43	0.2	0.1	0.27	0.18	0.19
1246	Human	f	1988	0.45	0.19	0.05	0.31	0.5	0.26	0.09	0.05	0.06	0.04	0.38	0.62	0.41	0.59	0.53	0.47	0.61	0.39	0.58	0.42	0.45	0.15	0.26	0.15	0.45	0.55	0.4	0.21	0.39	0.13	0.11	0.18	0.18	0.13	0.26	0.66	0.34	1	0.49	0.51	0.44	0.19	0.11	0.27	0.18	0.19
1247	Human	f	1988	0.44	0.19	0.05	0.31	0.5	0.26	0.09	0.05	0.06	0.04	0.38	0.62	0.41	0.59	0.53	0.47	0.61	0.39	0.58	0.42	0.45	0.15	0.26	0.15	0.45	0.55	0.4	0.21	0.39	0.13	0.11	0.18	0.18	0.14	0.25	0.66	0.34	1	0.49	0.51	0.44	0.19	0.1	0.27	0.18	0.19
1248	Human	f	1988	0.45	0.19	0.05	0.31	0.5	0.26	0.08	0.05	0.07	0.04	0.38	0.62	0.43	0.57	0.52	0.48	0.61	0.39	0.58	0.42	0.45	0.15	0.26	0.15	0.45	0.55	0.39	0.21	0.39	0.13	0.11	0.19	0.18	0.14	0.24	0.66	0.34	1	0.48	0.52	0.44	0.19	0.1	0.27	0.18	0.19
1249	Human	f	1988	0.44	0.19	0.05	0.31	0.5	0.26	0.09	0.05	0.06	0.04	0.38	0.62	0.41	0.59	0.53	0.47	0.61	0.39	0.58	0.42	0.45	0.15	0.26	0.15	0.45	0.55	0.4	0.21	0.39	0.13	0.11	0.18	0.18	0.14	0.25	0.66	0.34	1	0.49	0.51	0.44	0.19	0.1	0.27	0.18	0.19
1250	Human	f	1988	0.45	0.19	0.05	0.31	0.5	0.26	0.09	0.05	0.06	0.04	0.38	0.62	0.41	0.59	0.53	0.47	0.61	0.39	0.58	0.42	0.45	0.15	0.26	0.15	0.45	0.55	0.4	0.21	0.39	0.13	0.11	0.18	0.18	0.13	0.26	0.66	0.34	1	0.5	0.5	0.44	0.19	0.1	0.27	0.18	0.19
1251	Human	f	1988	0.45	0.19	0.05	0.31	0.5	0.26	0.09	0.05	0.07	0.04	0.38	0.62	0.43	0.57	0.51	0.49	0.61	0.39	0.58	0.42	0.45	0.15	0.25	0.15	0.45	0.55	0.39	0.21	0.4	0.13	0.11	0.18	0.19	0.14	0.24	0.65	0.35	1	0.49	0.51	0.43	0.19	0.1	0.28	0.18	0.19
1252	Human	f	1988	0.45	0.19	0.05	0.31	0.5	0.26	0.09	0.05	0.07	0.04	0.39	0.61	0.43	0.57	0.51	0.49	0.61	0.39	0.58	0.42	0.45	0.15	0.25	0.15	0.45	0.55	0.39	0.21	0.4	0.13	0.11	0.18	0.19	0.14	0.24	0.66	0.34	1	0.48	0.52	0.43	0.19	0.1	0.28	0.18	0.19
1253	Human	f	1988	0.44	0.19	0.05	0.31	0.5	0.26	0.09	0.05	0.06	0.04	0.38	0.62	0.41	0.59	0.52	0.48	0.61	0.39	0.58	0.42	0.45	0.15	0.26	0.15	0.45	0.55	0.4	0.21	0.39	0.13	0.11	0.18	0.18	0.14	0.25	0.66	0.34	1	0.49	0.51	0.43	0.19	0.1	0.28	0.18	0.19
1254	Human	f	1988	0.45	0.2	0.05	0.31	0.51	0.25	0.08	0.05	0.07	0.04	0.39	0.61	0.42	0.58	0.52	0.48	0.61	0.39	0.58	0.42	0.45	0.15	0.26	0.15	0.44	0.56	0.39	0.21	0.39	0.14	0.11	0.19	0.18	0.14	0.25	0.65	0.35	1	0.48	0.52	0.43	0.19	0.1	0.27	0.18	0.19
1255	Human	f	1988	0.44	0.2	0.06	0.3	0.51	0.26	0.08	0.04	0.07	0.04	0.39	0.61	0.42	0.58	0.52	0.48	0.61	0.39	0.58	0.42	0.43	0.15	0.28	0.15	0.46	0.54	0.4	0.22	0.39	0.13	0.11	0.19	0.18	0.15	0.24	0.65	0.35	1	0.49	0.51	0.43	0.18	0.11	0.27	0.17	0.19
1256	Human	f	1988	0.45	0.2	0.05	0.3	0.51	0.26	0.08	0.05	0.07	0.03	0.39	0.61	0.42	0.58	0.51	0.49	0.61	0.39	0.58	0.42	0.42	0.15	0.28	0.15	0.45	0.55	0.4	0.22	0.39	0.14	0.11	0.19	0.18	0.15	0.23	0.65	0.35	1	0.49	0.51	0.42	0.19	0.11	0.28	0.17	0.19
1257	Human	f	1988	0.45	0.19	0.05	0.31	0.51	0.26	0.09	0.05	0.06	0.04	0.38	0.62	0.43	0.57	0.51	0.49	0.61	0.39	0.58	0.42	0.45	0.15	0.25	0.15	0.45	0.55	0.39	0.21	0.39	0.13	0.11	0.19	0.19	0.14	0.25	0.66	0.34	1	0.49	0.51	0.42	0.19	0.1	0.28	0.18	0.19
1258	Human	f	1988	0.45	0.19	0.05	0.31	0.51	0.26	0.09	0.05	0.06	0.04	0.38	0.62	0.43	0.57	0.53	0.47	0.61	0.39	0.58	0.42	0.45	0.15	0.25	0.15	0.45	0.55	0.39	0.21	0.39	0.14	0.11	0.19	0.18	0.14	0.25	0.65	0.35	1	0.48	0.52	0.43	0.19	0.1	0.27	0.18	0.19
1259	Human	f	1988	0.45	0.19	0.05	0.31	0.5	0.26	0.09	0.05	0.06	0.04	0.38	0.62	0.43	0.57	0.51	0.49	0.61	0.39	0.58	0.42	0.45	0.15	0.25	0.15	0.45	0.55	0.39	0.21	0.4	0.14	0.11	0.18	0.18	0.14	0.24	0.65	0.35	1	0.48	0.52	0.43	0.19	0.1	0.27	0.18	0.19
1260	Human	f	1988	0.45	0.19	0.05	0.32	0.51	0.25	0.08	0.05	0.07	0.04	0.38	0.62	0.42	0.58	0.51	0.49	0.61	0.39	0.58	0.42	0.44	0.15	0.26	0.15	0.45	0.55	0.4	0.22	0.39	0.14	0.11	0.19	0.19	0.14	0.24	0.65	0.35	1	0.48	0.52	0.43	0.19	0.11	0.27	0.18	0.19
1261	Human	f	1988	0.45	0.19	0.05	0.31	0.5	0.26	0.08	0.05	0.07	0.04	0.38	0.62	0.43	0.57	0.52	0.48	0.61	0.39	0.58	0.42	0.45	0.15	0.25	0.15	0.45	0.55	0.4	0.21	0.4	0.13	0.11	0.19	0.18	0.15	0.24	0.66	0.34	1	0.48	0.52	0.44	0.18	0.11	0.28	0.18	0.19
1262	Human	f	1988	0.45	0.19	0.05	0.31	0.5	0.26	0.09	0.05	0.07	0.04	0.38	0.62	0.43	0.57	0.52	0.48	0.61	0.39	0.58	0.42	0.45	0.15	0.25	0.15	0.45	0.55	0.4	0.21	0.39	0.13	0.11	0.19	0.19	0.14	0.25	0.65	0.35	1	0.48	0.52	0.43	0.19	0.1	0.28	0.18	0.19
1338	Human	f	1988	0.45	0.19	0.05	0.31	0.51	0.26	0.08	0.05	0.07	0.04	0.39	0.61	0.41	0.59	0.52	0.48	0.62	0.38	0.58	0.42	0.43	0.15	0.27	0.15	0.46	0.54	0.4	0.22	0.38	0.13	0.11	0.19	0.18	0.15	0.24	0.65	0.35	1	0.49	0.51	0.44	0.19	0.11	0.26	0.18	0.19
1339	Human	f	1988	0.45	0.19	0.05	0.31	0.5	0.26	0.09	0.05	0.07	0.03	0.39	0.61	0.42	0.58	0.52	0.48	0.63	0.37	0.58	0.42	0.44	0.15	0.26	0.15	0.44	0.56	0.39	0.22	0.39	0.14	0.11	0.19	0.18	0.14	0.24	0.66	0.34	1	0.49	0.51	0.43	0.19	0.11	0.27	0.17	0.19
1341	Human	f	1988	0.45	0.19	0.05	0.31	0.5	0.27	0.08	0.05	0.06	0.04	0.38	0.62	0.43	0.57	0.52	0.48	0.61	0.39	0.58	0.42	0.44	0.15	0.26	0.15	0.45	0.55	0.4	0.21	0.39	0.14	0.11	0.19	0.18	0.14	0.25	0.66	0.34	1	0.49	0.51	0.44	0.19	0.11	0.26	0.18	0.19
1342	Human	f	1988	0.45	0.2	0.05	0.3	0.5	0.27	0.08	0.04	0.07	0.04	0.39	0.61	0.41	0.59	0.52	0.48	0.61	0.39	0.59	0.41	0.43	0.15	0.27	0.15	0.45	0.55	0.4	0.22	0.38	0.14	0.11	0.19	0.18	0.14	0.24	0.65	0.35	1	0.48	0.52	0.44	0.19	0.11	0.26	0.18	0.19
1343	Human	f	1988	0.45	0.19	0.05	0.31	0.51	0.26	0.08	0.05	0.07	0.03	0.39	0.61	0.42	0.58	0.52	0.48	0.63	0.37	0.58	0.42	0.44	0.15	0.27	0.15	0.43	0.57	0.39	0.22	0.39	0.14	0.11	0.19	0.18	0.14	0.24	0.66	0.34	1	0.49	0.51	0.44	0.19	0.11	0.27	0.17	0.19
1344	Human	f	1988	0.45	0.19	0.05	0.31	0.51	0.26	0.08	0.05	0.06	0.04	0.38	0.62	0.43	0.57	0.52	0.48	0.6	0.4	0.58	0.42	0.44	0.14	0.26	0.16	0.45	0.55	0.39	0.21	0.4	0.13	0.11	0.19	0.18	0.14	0.24	0.66	0.34	1	0.49	0.51	0.44	0.19	0.11	0.26	0.18	0.19
1345	Human	f	1988	0.45	0.2	0.05	0.31	0.51	0.26	0.08	0.05	0.07	0.03	0.39	0.61	0.41	0.59	0.52	0.48	0.61	0.39	0.58	0.42	0.43	0.15	0.27	0.15	0.44	0.56	0.4	0.21	0.39	0.13	0.11	0.19	0.18	0.14	0.24	0.65	0.35	1	0.49	0.51	0.44	0.19	0.11	0.26	0.18	0.19
1346	Human	f	1988	0.45	0.2	0.05	0.3	0.51	0.26	0.09	0.05	0.07	0.03	0.39	0.61	0.43	0.57	0.52	0.48	0.61	0.39	0.58	0.42	0.44	0.15	0.27	0.15	0.45	0.55	0.38	0.22	0.39	0.13	0.11	0.19	0.18	0.14	0.24	0.66	0.34	1	0.5	0.5	0.43	0.18	0.12	0.27	0.18	0.19
1347	Human	f	1988	0.45	0.19	0.05	0.31	0.5	0.27	0.09	0.05	0.06	0.03	0.4	0.6	0.42	0.58	0.53	0.47	0.62	0.38	0.58	0.42	0.44	0.15	0.26	0.15	0.44	0.56	0.39	0.22	0.39	0.13	0.11	0.19	0.18	0.14	0.24	0.67	0.33	1	0.49	0.51	0.44	0.19	0.11	0.27	0.17	0.19
1348	Human	f	1988	0.45	0.2	0.05	0.31	0.5	0.27	0.08	0.05	0.07	0.03	0.39	0.61	0.41	0.59	0.51	0.49	0.62	0.38	0.58	0.42	0.44	0.15	0.27	0.15	0.44	0.56	0.39	0.22	0.39	0.14	0.11	0.19	0.18	0.14	0.24	0.66	0.34	1	0.49	0.51	0.44	0.19	0.11	0.27	0.18	0.19
1349	Human	f	1988	0.45	0.19	0.05	0.31	0.5	0.26	0.08	0.05	0.06	0.04	0.38	0.62	0.43	0.57	0.53	0.47	0.6	0.4	0.58	0.42	0.45	0.15	0.26	0.15	0.45	0.55	0.4	0.21	0.4	0.13	0.11	0.19	0.18	0.14	0.24	0.66	0.34	1	0.5	0.5	0.44	0.19	0.1	0.26	0.18	0.19
1350	Human	f	1988	0.45	0.19	0.05	0.31	0.5	0.27	0.08	0.04	0.07	0.03	0.4	0.6	0.42	0.58	0.53	0.47	0.62	0.38	0.58	0.42	0.44	0.15	0.26	0.15	0.44	0.56	0.39	0.22	0.39	0.13	0.11	0.19	0.18	0.14	0.24	0.67	0.33	1	0.49	0.51	0.44	0.19	0.11	0.26	0.17	0.19
1351	Human	f	1988	0.45	0.19	0.05	0.31	0.51	0.26	0.09	0.05	0.06	0.04	0.38	0.62	0.42	0.58	0.52	0.48	0.61	0.39	0.58	0.42	0.44	0.14	0.26	0.16	0.44	0.56	0.39	0.21	0.4	0.14	0.11	0.19	0.18	0.14	0.24	0.66	0.34	1	0.49	0.51	0.44	0.19	0.1	0.26	0.17	0.19
1352	Human	f	1988	0.45	0.2	0.05	0.31	0.5	0.26	0.08	0.05	0.07	0.03	0.39	0.61	0.41	0.59	0.51	0.49	0.61	0.39	0.58	0.42	0.43	0.15	0.27	0.15	0.43	0.57	0.4	0.22	0.38	0.13	0.11	0.19	0.18	0.14	0.24	0.65	0.35	1	0.49	0.51	0.44	0.19	0.11	0.26	0.18	0.18
1353	Human	f	1988	0.45	0.19	0.05	0.31	0.52	0.26	0.09	0.05	0.06	0.03	0.38	0.62	0.42	0.58	0.51	0.49	0.61	0.39	0.58	0.42	0.43	0.15	0.27	0.15	0.45	0.55	0.4	0.23	0.38	0.14	0.11	0.19	0.18	0.14	0.24	0.65	0.35	1	0.48	0.52	0.44	0.18	0.11	0.27	0.18	0.19
1355	Human	f	1988	0.45	0.19	0.05	0.31	0.5	0.27	0.08	0.05	0.06	0.04	0.4	0.6	0.42	0.58	0.53	0.47	0.62	0.38	0.58	0.42	0.44	0.15	0.26	0.15	0.44	0.56	0.39	0.21	0.39	0.13	0.11	0.19	0.18	0.14	0.24	0.67	0.33	1	0.49	0.51	0.44	0.19	0.11	0.27	0.17	0.19
1356	Human	f	1988	0.45	0.19	0.05	0.3	0.5	0.26	0.08	0.05	0.07	0.03	0.39	0.61	0.41	0.59	0.52	0.48	0.61	0.39	0.57	0.43	0.43	0.15	0.26	0.15	0.45	0.55	0.4	0.22	0.38	0.13	0.11	0.19	0.18	0.15	0.24	0.66	0.34	1	0.5	0.5	0.44	0.19	0.11	0.26	0.18	0.19
1357	Human	f	1988	0.44	0.19	0.06	0.31	0.51	0.26	0.09	0.05	0.07	0.03	0.39	0.61	0.42	0.58	0.52	0.48	0.61	0.39	0.57	0.43	0.44	0.15	0.27	0.15	0.45	0.55	0.39	0.22	0.39	0.13	0.11	0.19	0.18	0.14	0.24	0.66	0.34	1	0.5	0.5	0.44	0.18	0.11	0.27	0.18	0.19
1359	Human	f	1988	0.45	0.2	0.05	0.3	0.5	0.27	0.08	0.04	0.07	0.04	0.39	0.61	0.41	0.59	0.52	0.48	0.61	0.39	0.59	0.41	0.43	0.15	0.27	0.15	0.45	0.55	0.4	0.22	0.38	0.14	0.11	0.19	0.18	0.14	0.24	0.65	0.35	1	0.48	0.52	0.44	0.19	0.11	0.26	0.18	0.19
1360	Human	f	1988	0.45	0.2	0.05	0.31	0.51	0.26	0.09	0.05	0.06	0.04	0.39	0.61	0.43	0.57	0.53	0.47	0.61	0.39	0.59	0.41	0.45	0.14	0.26	0.15	0.43	0.57	0.4	0.22	0.39	0.13	0.11	0.19	0.18	0.14	0.25	0.66	0.34	1	0.49	0.51	0.44	0.19	0.1	0.27	0.17	0.2
1361	Human	f	1988	0.45	0.19	0.05	0.3	0.51	0.26	0.08	0.04	0.07	0.04	0.39	0.61	0.42	0.58	0.52	0.48	0.63	0.37	0.57	0.43	0.43	0.15	0.27	0.15	0.44	0.56	0.39	0.22	0.39	0.14	0.11	0.19	0.19	0.14	0.24	0.66	0.34	1	0.49	0.51	0.44	0.19	0.11	0.27	0.17	0.19
1362	Human	f	1988	0.45	0.2	0.05	0.3	0.51	0.26	0.08	0.04	0.07	0.04	0.39	0.61	0.41	0.59	0.52	0.48	0.62	0.38	0.58	0.42	0.44	0.15	0.27	0.14	0.45	0.55	0.39	0.22	0.38	0.14	0.11	0.19	0.18	0.15	0.24	0.65	0.35	1	0.49	0.51	0.44	0.18	0.11	0.27	0.17	0.19
1363	Human	f	1988	0.45	0.2	0.05	0.31	0.51	0.26	0.09	0.05	0.06	0.04	0.39	0.61	0.43	0.57	0.53	0.47	0.61	0.39	0.59	0.41	0.45	0.14	0.26	0.15	0.43	0.57	0.4	0.22	0.39	0.13	0.11	0.19	0.18	0.14	0.25	0.67	0.33	1	0.49	0.51	0.44	0.19	0.1	0.27	0.17	0.2
1365	Human	f	1988	0.45	0.19	0.05	0.31	0.5	0.26	0.09	0.04	0.07	0.04	0.38	0.62	0.42	0.58	0.52	0.48	0.62	0.38	0.58	0.42	0.45	0.15	0.25	0.15	0.45	0.55	0.39	0.21	0.39	0.13	0.11	0.19	0.18	0.14	0.24	0.66	0.34	1	0.48	0.52	0.44	0.19	0.1	0.27	0.18	0.19
1366	Human	f	1988	0.45	0.2	0.05	0.31	0.5	0.27	0.08	0.05	0.07	0.04	0.39	0.61	0.42	0.58	0.53	0.47	0.62	0.38	0.58	0.42	0.43	0.15	0.27	0.15	0.44	0.56	0.39	0.22	0.39	0.13	0.11	0.19	0.18	0.14	0.24	0.66	0.34	1	0.49	0.51	0.44	0.19	0.11	0.27	0.17	0.19
1367	Human	f	1988	0.45	0.2	0.05	0.31	0.51	0.26	0.09	0.05	0.06	0.04	0.38	0.62	0.43	0.57	0.53	0.47	0.61	0.39	0.59	0.41	0.45	0.14	0.26	0.15	0.43	0.57	0.4	0.22	0.39	0.13	0.11	0.19	0.18	0.14	0.25	0.67	0.33	1	0.49	0.51	0.44	0.19	0.1	0.27	0.17	0.2
1368	Human	f	1988	0.45	0.2	0.05	0.3	0.5	0.27	0.08	0.04	0.07	0.04	0.39	0.61	0.41	0.59	0.52	0.48	0.61	0.39	0.59	0.41	0.43	0.15	0.27	0.15	0.45	0.55	0.4	0.22	0.38	0.14	0.11	0.19	0.18	0.14	0.24	0.65	0.35	1	0.48	0.52	0.44	0.19	0.11	0.26	0.18	0.19
1370	Human	f	1988	0.45	0.19	0.05	0.3	0.51	0.26	0.08	0.05	0.07	0.03	0.39	0.61	0.42	0.58	0.52	0.48	0.6	0.4	0.57	0.43	0.43	0.15	0.28	0.15	0.45	0.55	0.4	0.22	0.39	0.14	0.11	0.19	0.18	0.15	0.24	0.65	0.35	1	0.49	0.51	0.43	0.18	0.12	0.27	0.17	0.19
1371	Human	f	1988	0.45	0.19	0.05	0.31	0.5	0.26	0.08	0.05	0.06	0.04	0.38	0.62	0.43	0.57	0.52	0.48	0.61	0.39	0.58	0.42	0.44	0.15	0.26	0.15	0.45	0.55	0.4	0.22	0.39	0.14	0.11	0.19	0.18	0.14	0.24	0.66	0.34	1	0.49	0.51	0.44	0.19	0.11	0.26	0.18	0.19
1372	Human	f	1988	0.45	0.2	0.05	0.31	0.51	0.26	0.09	0.05	0.06	0.04	0.39	0.61	0.43	0.57	0.53	0.47	0.61	0.39	0.59	0.41	0.45	0.14	0.26	0.15	0.43	0.57	0.4	0.22	0.39	0.13	0.11	0.19	0.18	0.14	0.25	0.67	0.33	1	0.49	0.51	0.44	0.19	0.1	0.27	0.17	0.2
1373	Human	f	1988	0.45	0.19	0.05	0.31	0.51	0.26	0.08	0.05	0.06	0.04	0.38	0.62	0.43	0.57	0.52	0.48	0.6	0.4	0.58	0.42	0.44	0.14	0.26	0.16	0.45	0.55	0.39	0.21	0.4	0.13	0.11	0.19	0.18	0.14	0.24	0.66	0.34	1	0.49	0.51	0.44	0.19	0.11	0.26	0.18	0.19
1374	Human	f	1988	0.45	0.19	0.05	0.31	0.51	0.26	0.08	0.05	0.06	0.04	0.38	0.62	0.43	0.57	0.52	0.48	0.6	0.4	0.58	0.42	0.44	0.14	0.26	0.16	0.45	0.55	0.39	0.21	0.4	0.13	0.11	0.19	0.18	0.14	0.24	0.66	0.34	1	0.49	0.51	0.44	0.19	0.11	0.26	0.18	0.19
1376	Human	f	1988	0.45	0.19	0.05	0.31	0.51	0.27	0.08	0.05	0.07	0.03	0.4	0.6	0.43	0.57	0.53	0.47	0.62	0.38	0.58	0.42	0.44	0.15	0.26	0.15	0.45	0.55	0.39	0.22	0.39	0.13	0.11	0.19	0.18	0.14	0.24	0.66	0.34	1	0.5	0.5	0.43	0.19	0.11	0.27	0.17	0.19
1377	Human	f	1988	0.45	0.2	0.05	0.31	0.5	0.26	0.08	0.05	0.07	0.03	0.39	0.61	0.41	0.59	0.51	0.49	0.61	0.39	0.58	0.42	0.43	0.15	0.27	0.15	0.43	0.57	0.4	0.22	0.38	0.13	0.11	0.19	0.18	0.14	0.24	0.65	0.35	1	0.49	0.51	0.44	0.19	0.11	0.26	0.18	0.18
1378	Human	f	1988	0.45	0.19	0.05	0.31	0.5	0.27	0.08	0.05	0.07	0.04	0.39	0.61	0.42	0.58	0.53	0.47	0.62	0.38	0.58	0.42	0.44	0.15	0.26	0.15	0.44	0.56	0.39	0.22	0.39	0.13	0.11	0.19	0.18	0.14	0.24	0.66	0.34	1	0.49	0.51	0.44	0.19	0.11	0.27	0.17	0.19
1379	Human	f	1988	0.45	0.2	0.05	0.3	0.51	0.25	0.09	0.05	0.07	0.03	0.39	0.61	0.43	0.57	0.52	0.48	0.61	0.39	0.58	0.42	0.44	0.15	0.27	0.15	0.45	0.55	0.38	0.22	0.39	0.13	0.11	0.19	0.18	0.14	0.24	0.66	0.34	1	0.5	0.5	0.43	0.18	0.12	0.27	0.18	0.19
1380	Human	f	1988	0.45	0.19	0.05	0.31	0.51	0.26	0.08	0.05	0.07	0.03	0.39	0.61	0.42	0.58	0.52	0.48	0.63	0.37	0.57	0.43	0.43	0.15	0.27	0.15	0.44	0.56	0.39	0.22	0.39	0.14	0.11	0.19	0.19	0.14	0.24	0.66	0.34	1	0.49	0.51	0.44	0.18	0.11	0.27	0.17	0.19
1381	Human	f	1988	0.45	0.19	0.05	0.31	0.51	0.26	0.08	0.05	0.07	0.03	0.39	0.61	0.4	0.6	0.52	0.48	0.61	0.39	0.57	0.43	0.43	0.15	0.27	0.15	0.45	0.55	0.4	0.22	0.38	0.14	0.11	0.19	0.18	0.14	0.24	0.65	0.35	1	0.5	0.5	0.44	0.19	0.11	0.26	0.18	0.19
1382	Human	f	1988	0.45	0.19	0.05	0.31	0.51	0.26	0.08	0.05	0.07	0.04	0.39	0.61	0.41	0.59	0.52	0.48	0.61	0.39	0.58	0.42	0.43	0.15	0.27	0.15	0.45	0.55	0.4	0.21	0.38	0.13	0.11	0.19	0.18	0.14	0.24	0.65	0.35	1	0.5	0.5	0.44	0.19	0.11	0.26	0.18	0.19
1383	Human	f	1988	0.45	0.19	0.05	0.31	0.51	0.26	0.08	0.05	0.07	0.04	0.4	0.6	0.41	0.59	0.52	0.48	0.62	0.38	0.58	0.42	0.43	0.15	0.27	0.15	0.45	0.55	0.4	0.21	0.39	0.13	0.11	0.19	0.18	0.14	0.24	0.65	0.35	1	0.5	0.5	0.44	0.19	0.11	0.26	0.18	0.19
1384	Human	f	1988	0.45	0.19	0.05	0.31	0.5	0.26	0.08	0.05	0.07	0.03	0.39	0.61	0.41	0.59	0.52	0.48	0.62	0.38	0.58	0.42	0.43	0.15	0.27	0.15	0.45	0.55	0.4	0.21	0.38	0.13	0.11	0.19	0.18	0.14	0.24	0.65	0.35	1	0.5	0.5	0.44	0.19	0.11	0.26	0.18	0.19
1385	Human	f	1988	0.45	0.19	0.05	0.31	0.51	0.26	0.08	0.05	0.07	0.04	0.39	0.61	0.43	0.57	0.52	0.48	0.62	0.38	0.58	0.42	0.45	0.15	0.25	0.15	0.45	0.55	0.39	0.22	0.39	0.13	0.11	0.19	0.18	0.14	0.24	0.65	0.35	1	0.48	0.52	0.44	0.19	0.1	0.27	0.18	0.19
1387	Human	f	1988	0.45	0.19	0.05	0.31	0.5	0.27	0.08	0.05	0.07	0.03	0.39	0.61	0.42	0.58	0.53	0.47	0.63	0.37	0.58	0.42	0.43	0.15	0.27	0.15	0.44	0.56	0.39	0.21	0.39	0.14	0.11	0.19	0.18	0.14	0.24	0.66	0.34	1	0.49	0.51	0.44	0.19	0.11	0.26	0.18	0.18
1388	Human	f	1988	0.45	0.19	0.05	0.31	0.5	0.26	0.09	0.05	0.06	0.04	0.38	0.62	0.42	0.58	0.52	0.48	0.61	0.39	0.58	0.42	0.45	0.15	0.26	0.14	0.45	0.55	0.39	0.21	0.39	0.13	0.11	0.19	0.18	0.14	0.24	0.66	0.34	1	0.49	0.51	0.44	0.19	0.1	0.26	0.18	0.19
1389	Human	f	1988	0.45	0.19	0.05	0.3	0.51	0.26	0.08	0.05	0.07	0.03	0.39	0.61	0.42	0.58	0.52	0.48	0.61	0.39	0.58	0.42	0.43	0.15	0.28	0.15	0.45	0.55	0.4	0.21	0.39	0.14	0.11	0.19	0.18	0.15	0.24	0.65	0.35	1	0.49	0.51	0.42	0.19	0.12	0.27	0.17	0.19
1390	Human	f	1988	0.45	0.2	0.05	0.31	0.5	0.26	0.08	0.05	0.07	0.03	0.39	0.61	0.41	0.59	0.51	0.49	0.61	0.39	0.58	0.42	0.43	0.15	0.27	0.15	0.43	0.57	0.4	0.22	0.38	0.13	0.11	0.19	0.18	0.14	0.24	0.65	0.35	1	0.49	0.51	0.44	0.19	0.11	0.26	0.18	0.18
1391	Human	f	1988	0.45	0.2	0.05	0.3	0.5	0.26	0.08	0.05	0.06	0.04	0.38	0.62	0.42	0.58	0.51	0.49	0.61	0.39	0.58	0.42	0.45	0.15	0.26	0.15	0.46	0.54	0.39	0.21	0.39	0.14	0.11	0.19	0.18	0.14	0.24	0.66	0.34	1	0.49	0.51	0.44	0.19	0.11	0.26	0.18	0.19
1392	Human	f	1988	0.45	0.19	0.05	0.31	0.51	0.26	0.08	0.05	0.07	0.04	0.38	0.62	0.43	0.57	0.52	0.48	0.62	0.38	0.58	0.42	0.45	0.15	0.25	0.15	0.45	0.55	0.39	0.22	0.39	0.13	0.11	0.19	0.18	0.14	0.24	0.65	0.35	1	0.48	0.52	0.44	0.19	0.1	0.27	0.18	0.19
1393	Human	f	1988	0.45	0.2	0.05	0.31	0.51	0.26	0.09	0.05	0.06	0.04	0.38	0.62	0.43	0.57	0.53	0.47	0.61	0.39	0.59	0.41	0.45	0.14	0.26	0.15	0.43	0.57	0.4	0.22	0.39	0.13	0.11	0.19	0.18	0.14	0.25	0.67	0.33	1	0.49	0.51	0.44	0.19	0.1	0.27	0.17	0.2
1394	Human	f	1988	0.45	0.19	0.05	0.3	0.51	0.26	0.08	0.05	0.07	0.03	0.39	0.61	0.42	0.58	0.52	0.48	0.61	0.39	0.57	0.43	0.42	0.15	0.28	0.15	0.45	0.55	0.4	0.22	0.39	0.14	0.11	0.19	0.18	0.14	0.24	0.65	0.35	1	0.49	0.51	0.43	0.18	0.11	0.27	0.17	0.19
1395	Human	f	1988	0.45	0.19	0.05	0.31	0.51	0.26	0.08	0.05	0.06	0.04	0.39	0.61	0.43	0.57	0.53	0.47	0.61	0.39	0.59	0.41	0.44	0.15	0.26	0.15	0.46	0.54	0.39	0.21	0.39	0.14	0.11	0.19	0.18	0.14	0.24	0.65	0.35	1	0.49	0.51	0.44	0.19	0.11	0.26	0.18	0.19
1397	Human	f	1988	0.45	0.19	0.05	0.31	0.5	0.27	0.08	0.05	0.06	0.04	0.4	0.6	0.42	0.58	0.53	0.47	0.62	0.38	0.58	0.42	0.44	0.15	0.26	0.15	0.44	0.56	0.39	0.21	0.39	0.13	0.11	0.19	0.18	0.14	0.24	0.67	0.33	1	0.49	0.51	0.44	0.19	0.11	0.27	0.17	0.19
1398	Human	f	1988	0.44	0.2	0.05	0.31	0.51	0.25	0.09	0.05	0.06	0.04	0.38	0.62	0.44	0.56	0.52	0.48	0.61	0.39	0.57	0.43	0.44	0.14	0.26	0.15	0.45	0.55	0.4	0.21	0.4	0.14	0.11	0.19	0.18	0.14	0.24	0.66	0.34	1	0.48	0.52	0.44	0.19	0.11	0.26	0.18	0.19
1399	Human	f	1988	0.45	0.19	0.05	0.31	0.5	0.27	0.08	0.05	0.07	0.04	0.39	0.61	0.41	0.59	0.51	0.49	0.62	0.38	0.58	0.42	0.44	0.15	0.27	0.15	0.44	0.56	0.39	0.22	0.39	0.14	0.11	0.19	0.18	0.14	0.24	0.66	0.34	1	0.49	0.51	0.44	0.19	0.11	0.27	0.18	0.19
1400	Human	f	1988	0.45	0.19	0.05	0.31	0.51	0.26	0.08	0.05	0.07	0.04	0.39	0.61	0.42	0.58	0.53	0.47	0.62	0.38	0.59	0.41	0.44	0.14	0.27	0.15	0.43	0.57	0.39	0.21	0.39	0.14	0.11	0.19	0.18	0.15	0.24	0.65	0.35	1	0.48	0.52	0.44	0.19	0.11	0.27	0.18	0.19
1401	Human	f	1988	0.45	0.19	0.05	0.31	0.5	0.26	0.08	0.05	0.06	0.04	0.38	0.62	0.43	0.57	0.52	0.48	0.61	0.39	0.58	0.42	0.44	0.15	0.26	0.15	0.45	0.55	0.4	0.22	0.39	0.14	0.11	0.19	0.18	0.14	0.24	0.66	0.34	1	0.49	0.51	0.44	0.19	0.11	0.26	0.18	0.19
1403	Human	f	1988	0.44	0.19	0.06	0.31	0.51	0.25	0.09	0.05	0.07	0.03	0.39	0.61	0.42	0.58	0.52	0.48	0.61	0.39	0.57	0.43	0.44	0.15	0.27	0.15	0.45	0.55	0.39	0.22	0.39	0.13	0.11	0.19	0.18	0.14	0.24	0.66	0.34	1	0.5	0.5	0.44	0.18	0.11	0.27	0.18	0.19
1405	Human	f	1988	0.45	0.19	0.05	0.31	0.51	0.25	0.09	0.05	0.06	0.03	0.38	0.62	0.42	0.58	0.51	0.49	0.61	0.39	0.58	0.42	0.43	0.15	0.27	0.15	0.45	0.55	0.4	0.23	0.38	0.14	0.11	0.19	0.18	0.14	0.24	0.65	0.35	1	0.48	0.52	0.44	0.18	0.11	0.27	0.18	0.19
1406	Human	f	1988	0.45	0.19	0.05	0.31	0.51	0.26	0.09	0.05	0.07	0.03	0.39	0.61	0.43	0.57	0.52	0.48	0.61	0.39	0.58	0.42	0.44	0.15	0.27	0.15	0.45	0.55	0.38	0.22	0.39	0.13	0.11	0.19	0.18	0.14	0.24	0.66	0.34	1	0.5	0.5	0.43	0.17	0.12	0.28	0.18	0.19
1407	Human	f	1988	0.45	0.19	0.05	0.31	0.51	0.26	0.08	0.05	0.07	0.03	0.39	0.61	0.41	0.59	0.52	0.48	0.63	0.37	0.58	0.42	0.43	0.15	0.27	0.15	0.44	0.56	0.39	0.22	0.39	0.14	0.11	0.19	0.18	0.14	0.24	0.66	0.34	1	0.49	0.51	0.44	0.19	0.11	0.27	0.17	0.19
1408	Human	f	1988	0.45	0.2	0.05	0.31	0.51	0.26	0.08	0.05	0.07	0.03	0.39	0.61	0.41	0.59	0.52	0.48	0.61	0.39	0.58	0.42	0.43	0.15	0.27	0.15	0.44	0.56	0.4	0.22	0.39	0.13	0.11	0.19	0.18	0.14	0.24	0.65	0.35	1	0.49	0.51	0.44	0.19	0.11	0.26	0.18	0.19
1410	Human	f	1988	0.45	0.2	0.05	0.31	0.51	0.26	0.09	0.05	0.06	0.04	0.38	0.62	0.43	0.57	0.53	0.47	0.61	0.39	0.59	0.41	0.44	0.14	0.26	0.16	0.43	0.57	0.4	0.22	0.39	0.13	0.11	0.19	0.18	0.14	0.25	0.67	0.33	1	0.49	0.51	0.44	0.19	0.1	0.27	0.17	0.2
1411	Human	f	1988	0.45	0.19	0.05	0.31	0.5	0.27	0.08	0.05	0.07	0.04	0.39	0.61	0.41	0.59	0.51	0.49	0.62	0.38	0.58	0.42	0.44	0.15	0.27	0.15	0.44	0.56	0.39	0.22	0.39	0.14	0.11	0.19	0.18	0.14	0.24	0.66	0.34	1	0.49	0.51	0.43	0.19	0.11	0.27	0.18	0.19
1412	Human	f	1988	0.45	0.19	0.05	0.31	0.5	0.26	0.08	0.04	0.07	0.04	0.39	0.61	0.42	0.58	0.52	0.48	0.63	0.37	0.58	0.42	0.43	0.15	0.27	0.15	0.44	0.56	0.39	0.22	0.39	0.14	0.11	0.19	0.18	0.14	0.24	0.66	0.34	1	0.49	0.51	0.44	0.19	0.11	0.26	0.17	0.19
1413	Human	f	1988	0.44	0.19	0.06	0.31	0.51	0.26	0.08	0.05	0.07	0.03	0.39	0.61	0.42	0.58	0.52	0.48	0.61	0.39	0.57	0.43	0.44	0.15	0.27	0.15	0.45	0.55	0.39	0.22	0.39	0.13	0.11	0.19	0.18	0.14	0.24	0.66	0.34	1	0.5	0.5	0.44	0.18	0.11	0.27	0.18	0.19
1414	Human	f	1988	0.45	0.19	0.05	0.31	0.5	0.27	0.08	0.05	0.07	0.03	0.39	0.61	0.42	0.58	0.53	0.47	0.62	0.38	0.58	0.42	0.43	0.15	0.27	0.15	0.44	0.56	0.39	0.22	0.39	0.13	0.11	0.19	0.18	0.14	0.24	0.66	0.34	1	0.49	0.51	0.44	0.19	0.11	0.27	0.17	0.19
1416	Human	f	1988	0.45	0.19	0.05	0.31	0.5	0.26	0.09	0.05	0.06	0.04	0.38	0.62	0.42	0.58	0.54	0.46	0.6	0.4	0.58	0.42	0.45	0.15	0.26	0.15	0.45	0.55	0.4	0.21	0.39	0.13	0.11	0.19	0.18	0.14	0.24	0.65	0.35	1	0.49	0.51	0.45	0.19	0.1	0.26	0.18	0.19
1417	Human	f	1988	0.45	0.19	0.05	0.31	0.51	0.26	0.08	0.05	0.06	0.04	0.38	0.62	0.42	0.58	0.52	0.48	0.61	0.39	0.57	0.43	0.44	0.14	0.26	0.16	0.44	0.56	0.39	0.21	0.4	0.14	0.11	0.19	0.18	0.14	0.24	0.66	0.34	1	0.49	0.51	0.45	0.19	0.1	0.26	0.18	0.19
1418	Human	f	1988	0.45	0.19	0.05	0.31	0.51	0.26	0.08	0.05	0.06	0.04	0.38	0.62	0.43	0.57	0.52	0.48	0.6	0.4	0.58	0.42	0.44	0.14	0.26	0.16	0.45	0.55	0.39	0.21	0.4	0.13	0.11	0.19	0.18	0.14	0.24	0.66	0.34	1	0.49	0.51	0.44	0.19	0.11	0.26	0.18	0.19
1419	Human	f	1988	0.45	0.19	0.05	0.31	0.5	0.27	0.08	0.05	0.06	0.04	0.4	0.6	0.42	0.58	0.53	0.47	0.62	0.38	0.58	0.42	0.44	0.15	0.26	0.15	0.44	0.56	0.39	0.22	0.39	0.13	0.11	0.19	0.18	0.14	0.24	0.67	0.33	1	0.49	0.51	0.44	0.19	0.11	0.27	0.17	0.19
1420	Human	f	1988	0.45	0.19	0.05	0.31	0.5	0.27	0.08	0.05	0.07	0.04	0.39	0.61	0.41	0.59	0.51	0.49	0.62	0.38	0.58	0.42	0.44	0.15	0.27	0.15	0.44	0.56	0.39	0.22	0.39	0.14	0.11	0.19	0.18	0.14	0.24	0.66	0.34	1	0.49	0.51	0.44	0.19	0.11	0.27	0.18	0.19
1421	Human	f	1988	0.45	0.2	0.05	0.3	0.51	0.26	0.09	0.05	0.07	0.03	0.39	0.61	0.43	0.57	0.52	0.48	0.61	0.39	0.57	0.43	0.44	0.15	0.27	0.15	0.45	0.55	0.38	0.22	0.39	0.13	0.11	0.19	0.18	0.14	0.24	0.66	0.34	1	0.5	0.5	0.43	0.18	0.12	0.27	0.18	0.19
1423	Human	f	1988	0.45	0.19	0.05	0.31	0.5	0.27	0.08	0.05	0.07	0.04	0.39	0.61	0.41	0.59	0.51	0.49	0.62	0.38	0.58	0.42	0.44	0.15	0.27	0.15	0.44	0.56	0.39	0.22	0.39	0.14	0.11	0.19	0.18	0.14	0.24	0.66	0.34	1	0.49	0.51	0.44	0.19	0.11	0.27	0.18	0.19
1424	Human	f	1988	0.45	0.19	0.05	0.31	0.51	0.26	0.08	0.05	0.06	0.04	0.38	0.62	0.42	0.58	0.54	0.46	0.6	0.4	0.58	0.42	0.44	0.15	0.26	0.15	0.45	0.55	0.4	0.21	0.39	0.13	0.11	0.19	0.18	0.14	0.24	0.65	0.35	1	0.49	0.51	0.44	0.19	0.1	0.26	0.18	0.19
1426	Human	f	1988	0.45	0.19	0.05	0.31	0.51	0.26	0.08	0.05	0.07	0.03	0.39	0.61	0.42	0.58	0.52	0.48	0.63	0.37	0.57	0.43	0.43	0.15	0.27	0.15	0.44	0.56	0.39	0.22	0.39	0.14	0.11	0.19	0.19	0.14	0.24	0.66	0.34	1	0.49	0.51	0.44	0.19	0.11	0.27	0.17	0.19
1428	Human	f	1988	0.45	0.19	0.05	0.31	0.51	0.26	0.08	0.05	0.07	0.03	0.39	0.61	0.42	0.58	0.52	0.48	0.63	0.37	0.57	0.43	0.43	0.15	0.27	0.15	0.44	0.56	0.39	0.22	0.39	0.14	0.11	0.19	0.19	0.14	0.24	0.66	0.34	1	0.49	0.51	0.44	0.18	0.11	0.27	0.17	0.19
1429	Human	f	1988	0.45	0.19	0.05	0.31	0.5	0.27	0.09	0.05	0.06	0.03	0.4	0.6	0.42	0.58	0.53	0.47	0.62	0.38	0.58	0.42	0.44	0.15	0.26	0.15	0.44	0.56	0.39	0.22	0.39	0.13	0.11	0.19	0.18	0.14	0.24	0.67	0.33	1	0.49	0.51	0.44	0.19	0.11	0.27	0.17	0.19
1430	Human	f	1988	0.44	0.19	0.06	0.31	0.51	0.26	0.08	0.05	0.07	0.03	0.39	0.61	0.42	0.58	0.52	0.48	0.61	0.39	0.57	0.43	0.44	0.15	0.27	0.15	0.45	0.55	0.39	0.22	0.39	0.13	0.11	0.19	0.18	0.14	0.24	0.66	0.34	1	0.5	0.5	0.44	0.18	0.11	0.27	0.18	0.19
1433	Human	f	1988	0.45	0.2	0.05	0.3	0.5	0.26	0.09	0.05	0.07	0.03	0.39	0.61	0.43	0.57	0.52	0.48	0.61	0.39	0.58	0.42	0.44	0.15	0.27	0.15	0.45	0.55	0.38	0.22	0.39	0.13	0.11	0.19	0.18	0.14	0.24	0.66	0.34	1	0.5	0.5	0.43	0.18	0.12	0.27	0.18	0.19
1434	Human	f	1988	0.45	0.19	0.06	0.3	0.51	0.25	0.08	0.05	0.07	0.03	0.39	0.61	0.42	0.58	0.52	0.48	0.61	0.39	0.57	0.43	0.43	0.15	0.27	0.15	0.45	0.55	0.39	0.22	0.39	0.13	0.11	0.19	0.18	0.14	0.24	0.65	0.35	1	0.5	0.5	0.44	0.18	0.11	0.27	0.18	0.19
1435	Human	f	1988	0.45	0.19	0.06	0.3	0.51	0.25	0.08	0.05	0.07	0.03	0.38	0.62	0.42	0.58	0.52	0.48	0.61	0.39	0.57	0.43	0.43	0.15	0.27	0.15	0.45	0.55	0.39	0.22	0.39	0.13	0.11	0.19	0.18	0.14	0.24	0.65	0.35	1	0.5	0.5	0.44	0.18	0.11	0.27	0.18	0.19
1437	Human	f	1988	0.45	0.19	0.05	0.31	0.5	0.27	0.08	0.05	0.07	0.03	0.39	0.61	0.42	0.58	0.5	0.5	0.62	0.38	0.58	0.42	0.42	0.15	0.28	0.15	0.43	0.57	0.39	0.21	0.4	0.14	0.11	0.19	0.18	0.14	0.24	0.66	0.34	1	0.48	0.52	0.44	0.19	0.11	0.27	0.18	0.19
1439	Human	f	1988	0.45	0.19	0.05	0.31	0.51	0.26	0.08	0.05	0.07	0.03	0.39	0.61	0.41	0.59	0.52	0.48	0.62	0.38	0.58	0.42	0.44	0.15	0.26	0.15	0.45	0.55	0.4	0.21	0.38	0.13	0.11	0.19	0.18	0.14	0.24	0.66	0.34	1	0.5	0.5	0.44	0.19	0.11	0.26	0.18	0.19
1440	Human	f	1988	0.45	0.19	0.05	0.3	0.5	0.26	0.08	0.05	0.07	0.04	0.39	0.61	0.41	0.59	0.52	0.48	0.61	0.39	0.58	0.42	0.43	0.15	0.27	0.15	0.45	0.55	0.39	0.22	0.39	0.14	0.12	0.19	0.17	0.14	0.24	0.66	0.34	1	0.49	0.51	0.44	0.18	0.11	0.27	0.18	0.19
1441	Human	f	1988	0.45	0.19	0.05	0.31	0.51	0.26	0.08	0.05	0.07	0.03	0.39	0.61	0.42	0.58	0.52	0.48	0.63	0.37	0.57	0.43	0.43	0.15	0.27	0.15	0.44	0.56	0.39	0.22	0.39	0.14	0.11	0.19	0.19	0.14	0.24	0.66	0.34	1	0.49	0.51	0.44	0.19	0.11	0.27	0.17	0.19
1442	Human	f	1988	0.44	0.2	0.05	0.31	0.51	0.26	0.08	0.05	0.07	0.03	0.39	0.61	0.41	0.59	0.52	0.48	0.61	0.39	0.58	0.42	0.43	0.15	0.27	0.15	0.44	0.56	0.4	0.22	0.38	0.13	0.11	0.19	0.18	0.14	0.24	0.65	0.35	1	0.49	0.51	0.44	0.19	0.11	0.26	0.18	0.19
1443	Human	f	1988	0.45	0.19	0.05	0.31	0.5	0.26	0.08	0.05	0.07	0.04	0.38	0.62	0.43	0.57	0.52	0.48	0.61	0.39	0.58	0.42	0.44	0.15	0.26	0.15	0.44	0.56	0.4	0.21	0.39	0.13	0.11	0.19	0.18	0.14	0.24	0.66	0.34	1	0.49	0.51	0.44	0.19	0.1	0.26	0.18	0.19
1444	Human	f	1988	0.45	0.19	0.05	0.31	0.5	0.26	0.08	0.05	0.07	0.04	0.38	0.62	0.43	0.57	0.52	0.48	0.61	0.39	0.58	0.42	0.44	0.15	0.26	0.15	0.44	0.56	0.4	0.21	0.39	0.13	0.11	0.19	0.18	0.14	0.24	0.66	0.34	1	0.49	0.51	0.44	0.19	0.1	0.26	0.18	0.19
1445	Human	f	1988	0.45	0.19	0.05	0.31	0.5	0.26	0.08	0.05	0.06	0.04	0.38	0.62	0.43	0.57	0.52	0.48	0.61	0.39	0.58	0.42	0.44	0.15	0.26	0.15	0.45	0.55	0.4	0.22	0.39	0.14	0.11	0.19	0.18	0.14	0.24	0.66	0.34	1	0.49	0.51	0.44	0.19	0.11	0.26	0.18	0.19
1447	Human	f	1988	0.45	0.2	0.05	0.31	0.51	0.26	0.08	0.05	0.06	0.04	0.38	0.62	0.43	0.57	0.53	0.47	0.61	0.39	0.59	0.41	0.45	0.14	0.26	0.15	0.44	0.56	0.4	0.21	0.39	0.13	0.11	0.19	0.18	0.14	0.25	0.67	0.33	1	0.48	0.52	0.44	0.19	0.11	0.27	0.18	0.19
1448	Human	f	1988	0.45	0.2	0.05	0.31	0.51	0.26	0.08	0.05	0.07	0.03	0.39	0.61	0.41	0.59	0.52	0.48	0.61	0.39	0.58	0.42	0.43	0.15	0.27	0.15	0.44	0.56	0.4	0.22	0.38	0.13	0.11	0.19	0.18	0.14	0.24	0.65	0.35	1	0.49	0.51	0.44	0.19	0.11	0.26	0.18	0.18
1504	Human	f	1988	0.45	0.19	0.05	0.31	0.5	0.26	0.09	0.05	0.06	0.04	0.38	0.62	0.42	0.58	0.51	0.49	0.61	0.39	0.58	0.42	0.45	0.15	0.26	0.15	0.45	0.55	0.39	0.21	0.39	0.14	0.11	0.19	0.18	0.14	0.24	0.65	0.35	1	0.49	0.51	0.44	0.19	0.11	0.26	0.18	0.19
1807	Human	f	1988	0.45	0.2	0.05	0.3	0.51	0.26	0.09	0.05	0.06	0.04	0.38	0.62	0.42	0.58	0.51	0.49	0.61	0.39	0.58	0.42	0.44	0.15	0.26	0.15	0.43	0.57	0.4	0.21	0.39	0.14	0.11	0.19	0.19	0.14	0.24	0.66	0.34	1	0.49	0.51	0.44	0.19	0.1	0.27	0.18	0.19
1857	Human	f	1988	0.45	0.19	0.05	0.3	0.5	0.26	0.09	0.05	0.07	0.04	0.38	0.62	0.43	0.57	0.5	0.5	0.6	0.4	0.58	0.42	0.44	0.14	0.26	0.16	0.43	0.57	0.39	0.21	0.39	0.14	0.11	0.18	0.18	0.14	0.25	0.65	0.35	1	0.49	0.51	0.44	0.19	0.1	0.27	0.18	0.19
1860	Human	f	1988	0.45	0.2	0.05	0.31	0.51	0.26	0.09	0.04	0.07	0.03	0.4	0.6	0.42	0.58	0.5	0.5	0.61	0.39	0.58	0.42	0.44	0.15	0.26	0.15	0.45	0.55	0.39	0.22	0.39	0.14	0.11	0.19	0.18	0.14	0.24	0.64	0.36	1	0.49	0.51	0.44	0.18	0.11	0.27	0.18	0.19
1874	Human	f	1988	0.44	0.19	0.05	0.31	0.5	0.26	0.09	0.05	0.06	0.04	0.38	0.62	0.43	0.57	0.51	0.49	0.6	0.4	0.58	0.42	0.44	0.15	0.26	0.15	0.45	0.55	0.39	0.21	0.4	0.14	0.11	0.19	0.18	0.14	0.24	0.65	0.35	1	0.48	0.52	0.44	0.19	0.1	0.26	0.18	0.19
1875	Human	f	1988	0.44	0.19	0.05	0.31	0.5	0.26	0.09	0.05	0.06	0.04	0.38	0.62	0.43	0.57	0.51	0.49	0.61	0.39	0.58	0.42	0.44	0.15	0.26	0.15	0.44	0.56	0.39	0.22	0.39	0.14	0.11	0.19	0.18	0.14	0.24	0.65	0.35	1	0.48	0.52	0.44	0.19	0.11	0.27	0.18	0.19
1876	Human	f	1988	0.45	0.19	0.05	0.31	0.51	0.26	0.08	0.05	0.07	0.03	0.38	0.62	0.42	0.58	0.51	0.49	0.62	0.38	0.58	0.42	0.44	0.14	0.27	0.15	0.44	0.56	0.39	0.22	0.39	0.14	0.11	0.19	0.18	0.14	0.24	0.65	0.35	1	0.49	0.51	0.44	0.19	0.11	0.27	0.17	0.19
1894	Human	f	1988	0.45	0.19	0.05	0.31	0.51	0.25	0.08	0.05	0.06	0.04	0.38	0.62	0.43	0.57	0.51	0.49	0.6	0.4	0.58	0.42	0.44	0.15	0.26	0.15	0.44	0.56	0.39	0.21	0.39	0.14	0.11	0.19	0.18	0.14	0.24	0.65	0.35	1	0.49	0.51	0.44	0.19	0.1	0.27	0.18	0.19
1895	Human	f	1988	0.45	0.19	0.04	0.31	0.51	0.26	0.09	0.05	0.07	0.04	0.39	0.61	0.42	0.58	0.51	0.49	0.61	0.39	0.58	0.42	0.44	0.15	0.26	0.15	0.44	0.56	0.39	0.22	0.39	0.14	0.11	0.19	0.18	0.14	0.24	0.66	0.34	1	0.49	0.51	0.42	0.19	0.12	0.28	0.18	0.18
1912	Human	f	1988	0.45	0.19	0.04	0.31	0.51	0.26	0.09	0.05	0.06	0.04	0.38	0.62	0.43	0.57	0.51	0.49	0.61	0.39	0.58	0.42	0.44	0.14	0.26	0.15	0.44	0.56	0.39	0.21	0.39	0.14	0.11	0.19	0.18	0.14	0.24	0.65	0.35	1	0.49	0.51	0.44	0.19	0.11	0.26	0.19	0.18
2159	Human	f	1988	0.44	0.2	0.05	0.3	0.5	0.26	0.09	0.05	0.06	0.04	0.39	0.61	0.42	0.58	0.52	0.48	0.61	0.39	0.58	0.42	0.44	0.15	0.27	0.15	0.45	0.55	0.4	0.21	0.39	0.13	0.11	0.19	0.19	0.14	0.24	0.66	0.34	1	0.49	0.51	0.44	0.19	0.1	0.27	0.18	0.19
2166	Human	f	1988	0.45	0.19	0.05	0.31	0.51	0.26	0.08	0.05	0.07	0.04	0.39	0.61	0.41	0.59	0.5	0.5	0.62	0.38	0.58	0.42	0.43	0.15	0.28	0.15	0.44	0.56	0.39	0.22	0.39	0.14	0.11	0.19	0.18	0.14	0.24	0.64	0.36	1	0.49	0.51	0.44	0.18	0.11	0.27	0.18	0.19
2189	Human	f	1988	0.43	0.2	0.06	0.31	0.51	0.26	0.08	0.05	0.07	0.03	0.39	0.61	0.42	0.58	0.51	0.49	0.61	0.39	0.58	0.42	0.43	0.15	0.27	0.15	0.45	0.55	0.39	0.22	0.39	0.14	0.11	0.19	0.18	0.14	0.24	0.65	0.35	1	0.49	0.51	0.43	0.19	0.11	0.27	0.18	0.19
2190	Human	f	1988	0.44	0.21	0.05	0.3	0.51	0.26	0.08	0.05	0.07	0.03	0.38	0.62	0.41	0.59	0.5	0.5	0.61	0.39	0.58	0.42	0.45	0.15	0.26	0.14	0.44	0.56	0.4	0.21	0.39	0.14	0.11	0.19	0.17	0.14	0.24	0.64	0.36	1	0.49	0.51	0.44	0.17	0.11	0.28	0.18	0.19
2193	Human	f	1988	0.45	0.2	0.05	0.3	0.51	0.26	0.08	0.05	0.07	0.03	0.38	0.62	0.4	0.6	0.52	0.48	0.61	0.39	0.58	0.42	0.43	0.15	0.28	0.15	0.45	0.55	0.39	0.22	0.38	0.13	0.11	0.19	0.18	0.15	0.23	0.64	0.36	1	0.48	0.52	0.42	0.2	0.11	0.27	0.17	0.19
2210	Human	f	1988	0.45	0.19	0.05	0.31	0.51	0.25	0.09	0.05	0.06	0.04	0.38	0.62	0.42	0.58	0.52	0.48	0.61	0.39	0.58	0.42	0.44	0.15	0.26	0.15	0.44	0.56	0.39	0.22	0.39	0.13	0.11	0.19	0.18	0.14	0.24	0.65	0.35	1	0.48	0.52	0.44	0.19	0.1	0.27	0.19	0.18
2219	Human	f	1988	0.45	0.19	0.05	0.31	0.51	0.25	0.09	0.05	0.07	0.03	0.38	0.62	0.42	0.58	0.52	0.48	0.61	0.39	0.58	0.42	0.44	0.15	0.26	0.15	0.45	0.55	0.38	0.22	0.39	0.14	0.11	0.19	0.18	0.14	0.24	0.65	0.35	1	0.5	0.5	0.43	0.18	0.12	0.27	0.18	0.19
2522	Human	f	1988	0.45	0.2	0.05	0.3	0.51	0.26	0.08	0.05	0.07	0.03	0.38	0.62	0.42	0.58	0.51	0.49	0.62	0.38	0.58	0.42	0.44	0.15	0.26	0.15	0.44	0.56	0.39	0.22	0.39	0.13	0.11	0.19	0.19	0.15	0.24	0.66	0.34	1	0.49	0.51	0.43	0.19	0.11	0.27	0.17	0.19
2523	Human	f	1988	0.45	0.19	0.05	0.31	0.51	0.26	0.08	0.05	0.07	0.04	0.39	0.61	0.42	0.58	0.51	0.49	0.62	0.38	0.58	0.42	0.44	0.15	0.26	0.15	0.43	0.57	0.39	0.22	0.39	0.14	0.11	0.18	0.19	0.14	0.24	0.66	0.34	1	0.48	0.52	0.43	0.19	0.11	0.27	0.18	0.19
2524	Human	f	1988	0.44	0.2	0.05	0.31	0.5	0.27	0.08	0.05	0.07	0.03	0.39	0.61	0.42	0.58	0.51	0.49	0.62	0.38	0.58	0.42	0.43	0.15	0.27	0.15	0.44	0.56	0.39	0.22	0.39	0.14	0.11	0.18	0.19	0.14	0.24	0.66	0.34	1	0.49	0.51	0.43	0.19	0.11	0.27	0.17	0.19
2538	Human	f	1988	0.45	0.19	0.05	0.3	0.5	0.26	0.08	0.05	0.07	0.04	0.39	0.61	0.41	0.59	0.5	0.5	0.61	0.39	0.57	0.43	0.44	0.15	0.27	0.15	0.45	0.55	0.39	0.22	0.39	0.14	0.12	0.19	0.18	0.14	0.24	0.65	0.35	1	0.48	0.52	0.43	0.18	0.11	0.28	0.17	0.19
2610	Human	f	1988	0.45	0.19	0.05	0.3	0.5	0.26	0.08	0.04	0.07	0.04	0.39	0.61	0.41	0.59	0.51	0.49	0.61	0.39	0.57	0.43	0.43	0.15	0.27	0.15	0.43	0.57	0.39	0.22	0.39	0.14	0.11	0.19	0.18	0.14	0.24	0.64	0.36	1	0.49	0.51	0.42	0.19	0.11	0.28	0.17	0.19
2611	Human	f	1988	0.45	0.2	0.05	0.3	0.5	0.26	0.09	0.05	0.07	0.04	0.38	0.62	0.42	0.58	0.51	0.49	0.61	0.39	0.58	0.42	0.44	0.15	0.26	0.15	0.45	0.55	0.39	0.22	0.39	0.14	0.11	0.19	0.18	0.14	0.24	0.64	0.36	1	0.48	0.52	0.43	0.18	0.11	0.28	0.18	0.19
2612	Human	f	1988	0.45	0.2	0.05	0.3	0.51	0.26	0.08	0.04	0.07	0.04	0.39	0.61	0.41	0.59	0.51	0.49	0.61	0.39	0.57	0.43	0.43	0.15	0.27	0.15	0.43	0.57	0.39	0.22	0.39	0.14	0.11	0.19	0.18	0.14	0.24	0.64	0.36	1	0.48	0.52	0.42	0.19	0.11	0.28	0.17	0.19
2613	Human	f	1988	0.44	0.2	0.05	0.31	0.5	0.26	0.09	0.05	0.07	0.03	0.38	0.62	0.42	0.58	0.51	0.49	0.61	0.39	0.57	0.43	0.45	0.15	0.26	0.15	0.43	0.57	0.4	0.22	0.38	0.13	0.11	0.19	0.18	0.15	0.24	0.64	0.36	1	0.49	0.51	0.43	0.19	0.11	0.27	0.18	0.19
2766	Human	f	1988	0.45	0.19	0.05	0.31	0.51	0.26	0.08	0.05	0.07	0.04	0.39	0.61	0.42	0.58	0.51	0.49	0.63	0.38	0.58	0.42	0.43	0.15	0.27	0.15	0.45	0.55	0.39	0.22	0.39	0.14	0.11	0.19	0.18	0.14	0.24	0.64	0.36	1	0.48	0.52	0.43	0.19	0.11	0.27	0.18	0.19
2784	Human	f	1988	0.44	0.2	0.05	0.31	0.5	0.26	0.08	0.05	0.07	0.04	0.39	0.61	0.42	0.58	0.52	0.48	0.62	0.38	0.58	0.42	0.43	0.15	0.27	0.14	0.45	0.55	0.4	0.21	0.4	0.14	0.11	0.19	0.18	0.14	0.24	0.64	0.36	1	0.48	0.52	0.44	0.19	0.11	0.26	0.18	0.19
2785	Human	f	1988	0.44	0.2	0.04	0.31	0.52	0.25	0.08	0.04	0.07	0.03	0.38	0.62	0.41	0.59	0.51	0.49	0.6	0.4	0.57	0.43	0.44	0.16	0.26	0.15	0.46	0.54	0.4	0.22	0.39	0.15	0.11	0.18	0.18	0.14	0.24	0.64	0.36	1	0.49	0.51	0.44	0.18	0.11	0.27	0.17	0.19
2791	Human	f	1988	0.45	0.19	0.05	0.3	0.51	0.26	0.08	0.05	0.07	0.03	0.38	0.62	0.42	0.58	0.53	0.47	0.61	0.39	0.57	0.43	0.44	0.15	0.26	0.15	0.45	0.55	0.39	0.21	0.39	0.14	0.11	0.19	0.18	0.14	0.24	0.65	0.35	1	0.49	0.51	0.44	0.19	0.1	0.27	0.17	0.19
2792	Human	f	1988	0.45	0.19	0.05	0.31	0.51	0.26	0.08	0.05	0.07	0.04	0.39	0.61	0.41	0.59	0.52	0.48	0.62	0.38	0.58	0.42	0.43	0.15	0.27	0.15	0.44	0.56	0.39	0.22	0.39	0.14	0.11	0.19	0.18	0.14	0.24	0.65	0.35	1	0.49	0.51	0.44	0.19	0.11	0.27	0.18	0.19
2793	Human	f	1988	0.45	0.2	0.05	0.3	0.51	0.25	0.09	0.05	0.06	0.04	0.39	0.61	0.43	0.57	0.51	0.49	0.61	0.39	0.58	0.42	0.44	0.15	0.26	0.15	0.44	0.56	0.4	0.21	0.39	0.14	0.11	0.19	0.18	0.14	0.24	0.64	0.36	1	0.49	0.51	0.44	0.18	0.11	0.27	0.18	0.19
2800	Human	f	1988	0.44	0.2	0.05	0.31	0.51	0.26	0.08	0.05	0.07	0.04	0.39	0.61	0.41	0.59	0.5	0.5	0.61	0.39	0.58	0.42	0.44	0.15	0.26	0.15	0.45	0.55	0.39	0.22	0.39	0.14	0.11	0.19	0.18	0.14	0.25	0.65	0.35	1	0.48	0.52	0.44	0.18	0.11	0.27	0.17	0.2
3008	Human	f	1988	0.45	0.2	0.05	0.3	0.51	0.26	0.08	0.05	0.06	0.04	0.38	0.62	0.42	0.58	0.51	0.49	0.61	0.39	0.57	0.43	0.45	0.15	0.26	0.15	0.44	0.56	0.39	0.21	0.4	0.14	0.11	0.19	0.18	0.14	0.24	0.64	0.36	1	0.49	0.51	0.44	0.19	0.11	0.26	0.17	0.19
3009	Human	f	1988	0.45	0.19	0.05	0.3	0.5	0.26	0.08	0.05	0.07	0.04	0.4	0.6	0.41	0.59	0.5	0.5	0.61	0.39	0.58	0.42	0.43	0.15	0.27	0.14	0.45	0.55	0.39	0.22	0.39	0.14	0.11	0.18	0.18	0.14	0.24	0.65	0.35	1	0.47	0.53	0.44	0.18	0.11	0.27	0.17	0.19
3010	Human	f	1988	0.44	0.2	0.05	0.31	0.51	0.25	0.09	0.04	0.07	0.03	0.4	0.6	0.41	0.59	0.51	0.49	0.62	0.38	0.58	0.42	0.44	0.15	0.26	0.15	0.46	0.54	0.39	0.22	0.39	0.13	0.11	0.19	0.18	0.14	0.24	0.65	0.35	1	0.5	0.5	0.44	0.18	0.11	0.27	0.18	0.19
3011	Human	f	1988	0.43	0.2	0.05	0.32	0.5	0.25	0.09	0.05	0.07	0.03	0.39	0.61	0.41	0.59	0.52	0.48	0.6	0.4	0.58	0.42	0.43	0.15	0.27	0.15	0.45	0.55	0.4	0.22	0.38	0.14	0.11	0.19	0.18	0.14	0.24	0.65	0.35	1	0.49	0.51	0.44	0.18	0.1	0.28	0.18	0.19
3012	Human	f	1988	0.45	0.19	0.05	0.31	0.51	0.26	0.09	0.05	0.07	0.04	0.38	0.62	0.42	0.58	0.5	0.5	0.61	0.39	0.58	0.42	0.44	0.15	0.26	0.15	0.45	0.55	0.4	0.21	0.39	0.14	0.11	0.18	0.18	0.14	0.25	0.64	0.36	1	0.49	0.51	0.44	0.19	0.11	0.26	0.18	0.19
3015	Human	f	1988	0.45	0.2	0.05	0.31	0.51	0.26	0.08	0.05	0.07	0.03	0.39	0.61	0.41	0.59	0.5	0.5	0.62	0.38	0.59	0.41	0.43	0.15	0.27	0.15	0.44	0.56	0.4	0.22	0.38	0.14	0.11	0.19	0.18	0.14	0.24	0.65	0.35	1	0.48	0.52	0.43	0.19	0.11	0.26	0.18	0.18
3016	Human	f	1988	0.45	0.19	0.05	0.31	0.51	0.27	0.08	0.04	0.06	0.04	0.39	0.61	0.42	0.58	0.5	0.5	0.62	0.38	0.58	0.42	0.43	0.15	0.28	0.15	0.43	0.57	0.39	0.21	0.39	0.14	0.11	0.2	0.18	0.15	0.23	0.65	0.35	1	0.48	0.52	0.43	0.19	0.11	0.26	0.17	0.19
3017	Human	f	1988	0.45	0.18	0.05	0.31	0.5	0.27	0.09	0.04	0.06	0.04	0.38	0.62	0.42	0.58	0.52	0.48	0.62	0.38	0.58	0.42	0.43	0.15	0.28	0.15	0.44	0.56	0.39	0.21	0.4	0.15	0.11	0.19	0.18	0.14	0.23	0.65	0.35	1	0.5	0.5	0.43	0.18	0.11	0.27	0.17	0.19
3067	Human	f	1988	0.44	0.19	0.05	0.31	0.51	0.27	0.08	0.05	0.06	0.04	0.39	0.61	0.42	0.58	0.51	0.49	0.61	0.39	0.58	0.42	0.44	0.14	0.26	0.16	0.44	0.56	0.39	0.21	0.39	0.14	0.11	0.19	0.18	0.14	0.24	0.64	0.36	1	0.49	0.51	0.44	0.19	0.11	0.26	0.18	0.19
3068	Human	f	1988	0.45	0.19	0.05	0.31	0.51	0.26	0.08	0.05	0.07	0.04	0.39	0.61	0.41	0.59	0.52	0.48	0.62	0.38	0.57	0.43	0.44	0.15	0.27	0.15	0.44	0.56	0.39	0.22	0.39	0.14	0.11	0.19	0.18	0.14	0.24	0.65	0.35	1	0.48	0.52	0.44	0.19	0.11	0.26	0.18	0.19
3427	Human	f	1988	0.45	0.2	0.05	0.3	0.52	0.25	0.08	0.05	0.07	0.03	0.38	0.62	0.42	0.58	0.51	0.49	0.62	0.38	0.57	0.43	0.44	0.15	0.27	0.15	0.43	0.57	0.39	0.22	0.39	0.13	0.11	0.19	0.18	0.14	0.24	0.65	0.35	1	0.48	0.52	0.44	0.19	0.11	0.26	0.18	0.19
3428	Human	f	1988	0.45	0.19	0.05	0.31	0.51	0.26	0.09	0.05	0.06	0.04	0.38	0.62	0.43	0.57	0.51	0.49	0.61	0.39	0.58	0.42	0.45	0.14	0.25	0.16	0.46	0.54	0.39	0.21	0.4	0.13	0.11	0.19	0.18	0.14	0.24	0.65	0.35	1	0.49	0.51	0.44	0.19	0.11	0.26	0.18	0.19
3429	Human	f	1988	0.45	0.2	0.05	0.3	0.51	0.26	0.08	0.05	0.07	0.04	0.38	0.62	0.43	0.57	0.52	0.48	0.61	0.39	0.58	0.42	0.45	0.15	0.25	0.15	0.45	0.55	0.39	0.21	0.4	0.13	0.11	0.19	0.18	0.14	0.24	0.65	0.35	1	0.48	0.52	0.44	0.19	0.11	0.27	0.18	0.19
3430	Human	f	1988	0.45	0.2	0.05	0.3	0.51	0.26	0.08	0.05	0.07	0.04	0.38	0.62	0.43	0.57	0.52	0.48	0.61	0.39	0.58	0.42	0.45	0.15	0.25	0.15	0.46	0.54	0.39	0.21	0.4	0.13	0.11	0.19	0.18	0.14	0.25	0.65	0.35	1	0.48	0.52	0.44	0.19	0.11	0.27	0.18	0.19
3431	Human	f	1988	0.45	0.19	0.05	0.31	0.5	0.26	0.08	0.05	0.07	0.04	0.39	0.61	0.42	0.58	0.52	0.48	0.63	0.37	0.58	0.42	0.44	0.15	0.27	0.15	0.45	0.55	0.39	0.22	0.39	0.14	0.11	0.19	0.18	0.14	0.24	0.65	0.35	1	0.49	0.51	0.44	0.19	0.11	0.27	0.17	0.19
3432	Human	f	1988	0.45	0.2	0.05	0.3	0.51	0.26	0.09	0.05	0.07	0.04	0.38	0.62	0.43	0.57	0.52	0.48	0.61	0.39	0.58	0.42	0.45	0.15	0.25	0.15	0.46	0.54	0.39	0.21	0.4	0.13	0.11	0.19	0.18	0.14	0.25	0.65	0.35	1	0.49	0.51	0.44	0.18	0.1	0.27	0.18	0.19
43	Human		1976	0.42	0.2	0.08	0.29	0.5	0.24	0.1	0.06	0.06	0.05	0.37	0.63	0.38	0.62	0.5	0.5	0.55	0.45	0.62	0.38	0.44	0.11	0.27	0.18	0.42	0.58	0.38	0.23	0.39	0.16	0.14	0.17	0.18	0.14	0.22	0.64	0.36	1	0.49	0.51	0.47	0.15	0.12	0.26	0.19	0.19
44	Human		1976	0.41	0.19	0.1	0.3	0.51	0.23	0.1	0.06	0.06	0.04	0.37	0.63	0.38	0.62	0.5	0.5	0.55	0.45	0.62	0.38	0.44	0.11	0.26	0.19	0.38	0.62	0.37	0.24	0.39	0.16	0.14	0.17	0.17	0.13	0.23	0.63	0.37	1	0.49	0.51	0.48	0.15	0.11	0.26	0.19	0.18
52	Human		1978	0.43	0.24	0.07	0.25	0.51	0.26	0.09	0.04	0.07	0.04	0.42	0.58	0.43	0.57	0.49	0.51	0.6	0.4	0.57	0.43	0.49	0.13	0.26	0.12	0.41	0.59	0.39	0.27	0.35	0.18	0.12	0.18	0.2	0.13	0.19	0.61	0.39	1	0.49	0.51	0.43	0.19	0.12	0.26	0.18	0.18
62	Human		1978	0.43	0.24	0.07	0.26	0.51	0.26	0.09	0.04	0.07	0.04	0.42	0.58	0.42	0.58	0.49	0.51	0.59	0.41	0.57	0.43	0.5	0.13	0.25	0.12	0.41	0.59	0.38	0.27	0.34	0.18	0.12	0.19	0.2	0.13	0.19	0.6	0.4	1	0.49	0.51	0.43	0.19	0.13	0.26	0.18	0.19
63	Human		1979	0.43	0.24	0.07	0.26	0.51	0.26	0.09	0.04	0.07	0.04	0.42	0.58	0.42	0.58	0.49	0.51	0.59	0.41	0.57	0.43	0.5	0.13	0.25	0.12	0.4	0.6	0.39	0.27	0.35	0.18	0.12	0.18	0.2	0.13	0.19	0.61	0.39	1	0.49	0.51	0.43	0.19	0.13	0.26	0.18	0.19
64	Human		1979	0.43	0.24	0.07	0.25	0.51	0.26	0.09	0.04	0.07	0.04	0.41	0.59	0.42	0.58	0.48	0.52	0.59	0.41	0.57	0.43	0.5	0.13	0.25	0.12	0.42	0.58	0.38	0.27	0.35	0.18	0.12	0.18	0.2	0.13	0.19	0.6	0.4	1	0.49	0.51	0.43	0.19	0.13	0.26	0.18	0.19
65	Human		1979	0.43	0.24	0.07	0.25	0.5	0.26	0.09	0.04	0.07	0.04	0.42	0.58	0.42	0.58	0.49	0.51	0.59	0.41	0.57	0.43	0.49	0.13	0.26	0.12	0.41	0.59	0.39	0.27	0.34	0.18	0.12	0.18	0.2	0.13	0.19	0.61	0.39	1	0.49	0.51	0.43	0.19	0.13	0.26	0.18	0.18
133	Human		1988	0.44	0.19	0.08	0.29	0.51	0.21	0.11	0.05	0.07	0.04	0.38	0.62	0.39	0.61	0.5	0.5	0.56	0.44	0.64	0.36	0.45	0.11	0.25	0.19	0.36	0.64	0.38	0.26	0.36	0.18	0.13	0.16	0.19	0.13	0.22	0.63	0.37	1	0.49	0.51	0.48	0.17	0.12	0.23	0.18	0.19
138	Human		1991	0.44	0.2	0.08	0.28	0.51	0.23	0.1	0.05	0.07	0.04	0.38	0.62	0.39	0.61	0.51	0.49	0.57	0.43	0.64	0.36	0.44	0.11	0.25	0.19	0.37	0.63	0.38	0.24	0.38	0.17	0.14	0.16	0.18	0.14	0.22	0.64	0.36	1	0.48	0.52	0.45	0.18	0.14	0.24	0.18	0.2
883	Human		2009	0.47	0.21	0.07	0.25	0.51	0.24	0.11	0.05	0.07	0.02	0.43	0.58	0.47	0.53	0.52	0.48	0.52	0.48	0.6	0.4	0.44	0.14	0.27	0.14	0.41	0.59	0.39	0.26	0.35	0.19	0.14	0.18	0.18	0.1	0.21	0.58	0.42	1	0.56	0.44	0.43	0.2	0.12	0.26	0.18	0.19
884	Human		2009	0.46	0.22	0.08	0.25	0.5	0.25	0.11	0.05	0.07	0.02	0.42	0.58	0.47	0.53	0.52	0.48	0.52	0.48	0.61	0.39	0.44	0.15	0.28	0.14	0.4	0.6	0.38	0.26	0.36	0.19	0.14	0.18	0.18	0.1	0.21	0.57	0.43	1	0.55	0.45	0.44	0.2	0.11	0.25	0.18	0.19
885	Human		2009	0.47	0.21	0.08	0.25	0.5	0.24	0.11	0.05	0.07	0.03	0.42	0.58	0.47	0.53	0.52	0.48	0.52	0.48	0.61	0.39	0.44	0.15	0.27	0.14	0.42	0.58	0.39	0.26	0.35	0.19	0.14	0.18	0.18	0.1	0.21	0.57	0.43	1	0.55	0.45	0.43	0.2	0.12	0.25	0.18	0.19
886	Human		2009	0.47	0.21	0.07	0.25	0.51	0.24	0.11	0.05	0.07	0.02	0.42	0.58	0.47	0.53	0.52	0.48	0.52	0.48	0.61	0.39	0.43	0.14	0.28	0.14	0.4	0.6	0.39	0.26	0.36	0.19	0.14	0.17	0.18	0.1	0.21	0.57	0.43	1	0.56	0.44	0.43	0.2	0.11	0.25	0.18	0.19
887	Human		2009	0.47	0.21	0.07	0.25	0.51	0.24	0.11	0.05	0.08	0.02	0.42	0.58	0.47	0.53	0.52	0.48	0.52	0.48	0.6	0.4	0.45	0.14	0.27	0.14	0.41	0.59	0.38	0.26	0.36	0.18	0.14	0.18	0.18	0.1	0.21	0.57	0.43	1	0.56	0.44	0.42	0.2	0.11	0.26	0.18	0.19
888	Human		2009	0.47	0.21	0.07	0.24	0.51	0.24	0.11	0.04	0.07	0.03	0.42	0.58	0.46	0.54	0.52	0.48	0.52	0.48	0.61	0.39	0.44	0.15	0.27	0.14	0.41	0.59	0.38	0.26	0.35	0.19	0.14	0.18	0.18	0.1	0.21	0.57	0.43	1	0.56	0.44	0.43	0.2	0.11	0.25	0.18	0.19
889	Human		2009	0.47	0.21	0.07	0.25	0.51	0.24	0.11	0.05	0.07	0.02	0.41	0.59	0.48	0.52	0.53	0.47	0.52	0.48	0.6	0.4	0.45	0.15	0.27	0.14	0.41	0.59	0.38	0.26	0.36	0.19	0.14	0.18	0.18	0.1	0.21	0.57	0.43	1	0.56	0.44	0.42	0.2	0.12	0.25	0.18	0.19
890	Human		2009	0.47	0.21	0.07	0.25	0.5	0.25	0.11	0.05	0.07	0.02	0.42	0.58	0.47	0.53	0.53	0.47	0.53	0.47	0.6	0.4	0.44	0.15	0.27	0.14	0.41	0.59	0.38	0.26	0.35	0.19	0.14	0.18	0.18	0.1	0.21	0.58	0.42	1	0.55	0.45	0.43	0.2	0.12	0.25	0.18	0.19
891	Human		2009	0.47	0.21	0.08	0.25	0.5	0.24	0.11	0.05	0.07	0.02	0.42	0.58	0.47	0.53	0.52	0.48	0.52	0.48	0.61	0.39	0.44	0.15	0.28	0.14	0.42	0.58	0.38	0.26	0.35	0.19	0.14	0.18	0.18	0.1	0.21	0.57	0.43	1	0.55	0.45	0.43	0.2	0.12	0.25	0.18	0.19
892	Human		2009	0.47	0.21	0.07	0.25	0.51	0.24	0.11	0.05	0.07	0.02	0.42	0.58	0.47	0.53	0.52	0.48	0.52	0.48	0.61	0.39	0.44	0.15	0.27	0.14	0.41	0.59	0.38	0.27	0.35	0.19	0.14	0.18	0.19	0.1	0.21	0.56	0.44	1	0.56	0.44	0.43	0.2	0.12	0.25	0.18	0.19
893	Human		2009	0.47	0.21	0.07	0.25	0.51	0.24	0.11	0.05	0.08	0.02	0.42	0.58	0.47	0.53	0.52	0.48	0.52	0.48	0.6	0.4	0.44	0.14	0.28	0.14	0.41	0.59	0.39	0.26	0.36	0.19	0.14	0.18	0.18	0.1	0.21	0.57	0.43	1	0.56	0.44	0.43	0.2	0.12	0.26	0.18	0.19
894	Human		2009	0.47	0.21	0.07	0.25	0.51	0.24	0.11	0.05	0.07	0.02	0.42	0.58	0.47	0.53	0.52	0.48	0.52	0.48	0.61	0.39	0.44	0.15	0.27	0.14	0.41	0.59	0.38	0.26	0.36	0.19	0.14	0.18	0.18	0.1	0.21	0.58	0.42	1	0.56	0.44	0.43	0.2	0.12	0.25	0.18	0.19
895	Human		2009	0.47	0.21	0.08	0.25	0.5	0.24	0.11	0.05	0.07	0.03	0.42	0.58	0.47	0.53	0.52	0.48	0.52	0.48	0.6	0.4	0.44	0.15	0.28	0.14	0.42	0.58	0.38	0.26	0.35	0.19	0.14	0.18	0.18	0.1	0.21	0.57	0.43	1	0.55	0.45	0.43	0.2	0.12	0.25	0.18	0.19
896	Human		2009	0.47	0.21	0.07	0.25	0.51	0.24	0.11	0.05	0.08	0.02	0.42	0.58	0.47	0.53	0.52	0.48	0.53	0.47	0.61	0.39	0.44	0.14	0.28	0.14	0.41	0.59	0.39	0.26	0.36	0.19	0.14	0.18	0.19	0.1	0.21	0.57	0.43	1	0.56	0.44	0.42	0.2	0.12	0.26	0.18	0.19
897	Human		2009	0.47	0.21	0.07	0.24	0.5	0.24	0.11	0.05	0.07	0.02	0.42	0.58	0.47	0.53	0.52	0.48	0.53	0.47	0.6	0.4	0.44	0.15	0.27	0.14	0.41	0.59	0.39	0.26	0.36	0.19	0.14	0.17	0.18	0.1	0.22	0.57	0.43	1	0.55	0.45	0.43	0.2	0.11	0.25	0.18	0.19
898	Human		2009	0.47	0.21	0.07	0.25	0.51	0.24	0.11	0.05	0.07	0.02	0.42	0.58	0.47	0.53	0.52	0.48	0.52	0.48	0.61	0.39	0.45	0.15	0.27	0.14	0.41	0.59	0.39	0.27	0.35	0.19	0.14	0.18	0.19	0.1	0.21	0.56	0.44	1	0.56	0.44	0.43	0.2	0.12	0.25	0.19	0.19
900	Human		2009	0.47	0.21	0.07	0.25	0.51	0.24	0.11	0.05	0.07	0.02	0.42	0.58	0.47	0.53	0.52	0.48	0.52	0.48	0.6	0.4	0.44	0.15	0.27	0.14	0.42	0.58	0.39	0.26	0.35	0.19	0.14	0.18	0.18	0.1	0.21	0.57	0.43	1	0.56	0.44	0.43	0.2	0.12	0.25	0.18	0.19
901	Human		2009	0.47	0.21	0.08	0.25	0.51	0.24	0.11	0.05	0.07	0.02	0.42	0.58	0.47	0.53	0.52	0.48	0.52	0.48	0.6	0.4	0.44	0.14	0.27	0.14	0.43	0.57	0.38	0.26	0.35	0.19	0.14	0.18	0.18	0.1	0.21	0.57	0.43	1	0.56	0.45	0.43	0.21	0.12	0.25	0.18	0.19
904	Human		2009	0.47	0.21	0.07	0.24	0.5	0.24	0.11	0.05	0.07	0.02	0.42	0.58	0.48	0.52	0.52	0.48	0.52	0.48	0.61	0.39	0.44	0.15	0.27	0.14	0.41	0.59	0.39	0.26	0.35	0.19	0.14	0.18	0.18	0.1	0.21	0.58	0.42	1	0.56	0.44	0.44	0.2	0.12	0.25	0.18	0.19
905	Human		2009	0.47	0.21	0.08	0.25	0.51	0.24	0.11	0.05	0.08	0.02	0.42	0.58	0.48	0.52	0.52	0.48	0.51	0.49	0.6	0.4	0.44	0.15	0.27	0.14	0.42	0.58	0.39	0.26	0.35	0.2	0.14	0.18	0.18	0.09	0.21	0.57	0.43	1	0.56	0.44	0.43	0.2	0.12	0.25	0.18	0.19
906	Human		2009	0.47	0.21	0.08	0.25	0.51	0.24	0.11	0.05	0.08	0.02	0.42	0.58	0.48	0.52	0.52	0.48	0.52	0.48	0.6	0.4	0.44	0.15	0.27	0.14	0.42	0.58	0.39	0.26	0.35	0.2	0.14	0.18	0.18	0.09	0.21	0.57	0.43	1	0.56	0.44	0.43	0.2	0.12	0.25	0.18	0.19
907	Human		2009	0.47	0.21	0.07	0.24	0.5	0.25	0.11	0.05	0.07	0.02	0.42	0.58	0.47	0.53	0.53	0.47	0.52	0.48	0.6	0.4	0.44	0.15	0.27	0.14	0.42	0.58	0.38	0.26	0.36	0.19	0.14	0.18	0.18	0.11	0.21	0.57	0.43	1	0.56	0.44	0.42	0.21	0.12	0.25	0.18	0.19
908	Human		2009	0.47	0.21	0.07	0.25	0.51	0.24	0.11	0.05	0.07	0.02	0.42	0.58	0.47	0.53	0.52	0.48	0.52	0.48	0.6	0.4	0.44	0.15	0.27	0.14	0.41	0.59	0.38	0.27	0.35	0.19	0.14	0.18	0.19	0.1	0.21	0.57	0.43	1	0.56	0.44	0.42	0.2	0.12	0.25	0.18	0.19
909	Human		2009	0.47	0.21	0.07	0.25	0.51	0.24	0.11	0.05	0.07	0.02	0.42	0.58	0.47	0.53	0.52	0.48	0.5	0.5	0.6	0.4	0.44	0.15	0.27	0.14	0.4	0.6	0.38	0.26	0.35	0.19	0.14	0.18	0.18	0.1	0.21	0.56	0.44	1	0.56	0.44	0.43	0.2	0.12	0.25	0.18	0.19
910	Human		2009	0.47	0.21	0.08	0.24	0.5	0.24	0.11	0.05	0.07	0.02	0.41	0.59	0.47	0.53	0.52	0.48	0.51	0.49	0.6	0.4	0.44	0.15	0.27	0.14	0.42	0.58	0.38	0.27	0.35	0.18	0.14	0.18	0.18	0.1	0.21	0.57	0.43	1	0.56	0.44	0.43	0.2	0.12	0.25	0.18	0.19
911	Human		2009	0.46	0.22	0.07	0.24	0.5	0.24	0.11	0.05	0.08	0.02	0.42	0.58	0.47	0.53	0.52	0.48	0.52	0.48	0.6	0.4	0.44	0.15	0.28	0.14	0.41	0.59	0.38	0.26	0.36	0.19	0.14	0.18	0.18	0.1	0.21	0.57	0.43	1	0.56	0.44	0.43	0.2	0.12	0.25	0.19	0.19
912	Human		2009	0.47	0.21	0.07	0.25	0.51	0.24	0.11	0.05	0.07	0.02	0.42	0.58	0.47	0.53	0.52	0.48	0.52	0.48	0.6	0.4	0.44	0.15	0.27	0.14	0.42	0.58	0.39	0.26	0.35	0.19	0.14	0.18	0.18	0.1	0.21	0.57	0.43	1	0.56	0.45	0.43	0.21	0.12	0.25	0.18	0.2
913	Human		2009	0.47	0.21	0.07	0.25	0.51	0.24	0.11	0.05	0.07	0.02	0.42	0.58	0.48	0.52	0.52	0.48	0.53	0.47	0.6	0.4	0.44	0.15	0.27	0.14	0.42	0.58	0.39	0.25	0.36	0.19	0.14	0.18	0.18	0.1	0.21	0.57	0.43	1	0.55	0.45	0.43	0.2	0.12	0.25	0.18	0.2
914	Human		2009	0.47	0.21	0.07	0.25	0.51	0.24	0.11	0.05	0.07	0.02	0.42	0.58	0.47	0.53	0.52	0.48	0.52	0.48	0.6	0.4	0.44	0.15	0.27	0.14	0.42	0.58	0.39	0.26	0.35	0.19	0.14	0.18	0.18	0.1	0.21	0.58	0.42	1	0.56	0.45	0.43	0.21	0.12	0.25	0.18	0.2
915	Human		2009	0.47	0.21	0.07	0.25	0.5	0.25	0.11	0.05	0.07	0.02	0.42	0.58	0.48	0.52	0.52	0.48	0.52	0.48	0.6	0.4	0.44	0.15	0.27	0.14	0.42	0.58	0.39	0.26	0.35	0.19	0.14	0.18	0.18	0.1	0.21	0.57	0.43	1	0.56	0.45	0.43	0.21	0.12	0.25	0.18	0.2
916	Human		2009	0.47	0.21	0.07	0.25	0.5	0.25	0.11	0.05	0.07	0.02	0.42	0.58	0.48	0.52	0.52	0.48	0.52	0.48	0.6	0.4	0.44	0.15	0.27	0.14	0.42	0.58	0.39	0.26	0.35	0.19	0.14	0.18	0.18	0.1	0.21	0.57	0.43	1	0.55	0.45	0.43	0.21	0.12	0.25	0.18	0.19
917	Human		2009	0.47	0.21	0.08	0.25	0.5	0.25	0.11	0.05	0.08	0.02	0.41	0.59	0.48	0.52	0.52	0.48	0.52	0.48	0.6	0.4	0.44	0.15	0.27	0.14	0.42	0.58	0.38	0.26	0.36	0.19	0.14	0.18	0.18	0.1	0.21	0.57	0.43	1	0.56	0.44	0.43	0.2	0.12	0.25	0.18	0.19
918	Human		2009	0.47	0.21	0.08	0.25	0.51	0.24	0.11	0.04	0.07	0.02	0.42	0.58	0.48	0.52	0.52	0.48	0.52	0.48	0.6	0.4	0.44	0.15	0.27	0.14	0.43	0.57	0.38	0.27	0.35	0.19	0.14	0.19	0.18	0.1	0.21	0.57	0.43	1	0.56	0.45	0.43	0.21	0.12	0.25	0.18	0.19
920	Human		2009	0.47	0.21	0.07	0.25	0.5	0.24	0.11	0.05	0.08	0.02	0.42	0.58	0.47	0.53	0.52	0.48	0.52	0.48	0.61	0.39	0.44	0.15	0.27	0.14	0.41	0.59	0.38	0.27	0.35	0.19	0.14	0.18	0.19	0.1	0.21	0.58	0.42	1	0.56	0.44	0.43	0.2	0.12	0.26	0.18	0.19
921	Human		2009	0.47	0.21	0.08	0.25	0.51	0.24	0.12	0.05	0.07	0.02	0.41	0.59	0.47	0.53	0.53	0.47	0.52	0.48	0.6	0.4	0.44	0.15	0.27	0.14	0.42	0.58	0.38	0.26	0.36	0.19	0.14	0.18	0.18	0.1	0.21	0.57	0.43	1	0.56	0.44	0.43	0.2	0.11	0.25	0.18	0.19
922	Human		2009	0.47	0.21	0.07	0.25	0.51	0.24	0.11	0.05	0.07	0.02	0.42	0.58	0.47	0.53	0.52	0.48	0.52	0.48	0.6	0.4	0.44	0.15	0.27	0.14	0.41	0.59	0.38	0.26	0.36	0.18	0.14	0.18	0.18	0.1	0.21	0.57	0.43	1	0.55	0.45	0.43	0.2	0.12	0.25	0.18	0.19
923	Human		2009	0.47	0.21	0.07	0.25	0.5	0.24	0.11	0.05	0.08	0.02	0.42	0.58	0.48	0.52	0.53	0.47	0.52	0.48	0.6	0.4	0.44	0.15	0.28	0.14	0.42	0.58	0.38	0.26	0.36	0.19	0.14	0.18	0.18	0.1	0.21	0.57	0.43	1	0.56	0.44	0.42	0.2	0.12	0.25	0.18	0.19
924	Human		2009	0.47	0.21	0.07	0.25	0.5	0.24	0.11	0.05	0.07	0.02	0.41	0.59	0.47	0.53	0.53	0.47	0.52	0.48	0.6	0.4	0.44	0.15	0.27	0.14	0.42	0.58	0.38	0.26	0.35	0.19	0.14	0.18	0.18	0.1	0.21	0.57	0.43	1	0.56	0.44	0.43	0.2	0.12	0.25	0.18	0.19
925	Human		2009	0.47	0.21	0.07	0.24	0.51	0.24	0.11	0.05	0.07	0.02	0.42	0.58	0.47	0.53	0.52	0.48	0.52	0.48	0.6	0.4	0.44	0.15	0.27	0.14	0.41	0.59	0.38	0.26	0.36	0.18	0.14	0.18	0.19	0.1	0.21	0.57	0.43	1	0.55	0.45	0.43	0.2	0.12	0.25	0.18	0.19
926	Human		2009	0.47	0.22	0.06	0.25	0.5	0.24	0.11	0.05	0.07	0.02	0.41	0.59	0.47	0.53	0.52	0.48	0.53	0.47	0.6	0.4	0.43	0.15	0.28	0.14	0.42	0.58	0.39	0.26	0.36	0.19	0.14	0.18	0.18	0.1	0.21	0.57	0.43	1	0.55	0.45	0.43	0.2	0.12	0.25	0.18	0.19
927	Human		2009	0.47	0.21	0.07	0.25	0.51	0.24	0.11	0.05	0.07	0.02	0.42	0.58	0.47	0.53	0.52	0.48	0.52	0.48	0.6	0.4	0.45	0.15	0.26	0.14	0.41	0.59	0.38	0.26	0.36	0.19	0.14	0.18	0.18	0.1	0.21	0.57	0.43	1	0.55	0.45	0.43	0.2	0.12	0.25	0.18	0.19
928	Human		2009	0.48	0.21	0.06	0.24	0.51	0.24	0.11	0.05	0.07	0.02	0.41	0.59	0.48	0.52	0.52	0.48	0.53	0.47	0.6	0.4	0.43	0.15	0.28	0.14	0.41	0.59	0.39	0.25	0.36	0.19	0.14	0.18	0.18	0.1	0.21	0.57	0.43	1	0.56	0.44	0.43	0.2	0.12	0.25	0.18	0.19
929	Human		2009	0.47	0.21	0.07	0.25	0.5	0.24	0.11	0.05	0.08	0.02	0.42	0.58	0.47	0.53	0.52	0.48	0.53	0.47	0.6	0.4	0.44	0.15	0.28	0.14	0.41	0.59	0.39	0.26	0.36	0.19	0.14	0.18	0.19	0.1	0.21	0.57	0.43	1	0.55	0.45	0.42	0.21	0.12	0.25	0.18	0.19
930	Human		2009	0.47	0.22	0.06	0.25	0.5	0.24	0.11	0.05	0.07	0.02	0.41	0.59	0.48	0.52	0.52	0.48	0.53	0.47	0.6	0.4	0.43	0.15	0.28	0.14	0.41	0.59	0.39	0.26	0.36	0.19	0.14	0.18	0.18	0.1	0.21	0.58	0.42	1	0.56	0.44	0.43	0.2	0.12	0.25	0.18	0.19
931	Human		2009	0.47	0.22	0.06	0.25	0.5	0.24	0.11	0.05	0.07	0.02	0.41	0.59	0.48	0.52	0.52	0.48	0.53	0.47	0.6	0.4	0.43	0.15	0.28	0.14	0.41	0.59	0.39	0.26	0.36	0.19	0.14	0.18	0.18	0.1	0.21	0.58	0.42	1	0.56	0.44	0.43	0.2	0.12	0.25	0.18	0.19
932	Human		2009	0.48	0.22	0.06	0.25	0.5	0.25	0.11	0.05	0.07	0.02	0.42	0.58	0.48	0.52	0.52	0.48	0.53	0.47	0.6	0.4	0.43	0.15	0.28	0.14	0.41	0.59	0.39	0.26	0.36	0.18	0.14	0.18	0.18	0.1	0.21	0.58	0.42	1	0.56	0.44	0.43	0.2	0.12	0.25	0.18	0.2
933	Human		2009	0.47	0.22	0.08	0.24	0.51	0.25	0.11	0.05	0.07	0.02	0.41	0.59	0.48	0.52	0.52	0.48	0.52	0.48	0.6	0.4	0.44	0.15	0.28	0.14	0.41	0.59	0.39	0.26	0.35	0.19	0.14	0.18	0.18	0.1	0.21	0.57	0.43	1	0.55	0.45	0.42	0.2	0.13	0.25	0.18	0.19
934	Human		2009	0.47	0.21	0.07	0.24	0.51	0.24	0.11	0.04	0.08	0.02	0.42	0.58	0.47	0.53	0.52	0.48	0.52	0.48	0.6	0.4	0.43	0.15	0.28	0.14	0.42	0.58	0.39	0.26	0.36	0.19	0.14	0.18	0.18	0.1	0.21	0.57	0.43	1	0.55	0.45	0.43	0.2	0.12	0.25	0.18	0.19
935	Human		2009	0.47	0.21	0.07	0.25	0.51	0.24	0.11	0.05	0.07	0.02	0.41	0.59	0.48	0.52	0.52	0.48	0.52	0.48	0.61	0.39	0.44	0.15	0.27	0.14	0.41	0.59	0.38	0.26	0.36	0.19	0.14	0.18	0.18	0.1	0.21	0.57	0.43	1	0.56	0.44	0.44	0.2	0.11	0.25	0.18	0.19
936	Human		2009	0.47	0.21	0.07	0.25	0.5	0.25	0.11	0.05	0.07	0.02	0.42	0.58	0.47	0.53	0.53	0.47	0.52	0.48	0.61	0.39	0.44	0.14	0.27	0.14	0.41	0.59	0.38	0.26	0.36	0.18	0.14	0.18	0.18	0.1	0.21	0.57	0.43	1	0.54	0.46	0.43	0.2	0.12	0.25	0.18	0.2
937	Human		2009	0.47	0.21	0.08	0.25	0.5	0.24	0.11	0.05	0.08	0.02	0.42	0.58	0.47	0.53	0.52	0.48	0.52	0.48	0.6	0.4	0.44	0.14	0.27	0.14	0.41	0.59	0.38	0.26	0.36	0.19	0.14	0.18	0.18	0.1	0.21	0.57	0.43	1	0.56	0.44	0.42	0.21	0.11	0.25	0.18	0.2
938	Human		2009	0.47	0.22	0.06	0.25	0.5	0.25	0.11	0.05	0.07	0.02	0.42	0.58	0.48	0.52	0.52	0.48	0.53	0.47	0.6	0.4	0.43	0.15	0.28	0.14	0.41	0.59	0.38	0.26	0.36	0.18	0.14	0.18	0.18	0.1	0.21	0.58	0.42	1	0.56	0.44	0.43	0.2	0.12	0.25	0.18	0.19
939	Human		2009	0.47	0.22	0.07	0.24	0.5	0.24	0.11	0.05	0.07	0.02	0.41	0.59	0.47	0.53	0.52	0.48	0.52	0.48	0.61	0.39	0.44	0.15	0.27	0.14	0.41	0.59	0.38	0.26	0.36	0.19	0.14	0.17	0.18	0.1	0.22	0.57	0.43	1	0.56	0.44	0.43	0.2	0.12	0.25	0.18	0.19
940	Human		2009	0.47	0.21	0.08	0.25	0.5	0.24	0.11	0.05	0.08	0.02	0.42	0.58	0.48	0.52	0.52	0.48	0.52	0.48	0.6	0.4	0.45	0.14	0.27	0.14	0.4	0.6	0.38	0.26	0.36	0.19	0.14	0.18	0.18	0.1	0.21	0.57	0.43	1	0.56	0.44	0.42	0.2	0.12	0.26	0.18	0.19
941	Human		2009	0.47	0.22	0.06	0.25	0.5	0.24	0.11	0.05	0.07	0.02	0.41	0.59	0.48	0.52	0.52	0.48	0.53	0.47	0.6	0.4	0.43	0.15	0.28	0.14	0.41	0.59	0.39	0.26	0.36	0.19	0.14	0.18	0.18	0.1	0.21	0.58	0.42	1	0.56	0.44	0.43	0.2	0.12	0.25	0.18	0.19
942	Human		2009	0.47	0.21	0.07	0.25	0.5	0.24	0.11	0.05	0.08	0.02	0.42	0.58	0.48	0.52	0.52	0.48	0.52	0.48	0.6	0.4	0.44	0.14	0.27	0.14	0.41	0.59	0.38	0.26	0.36	0.19	0.14	0.18	0.18	0.1	0.21	0.57	0.43	1	0.56	0.44	0.42	0.21	0.11	0.26	0.18	0.19
943	Human		2009	0.48	0.21	0.06	0.24	0.51	0.24	0.11	0.05	0.07	0.02	0.41	0.59	0.48	0.52	0.52	0.48	0.53	0.47	0.6	0.4	0.44	0.15	0.28	0.14	0.41	0.59	0.39	0.26	0.35	0.19	0.14	0.18	0.18	0.1	0.21	0.58	0.42	1	0.56	0.44	0.43	0.2	0.12	0.25	0.18	0.19
944	Human		2009	0.47	0.21	0.07	0.25	0.51	0.24	0.11	0.05	0.07	0.02	0.41	0.59	0.47	0.53	0.53	0.47	0.52	0.48	0.6	0.4	0.45	0.15	0.27	0.14	0.42	0.58	0.38	0.26	0.36	0.19	0.14	0.18	0.18	0.1	0.21	0.57	0.43	1	0.56	0.44	0.43	0.2	0.12	0.25	0.18	0.19
945	Human		2009	0.47	0.21	0.07	0.25	0.51	0.24	0.11	0.05	0.07	0.03	0.41	0.59	0.48	0.52	0.52	0.48	0.53	0.47	0.61	0.39	0.44	0.15	0.27	0.14	0.41	0.59	0.38	0.26	0.36	0.19	0.14	0.18	0.18	0.1	0.21	0.57	0.43	1	0.55	0.45	0.43	0.2	0.12	0.25	0.18	0.19
946	Human		2009	0.47	0.21	0.07	0.25	0.51	0.24	0.11	0.05	0.07	0.02	0.42	0.58	0.46	0.54	0.52	0.48	0.52	0.48	0.6	0.4	0.44	0.15	0.27	0.14	0.41	0.59	0.38	0.26	0.36	0.19	0.14	0.18	0.18	0.1	0.21	0.57	0.43	1	0.56	0.44	0.42	0.21	0.12	0.25	0.18	0.19
947	Human		2009	0.47	0.22	0.06	0.25	0.5	0.24	0.11	0.05	0.07	0.02	0.42	0.58	0.48	0.52	0.52	0.48	0.53	0.47	0.61	0.39	0.43	0.15	0.28	0.14	0.41	0.59	0.38	0.25	0.36	0.18	0.14	0.18	0.18	0.1	0.21	0.57	0.43	1	0.56	0.44	0.43	0.2	0.12	0.25	0.18	0.19
948	Human		2009	0.48	0.21	0.06	0.24	0.5	0.24	0.11	0.05	0.07	0.02	0.41	0.59	0.48	0.52	0.52	0.48	0.53	0.47	0.6	0.4	0.44	0.15	0.28	0.14	0.41	0.59	0.39	0.26	0.35	0.19	0.14	0.18	0.18	0.1	0.21	0.58	0.42	1	0.56	0.44	0.43	0.2	0.12	0.25	0.18	0.19
949	Human		2009	0.47	0.21	0.07	0.25	0.51	0.24	0.11	0.05	0.07	0.02	0.42	0.58	0.47	0.53	0.52	0.48	0.52	0.48	0.6	0.4	0.44	0.15	0.27	0.14	0.41	0.59	0.38	0.26	0.36	0.18	0.14	0.18	0.18	0.1	0.21	0.57	0.43	1	0.55	0.45	0.43	0.2	0.12	0.25	0.18	0.19
950	Human		2009	0.47	0.21	0.07	0.25	0.51	0.24	0.11	0.05	0.07	0.02	0.42	0.58	0.47	0.53	0.52	0.48	0.52	0.48	0.61	0.39	0.44	0.15	0.27	0.14	0.41	0.59	0.38	0.26	0.36	0.19	0.14	0.18	0.18	0.1	0.21	0.57	0.43	1	0.56	0.44	0.42	0.21	0.12	0.25	0.18	0.19
951	Human		2009	0.47	0.21	0.07	0.25	0.51	0.24	0.11	0.05	0.07	0.02	0.41	0.59	0.48	0.52	0.52	0.48	0.53	0.47	0.61	0.39	0.44	0.15	0.27	0.14	0.41	0.59	0.38	0.26	0.36	0.19	0.14	0.18	0.18	0.1	0.21	0.57	0.43	1	0.55	0.45	0.43	0.2	0.12	0.25	0.18	0.19
952	Human		2009	0.47	0.21	0.07	0.25	0.51	0.24	0.11	0.05	0.07	0.02	0.41	0.59	0.48	0.52	0.52	0.48	0.52	0.48	0.61	0.39	0.44	0.15	0.27	0.14	0.41	0.59	0.39	0.26	0.35	0.19	0.14	0.18	0.18	0.1	0.21	0.57	0.43	1	0.55	0.45	0.43	0.2	0.11	0.26	0.19	0.19
953	Human		2009	0.47	0.21	0.07	0.24	0.5	0.24	0.11	0.05	0.07	0.02	0.42	0.58	0.47	0.53	0.52	0.48	0.53	0.47	0.6	0.4	0.44	0.15	0.28	0.14	0.41	0.59	0.38	0.27	0.36	0.19	0.14	0.18	0.18	0.1	0.21	0.57	0.43	1	0.56	0.44	0.42	0.2	0.12	0.25	0.18	0.19
954	Human		2009	0.47	0.21	0.07	0.24	0.5	0.24	0.11	0.05	0.07	0.02	0.42	0.58	0.47	0.53	0.52	0.48	0.53	0.47	0.6	0.4	0.44	0.15	0.28	0.14	0.41	0.59	0.38	0.27	0.36	0.19	0.14	0.18	0.18	0.1	0.21	0.57	0.43	1	0.56	0.44	0.42	0.2	0.12	0.25	0.18	0.19
955	Human		2009	0.48	0.21	0.06	0.24	0.51	0.23	0.11	0.05	0.08	0.02	0.42	0.58	0.47	0.53	0.52	0.48	0.53	0.47	0.61	0.39	0.44	0.15	0.27	0.14	0.41	0.59	0.39	0.25	0.36	0.19	0.14	0.18	0.18	0.1	0.21	0.57	0.43	1	0.56	0.44	0.43	0.2	0.12	0.25	0.18	0.19
956	Human		2009	0.46	0.21	0.08	0.25	0.5	0.25	0.11	0.05	0.08	0.02	0.42	0.58	0.48	0.52	0.52	0.48	0.52	0.48	0.6	0.4	0.44	0.15	0.27	0.14	0.41	0.59	0.38	0.26	0.35	0.19	0.14	0.18	0.18	0.1	0.21	0.57	0.43	1	0.56	0.44	0.43	0.21	0.11	0.25	0.18	0.19
957	Human		2009	0.47	0.21	0.07	0.25	0.5	0.24	0.11	0.05	0.07	0.02	0.41	0.59	0.47	0.53	0.53	0.47	0.52	0.48	0.6	0.4	0.44	0.15	0.27	0.14	0.41	0.59	0.38	0.26	0.35	0.19	0.14	0.18	0.18	0.1	0.21	0.57	0.43	1	0.56	0.44	0.43	0.2	0.12	0.25	0.18	0.19
958	Human		2009	0.47	0.21	0.07	0.25	0.51	0.24	0.11	0.05	0.07	0.02	0.42	0.58	0.47	0.53	0.52	0.48	0.52	0.48	0.61	0.39	0.44	0.15	0.27	0.14	0.41	0.59	0.38	0.26	0.36	0.18	0.14	0.18	0.18	0.1	0.21	0.57	0.43	1	0.55	0.45	0.44	0.2	0.12	0.24	0.18	0.19
959	Human		2009	0.47	0.21	0.07	0.25	0.5	0.25	0.11	0.05	0.07	0.02	0.41	0.59	0.47	0.53	0.53	0.47	0.52	0.48	0.61	0.39	0.45	0.14	0.27	0.14	0.41	0.59	0.38	0.26	0.36	0.19	0.14	0.18	0.18	0.1	0.21	0.57	0.43	1	0.54	0.46	0.43	0.2	0.12	0.25	0.18	0.2
960	Human		2009	0.47	0.22	0.06	0.25	0.5	0.24	0.11	0.05	0.07	0.02	0.41	0.59	0.47	0.53	0.52	0.48	0.53	0.47	0.6	0.4	0.43	0.15	0.28	0.14	0.41	0.59	0.39	0.26	0.35	0.19	0.14	0.18	0.18	0.1	0.21	0.57	0.43	1	0.56	0.44	0.43	0.2	0.11	0.25	0.18	0.19
961	Human		2009	0.47	0.21	0.07	0.24	0.51	0.24	0.11	0.05	0.07	0.02	0.42	0.58	0.47	0.53	0.52	0.48	0.52	0.48	0.6	0.4	0.44	0.15	0.27	0.14	0.41	0.59	0.38	0.26	0.36	0.18	0.14	0.18	0.19	0.1	0.21	0.57	0.43	1	0.55	0.45	0.43	0.2	0.12	0.25	0.18	0.19
962	Human		2009	0.47	0.21	0.07	0.25	0.51	0.24	0.11	0.05	0.08	0.02	0.42	0.58	0.47	0.53	0.52	0.48	0.53	0.47	0.6	0.4	0.44	0.15	0.28	0.14	0.4	0.6	0.39	0.25	0.36	0.19	0.14	0.18	0.19	0.1	0.21	0.57	0.43	1	0.55	0.45	0.42	0.21	0.12	0.25	0.18	0.19
963	Human		2009	0.48	0.21	0.07	0.24	0.5	0.25	0.11	0.05	0.07	0.02	0.41	0.59	0.48	0.52	0.52	0.48	0.53	0.47	0.6	0.4	0.44	0.14	0.28	0.14	0.41	0.59	0.39	0.26	0.36	0.19	0.14	0.18	0.18	0.1	0.21	0.57	0.43	1	0.56	0.44	0.43	0.2	0.12	0.25	0.18	0.19
964	Human		2009	0.47	0.21	0.07	0.25	0.5	0.24	0.11	0.05	0.07	0.02	0.42	0.58	0.48	0.52	0.52	0.48	0.52	0.48	0.6	0.4	0.44	0.14	0.27	0.14	0.41	0.59	0.39	0.26	0.36	0.19	0.14	0.18	0.18	0.1	0.21	0.57	0.43	1	0.56	0.44	0.43	0.21	0.11	0.25	0.18	0.19
965	Human		2009	0.48	0.21	0.07	0.24	0.5	0.24	0.11	0.05	0.07	0.02	0.41	0.59	0.47	0.53	0.52	0.48	0.53	0.47	0.6	0.4	0.44	0.15	0.28	0.14	0.41	0.59	0.39	0.26	0.35	0.19	0.14	0.18	0.18	0.1	0.21	0.58	0.42	1	0.56	0.44	0.43	0.2	0.12	0.25	0.18	0.19
966	Human		2009	0.47	0.21	0.07	0.25	0.5	0.25	0.11	0.05	0.07	0.02	0.41	0.59	0.47	0.53	0.53	0.47	0.52	0.48	0.61	0.39	0.44	0.14	0.27	0.14	0.41	0.59	0.38	0.26	0.36	0.18	0.14	0.18	0.18	0.1	0.21	0.57	0.43	1	0.54	0.46	0.43	0.2	0.12	0.25	0.18	0.2
967	Human		2009	0.47	0.21	0.08	0.24	0.5	0.24	0.11	0.05	0.07	0.02	0.42	0.58	0.47	0.53	0.52	0.48	0.52	0.48	0.61	0.39	0.44	0.15	0.27	0.14	0.41	0.59	0.38	0.26	0.36	0.19	0.14	0.18	0.18	0.1	0.22	0.58	0.42	1	0.55	0.45	0.42	0.21	0.13	0.25	0.18	0.19
968	Human		2009	0.47	0.21	0.07	0.25	0.51	0.24	0.11	0.05	0.07	0.02	0.41	0.59	0.47	0.53	0.53	0.47	0.52	0.48	0.61	0.39	0.45	0.15	0.27	0.14	0.41	0.59	0.38	0.26	0.35	0.19	0.14	0.18	0.18	0.1	0.21	0.57	0.43	1	0.55	0.45	0.43	0.2	0.11	0.25	0.19	0.19
969	Human		2009	0.47	0.21	0.07	0.25	0.5	0.24	0.11	0.05	0.07	0.02	0.41	0.59	0.47	0.53	0.52	0.48	0.52	0.48	0.61	0.39	0.44	0.15	0.27	0.14	0.41	0.59	0.38	0.26	0.36	0.19	0.14	0.17	0.18	0.1	0.22	0.58	0.42	1	0.56	0.44	0.43	0.2	0.12	0.25	0.18	0.19
970	Human		2009	0.47	0.21	0.07	0.25	0.5	0.25	0.11	0.05	0.07	0.02	0.42	0.58	0.47	0.53	0.52	0.48	0.53	0.47	0.61	0.39	0.44	0.14	0.27	0.14	0.41	0.59	0.38	0.26	0.36	0.18	0.14	0.18	0.18	0.1	0.21	0.57	0.43	1	0.54	0.46	0.43	0.2	0.12	0.25	0.18	0.2
971	Human		2009	0.47	0.21	0.07	0.25	0.5	0.24	0.11	0.05	0.07	0.02	0.42	0.58	0.47	0.53	0.53	0.47	0.53	0.47	0.61	0.39	0.43	0.15	0.28	0.14	0.41	0.59	0.38	0.26	0.35	0.19	0.14	0.18	0.18	0.1	0.21	0.57	0.43	1	0.55	0.45	0.43	0.21	0.12	0.25	0.18	0.19
972	Human		2009	0.47	0.21	0.07	0.25	0.51	0.24	0.11	0.05	0.07	0.02	0.42	0.58	0.47	0.53	0.52	0.48	0.52	0.48	0.61	0.39	0.44	0.15	0.27	0.14	0.42	0.58	0.38	0.26	0.36	0.19	0.14	0.18	0.18	0.1	0.21	0.57	0.43	1	0.56	0.44	0.42	0.21	0.12	0.25	0.18	0.19
973	Human		2009	0.47	0.21	0.07	0.25	0.51	0.24	0.11	0.05	0.07	0.02	0.41	0.59	0.47	0.53	0.53	0.47	0.52	0.48	0.61	0.39	0.44	0.15	0.27	0.14	0.41	0.59	0.38	0.27	0.35	0.19	0.14	0.18	0.18	0.1	0.21	0.57	0.43	1	0.55	0.45	0.43	0.2	0.11	0.25	0.19	0.19
974	Human		2009	0.48	0.21	0.06	0.24	0.5	0.24	0.11	0.05	0.07	0.02	0.41	0.59	0.48	0.52	0.52	0.48	0.53	0.47	0.6	0.4	0.44	0.15	0.28	0.14	0.41	0.59	0.39	0.26	0.36	0.18	0.14	0.18	0.19	0.1	0.21	0.58	0.42	1	0.56	0.44	0.43	0.2	0.12	0.25	0.18	0.19
975	Human		2009	0.47	0.21	0.07	0.24	0.51	0.24	0.11	0.05	0.07	0.02	0.42	0.58	0.47	0.53	0.52	0.48	0.52	0.48	0.61	0.39	0.44	0.15	0.28	0.14	0.41	0.59	0.38	0.26	0.36	0.19	0.14	0.18	0.18	0.1	0.21	0.57	0.43	1	0.55	0.45	0.42	0.2	0.13	0.25	0.18	0.19
976	Human		2009	0.47	0.21	0.07	0.24	0.51	0.24	0.11	0.05	0.07	0.02	0.42	0.58	0.47	0.53	0.52	0.48	0.52	0.48	0.61	0.39	0.44	0.15	0.27	0.14	0.41	0.59	0.38	0.26	0.36	0.19	0.14	0.18	0.18	0.1	0.22	0.58	0.42	1	0.55	0.45	0.42	0.2	0.13	0.25	0.18	0.19
977	Human		2009	0.47	0.21	0.07	0.24	0.51	0.24	0.11	0.04	0.08	0.02	0.42	0.58	0.47	0.53	0.52	0.48	0.52	0.48	0.6	0.4	0.43	0.15	0.28	0.13	0.41	0.59	0.39	0.26	0.36	0.19	0.14	0.18	0.18	0.1	0.21	0.57	0.43	1	0.55	0.45	0.43	0.2	0.12	0.25	0.18	0.19
978	Human		2009	0.47	0.22	0.06	0.25	0.5	0.24	0.11	0.05	0.07	0.02	0.42	0.58	0.48	0.52	0.52	0.48	0.53	0.47	0.6	0.4	0.43	0.15	0.28	0.14	0.41	0.59	0.39	0.26	0.36	0.19	0.14	0.18	0.18	0.1	0.21	0.57	0.43	1	0.56	0.44	0.43	0.2	0.11	0.26	0.18	0.19
979	Human		2009	0.47	0.21	0.07	0.24	0.51	0.24	0.11	0.04	0.08	0.02	0.42	0.58	0.47	0.53	0.52	0.48	0.52	0.48	0.6	0.4	0.43	0.15	0.28	0.14	0.42	0.58	0.39	0.26	0.35	0.19	0.14	0.18	0.18	0.1	0.21	0.58	0.42	1	0.55	0.45	0.42	0.2	0.12	0.26	0.18	0.2
980	Human		2009	0.48	0.21	0.06	0.24	0.5	0.24	0.11	0.05	0.07	0.02	0.41	0.59	0.48	0.52	0.52	0.48	0.53	0.47	0.6	0.4	0.44	0.15	0.28	0.14	0.41	0.59	0.39	0.26	0.35	0.19	0.14	0.18	0.18	0.1	0.21	0.58	0.42	1	0.56	0.44	0.43	0.2	0.12	0.25	0.18	0.19
981	Human		2009	0.47	0.21	0.07	0.25	0.51	0.24	0.11	0.05	0.07	0.02	0.42	0.58	0.48	0.52	0.52	0.48	0.53	0.47	0.61	0.39	0.44	0.15	0.27	0.14	0.41	0.59	0.38	0.26	0.36	0.19	0.14	0.18	0.18	0.1	0.21	0.58	0.42	1	0.56	0.44	0.43	0.2	0.12	0.25	0.18	0.19
982	Human		2009	0.47	0.21	0.07	0.25	0.51	0.24	0.11	0.05	0.07	0.02	0.42	0.58	0.48	0.52	0.52	0.48	0.53	0.47	0.61	0.39	0.44	0.15	0.27	0.14	0.41	0.59	0.38	0.26	0.36	0.19	0.14	0.18	0.18	0.1	0.21	0.57	0.43	1	0.56	0.44	0.43	0.2	0.12	0.25	0.18	0.19
983	Human		2009	0.47	0.21	0.07	0.24	0.51	0.24	0.11	0.05	0.07	0.02	0.42	0.58	0.47	0.53	0.52	0.48	0.52	0.48	0.61	0.39	0.44	0.15	0.27	0.14	0.41	0.59	0.38	0.26	0.36	0.19	0.14	0.18	0.18	0.1	0.22	0.58	0.42	1	0.55	0.45	0.42	0.2	0.13	0.25	0.18	0.19
984	Human		2009	0.47	0.21	0.07	0.24	0.51	0.24	0.11	0.04	0.08	0.02	0.42	0.58	0.47	0.53	0.52	0.48	0.52	0.48	0.6	0.4	0.43	0.15	0.28	0.14	0.42	0.58	0.39	0.26	0.36	0.19	0.14	0.18	0.18	0.1	0.21	0.57	0.43	1	0.55	0.45	0.43	0.2	0.12	0.25	0.18	0.19
985	Human		2009	0.47	0.22	0.06	0.25	0.5	0.24	0.11	0.05	0.07	0.02	0.42	0.58	0.48	0.52	0.52	0.48	0.53	0.47	0.6	0.4	0.43	0.15	0.28	0.14	0.41	0.59	0.39	0.26	0.36	0.19	0.14	0.18	0.18	0.1	0.21	0.57	0.43	1	0.56	0.44	0.43	0.2	0.11	0.26	0.18	0.19
986	Human		2009	0.47	0.21	0.07	0.24	0.51	0.24	0.11	0.04	0.08	0.02	0.42	0.58	0.47	0.53	0.52	0.48	0.52	0.48	0.6	0.4	0.43	0.15	0.28	0.14	0.42	0.58	0.39	0.26	0.35	0.19	0.14	0.18	0.18	0.1	0.21	0.58	0.42	1	0.55	0.45	0.42	0.2	0.12	0.26	0.18	0.2
987	Human		2009	0.48	0.21	0.06	0.24	0.5	0.24	0.11	0.05	0.07	0.02	0.41	0.59	0.48	0.52	0.52	0.48	0.53	0.47	0.6	0.4	0.44	0.15	0.28	0.14	0.41	0.59	0.39	0.26	0.35	0.19	0.14	0.18	0.18	0.1	0.21	0.58	0.42	1	0.56	0.44	0.43	0.2	0.12	0.25	0.18	0.19
988	Human		2009	0.47	0.21	0.07	0.25	0.51	0.24	0.11	0.05	0.07	0.02	0.42	0.58	0.48	0.52	0.52	0.48	0.53	0.47	0.61	0.39	0.44	0.15	0.27	0.14	0.41	0.59	0.38	0.26	0.36	0.19	0.14	0.18	0.18	0.1	0.21	0.58	0.42	1	0.56	0.44	0.43	0.2	0.12	0.25	0.18	0.19
989	Human		2009	0.47	0.22	0.07	0.25	0.51	0.24	0.11	0.05	0.08	0.02	0.42	0.58	0.47	0.53	0.52	0.48	0.52	0.48	0.6	0.4	0.44	0.14	0.27	0.14	0.41	0.59	0.39	0.26	0.36	0.19	0.14	0.18	0.18	0.1	0.21	0.57	0.43	1	0.55	0.45	0.42	0.2	0.12	0.26	0.18	0.19
990	Human		2009	0.47	0.21	0.07	0.25	0.5	0.24	0.11	0.05	0.08	0.02	0.42	0.58	0.47	0.53	0.52	0.48	0.52	0.48	0.6	0.4	0.44	0.15	0.28	0.14	0.41	0.59	0.39	0.26	0.36	0.19	0.14	0.18	0.19	0.1	0.21	0.57	0.43	1	0.55	0.45	0.42	0.21	0.12	0.25	0.18	0.19
991	Human		2009	0.47	0.22	0.06	0.24	0.5	0.24	0.11	0.05	0.07	0.02	0.42	0.58	0.48	0.52	0.52	0.48	0.53	0.47	0.61	0.39	0.43	0.15	0.28	0.14	0.41	0.59	0.39	0.26	0.36	0.18	0.14	0.18	0.18	0.1	0.21	0.57	0.43	1	0.56	0.44	0.43	0.2	0.12	0.25	0.18	0.19
992	Human		2009	0.47	0.21	0.07	0.25	0.51	0.24	0.11	0.05	0.08	0.02	0.42	0.58	0.47	0.53	0.52	0.48	0.52	0.48	0.61	0.39	0.44	0.15	0.27	0.14	0.39	0.61	0.38	0.26	0.36	0.19	0.14	0.18	0.18	0.1	0.21	0.57	0.43	1	0.56	0.44	0.43	0.2	0.12	0.25	0.18	0.19
993	Human		2009	0.48	0.21	0.07	0.25	0.51	0.24	0.11	0.05	0.07	0.02	0.41	0.59	0.47	0.53	0.53	0.47	0.52	0.48	0.61	0.39	0.45	0.15	0.27	0.14	0.41	0.59	0.38	0.26	0.35	0.19	0.14	0.18	0.18	0.1	0.21	0.57	0.43	1	0.55	0.45	0.43	0.2	0.11	0.25	0.18	0.19
994	Human		2009	0.47	0.21	0.07	0.25	0.51	0.24	0.11	0.05	0.07	0.02	0.42	0.58	0.47	0.53	0.52	0.48	0.52	0.48	0.6	0.4	0.44	0.15	0.27	0.14	0.41	0.59	0.38	0.26	0.36	0.18	0.14	0.18	0.18	0.1	0.22	0.58	0.42	1	0.55	0.45	0.44	0.2	0.12	0.24	0.18	0.19
995	Human		2009	0.47	0.21	0.07	0.25	0.51	0.24	0.11	0.05	0.07	0.02	0.42	0.58	0.47	0.53	0.52	0.48	0.52	0.48	0.61	0.39	0.44	0.15	0.27	0.14	0.41	0.59	0.38	0.26	0.36	0.19	0.14	0.18	0.18	0.1	0.21	0.57	0.43	1	0.55	0.45	0.43	0.2	0.12	0.25	0.19	0.19
996	Human		2009	0.47	0.21	0.07	0.25	0.51	0.24	0.11	0.05	0.07	0.02	0.42	0.58	0.47	0.53	0.52	0.48	0.53	0.47	0.6	0.4	0.44	0.15	0.28	0.14	0.41	0.59	0.38	0.26	0.36	0.19	0.14	0.18	0.18	0.1	0.21	0.57	0.43	1	0.55	0.45	0.43	0.2	0.12	0.25	0.18	0.2
997	Human		2009	0.47	0.21	0.07	0.25	0.5	0.24	0.11	0.05	0.07	0.02	0.42	0.58	0.48	0.52	0.52	0.48	0.52	0.48	0.6	0.4	0.44	0.15	0.27	0.14	0.41	0.59	0.39	0.26	0.35	0.19	0.14	0.18	0.18	0.1	0.21	0.57	0.43	1	0.56	0.44	0.43	0.2	0.12	0.25	0.18	0.19
998	Human		2009	0.47	0.21	0.07	0.25	0.51	0.24	0.11	0.05	0.07	0.02	0.42	0.58	0.47	0.53	0.52	0.48	0.52	0.48	0.6	0.4	0.44	0.15	0.28	0.14	0.41	0.59	0.38	0.26	0.36	0.19	0.14	0.18	0.18	0.1	0.21	0.57	0.43	1	0.56	0.44	0.43	0.2	0.11	0.25	0.18	0.19
999	Human		2009	0.47	0.21	0.07	0.25	0.51	0.24	0.11	0.04	0.07	0.02	0.42	0.58	0.47	0.53	0.51	0.49	0.52	0.48	0.61	0.39	0.44	0.15	0.28	0.14	0.42	0.58	0.38	0.26	0.36	0.19	0.14	0.18	0.18	0.1	0.21	0.58	0.42	1	0.56	0.44	0.43	0.2	0.12	0.25	0.18	0.19
1000	Human		2009	0.47	0.21	0.07	0.25	0.5	0.24	0.11	0.05	0.08	0.02	0.42	0.58	0.47	0.53	0.52	0.48	0.52	0.48	0.61	0.39	0.44	0.15	0.27	0.14	0.41	0.59	0.39	0.26	0.36	0.19	0.14	0.18	0.18	0.1	0.21	0.58	0.42	1	0.56	0.44	0.42	0.2	0.12	0.25	0.18	0.19
1001	Human		2009	0.47	0.21	0.07	0.25	0.51	0.24	0.11	0.05	0.07	0.02	0.42	0.58	0.47	0.53	0.52	0.48	0.52	0.48	0.6	0.4	0.44	0.15	0.28	0.14	0.41	0.59	0.39	0.26	0.36	0.19	0.14	0.18	0.18	0.1	0.21	0.57	0.43	1	0.55	0.45	0.43	0.2	0.12	0.25	0.18	0.19
1002	Human		2009	0.47	0.21	0.07	0.25	0.5	0.24	0.11	0.05	0.07	0.02	0.42	0.58	0.47	0.53	0.52	0.48	0.53	0.47	0.61	0.39	0.44	0.15	0.28	0.14	0.41	0.59	0.38	0.26	0.36	0.19	0.14	0.18	0.18	0.1	0.21	0.58	0.42	1	0.56	0.44	0.43	0.2	0.12	0.25	0.18	0.19
1003	Human		2009	0.47	0.21	0.07	0.25	0.51	0.24	0.11	0.05	0.07	0.02	0.42	0.58	0.47	0.53	0.52	0.48	0.52	0.48	0.6	0.4	0.44	0.15	0.27	0.14	0.41	0.59	0.39	0.26	0.36	0.19	0.14	0.18	0.18	0.1	0.21	0.57	0.43	1	0.56	0.44	0.43	0.2	0.12	0.25	0.18	0.2
1004	Human		2009	0.47	0.21	0.07	0.25	0.5	0.24	0.11	0.05	0.07	0.02	0.43	0.57	0.47	0.53	0.52	0.48	0.52	0.48	0.6	0.4	0.44	0.15	0.27	0.14	0.41	0.59	0.39	0.26	0.36	0.19	0.14	0.18	0.18	0.1	0.21	0.58	0.42	1	0.55	0.45	0.42	0.2	0.12	0.26	0.18	0.19
1005	Human		2009	0.47	0.21	0.07	0.25	0.5	0.25	0.11	0.05	0.07	0.02	0.42	0.58	0.48	0.52	0.52	0.48	0.52	0.48	0.6	0.4	0.44	0.15	0.28	0.14	0.41	0.59	0.39	0.26	0.36	0.19	0.14	0.18	0.18	0.1	0.21	0.57	0.43	1	0.55	0.45	0.43	0.2	0.12	0.25	0.18	0.19
1006	Human		2009	0.47	0.21	0.07	0.24	0.51	0.24	0.11	0.04	0.07	0.02	0.42	0.58	0.47	0.53	0.52	0.48	0.52	0.48	0.6	0.4	0.44	0.15	0.28	0.14	0.42	0.58	0.39	0.26	0.36	0.19	0.14	0.18	0.18	0.1	0.21	0.57	0.43	1	0.55	0.45	0.43	0.2	0.12	0.25	0.18	0.19
1007	Human		2009	0.47	0.21	0.08	0.25	0.51	0.24	0.11	0.05	0.07	0.02	0.42	0.58	0.47	0.53	0.52	0.48	0.52	0.48	0.6	0.4	0.44	0.15	0.28	0.14	0.41	0.59	0.39	0.26	0.36	0.19	0.14	0.18	0.18	0.1	0.21	0.57	0.43	1	0.55	0.45	0.43	0.2	0.12	0.25	0.18	0.19
1008	Human		2009	0.47	0.21	0.07	0.25	0.5	0.24	0.11	0.05	0.07	0.02	0.42	0.58	0.47	0.53	0.52	0.48	0.52	0.48	0.61	0.39	0.44	0.15	0.28	0.14	0.41	0.59	0.38	0.26	0.36	0.19	0.14	0.18	0.18	0.1	0.21	0.58	0.42	1	0.56	0.44	0.43	0.2	0.12	0.25	0.18	0.19
1009	Human		2009	0.48	0.21	0.07	0.25	0.51	0.24	0.11	0.05	0.07	0.02	0.43	0.57	0.47	0.53	0.53	0.47	0.53	0.47	0.6	0.4	0.44	0.15	0.28	0.14	0.41	0.59	0.38	0.26	0.36	0.19	0.14	0.18	0.18	0.1	0.21	0.57	0.43	1	0.55	0.45	0.43	0.2	0.12	0.25	0.18	0.19
1010	Human		2009	0.47	0.22	0.07	0.24	0.5	0.24	0.11	0.05	0.07	0.02	0.42	0.58	0.47	0.53	0.52	0.48	0.52	0.48	0.61	0.39	0.44	0.15	0.28	0.14	0.41	0.59	0.38	0.26	0.36	0.19	0.14	0.18	0.18	0.1	0.21	0.57	0.43	1	0.55	0.45	0.43	0.2	0.12	0.25	0.18	0.19
1011	Human		2009	0.47	0.21	0.07	0.24	0.51	0.24	0.11	0.05	0.07	0.02	0.42	0.58	0.47	0.53	0.51	0.49	0.52	0.48	0.6	0.4	0.44	0.15	0.28	0.14	0.42	0.58	0.39	0.26	0.36	0.19	0.14	0.18	0.18	0.1	0.21	0.57	0.43	1	0.55	0.45	0.43	0.2	0.12	0.25	0.18	0.19
1012	Human		2009	0.47	0.21	0.07	0.24	0.5	0.24	0.11	0.05	0.07	0.02	0.42	0.58	0.47	0.53	0.52	0.48	0.52	0.48	0.6	0.4	0.44	0.15	0.27	0.14	0.41	0.59	0.39	0.26	0.36	0.19	0.14	0.18	0.18	0.1	0.21	0.57	0.43	1	0.55	0.45	0.43	0.2	0.12	0.25	0.18	0.19
1013	Human		2009	0.47	0.21	0.07	0.24	0.51	0.24	0.11	0.05	0.07	0.02	0.42	0.58	0.47	0.53	0.52	0.48	0.52	0.48	0.6	0.4	0.44	0.15	0.28	0.14	0.41	0.59	0.39	0.25	0.36	0.19	0.14	0.18	0.18	0.1	0.21	0.57	0.43	1	0.56	0.44	0.43	0.2	0.12	0.25	0.19	0.19
1014	Human		2009	0.47	0.21	0.08	0.25	0.51	0.24	0.11	0.05	0.07	0.02	0.41	0.59	0.47	0.53	0.52	0.48	0.52	0.48	0.6	0.4	0.44	0.15	0.27	0.14	0.41	0.59	0.39	0.26	0.36	0.19	0.14	0.18	0.18	0.1	0.21	0.57	0.43	1	0.55	0.45	0.43	0.2	0.12	0.25	0.19	0.19
1015	Human		2009	0.47	0.21	0.07	0.24	0.5	0.24	0.11	0.05	0.07	0.02	0.42	0.58	0.47	0.53	0.52	0.48	0.52	0.48	0.6	0.4	0.44	0.15	0.27	0.14	0.41	0.59	0.39	0.26	0.36	0.19	0.14	0.18	0.18	0.1	0.21	0.57	0.43	1	0.55	0.45	0.43	0.2	0.12	0.25	0.18	0.19
1016	Human		2009	0.47	0.21	0.07	0.25	0.5	0.24	0.11	0.05	0.07	0.02	0.43	0.58	0.48	0.52	0.52	0.48	0.52	0.48	0.6	0.4	0.44	0.15	0.27	0.14	0.41	0.59	0.39	0.26	0.36	0.19	0.14	0.18	0.18	0.1	0.21	0.58	0.42	1	0.55	0.45	0.43	0.2	0.12	0.25	0.18	0.19
1017	Human		2009	0.47	0.21	0.07	0.25	0.5	0.25	0.11	0.05	0.07	0.02	0.42	0.58	0.48	0.52	0.52	0.48	0.52	0.48	0.6	0.4	0.44	0.15	0.27	0.14	0.41	0.59	0.39	0.26	0.36	0.19	0.14	0.18	0.18	0.1	0.21	0.57	0.43	1	0.55	0.45	0.43	0.2	0.12	0.25	0.18	0.19
1018	Human		2009	0.47	0.21	0.07	0.25	0.5	0.25	0.11	0.05	0.07	0.02	0.42	0.58	0.48	0.52	0.52	0.48	0.52	0.48	0.6	0.4	0.44	0.15	0.27	0.14	0.41	0.59	0.39	0.26	0.36	0.19	0.14	0.18	0.18	0.1	0.21	0.57	0.43	1	0.55	0.45	0.43	0.2	0.12	0.25	0.18	0.19
1019	Human		2009	0.47	0.21	0.07	0.25	0.5	0.24	0.11	0.05	0.07	0.02	0.43	0.58	0.47	0.53	0.52	0.48	0.52	0.48	0.61	0.39	0.44	0.15	0.28	0.14	0.41	0.59	0.39	0.26	0.35	0.19	0.14	0.18	0.18	0.1	0.21	0.57	0.43	1	0.56	0.44	0.43	0.2	0.12	0.26	0.18	0.19
1020	Human		2009	0.47	0.21	0.07	0.25	0.51	0.24	0.11	0.05	0.07	0.02	0.42	0.58	0.47	0.53	0.52	0.48	0.52	0.48	0.6	0.4	0.44	0.15	0.28	0.14	0.41	0.59	0.39	0.26	0.36	0.19	0.14	0.18	0.18	0.1	0.21	0.57	0.43	1	0.55	0.45	0.43	0.2	0.12	0.25	0.18	0.19
1021	Human		2009	0.47	0.21	0.07	0.25	0.51	0.24	0.11	0.05	0.07	0.02	0.43	0.58	0.48	0.52	0.52	0.48	0.53	0.47	0.6	0.4	0.44	0.15	0.28	0.14	0.41	0.59	0.38	0.26	0.36	0.19	0.14	0.18	0.18	0.1	0.21	0.57	0.43	1	0.55	0.45	0.43	0.19	0.12	0.25	0.18	0.19
1022	Human		2009	0.47	0.21	0.07	0.25	0.5	0.24	0.11	0.05	0.07	0.02	0.42	0.58	0.47	0.53	0.52	0.48	0.52	0.48	0.6	0.4	0.44	0.15	0.28	0.14	0.41	0.59	0.38	0.25	0.36	0.19	0.14	0.18	0.18	0.1	0.21	0.58	0.42	1	0.55	0.45	0.43	0.2	0.12	0.25	0.18	0.19
1023	Human		2009	0.47	0.21	0.07	0.25	0.51	0.24	0.11	0.05	0.08	0.02	0.42	0.58	0.47	0.53	0.51	0.49	0.52	0.48	0.61	0.39	0.44	0.15	0.28	0.14	0.41	0.59	0.39	0.26	0.36	0.19	0.14	0.18	0.18	0.1	0.21	0.57	0.43	1	0.55	0.45	0.43	0.2	0.12	0.25	0.18	0.19
1024	Human		2009	0.47	0.21	0.07	0.25	0.5	0.24	0.11	0.05	0.07	0.02	0.42	0.58	0.47	0.53	0.52	0.48	0.53	0.47	0.61	0.39	0.44	0.15	0.28	0.14	0.41	0.59	0.38	0.26	0.36	0.19	0.14	0.18	0.18	0.1	0.21	0.58	0.42	1	0.56	0.44	0.43	0.2	0.12	0.25	0.18	0.19
1025	Human		2009	0.47	0.21	0.07	0.25	0.51	0.24	0.11	0.05	0.08	0.02	0.42	0.58	0.47	0.53	0.52	0.48	0.52	0.48	0.61	0.39	0.44	0.15	0.28	0.14	0.41	0.59	0.39	0.26	0.36	0.19	0.14	0.18	0.18	0.1	0.21	0.57	0.43	1	0.55	0.45	0.43	0.2	0.12	0.25	0.18	0.19
1026	Human		2009	0.47	0.21	0.07	0.25	0.51	0.24	0.11	0.04	0.07	0.02	0.41	0.59	0.47	0.53	0.52	0.48	0.52	0.48	0.6	0.4	0.44	0.15	0.27	0.14	0.41	0.59	0.39	0.26	0.36	0.19	0.15	0.18	0.18	0.1	0.21	0.57	0.43	1	0.56	0.44	0.43	0.2	0.12	0.25	0.18	0.19
1027	Human		2009	0.47	0.21	0.07	0.25	0.5	0.24	0.11	0.05	0.07	0.02	0.42	0.58	0.47	0.53	0.52	0.48	0.52	0.48	0.6	0.4	0.44	0.15	0.28	0.14	0.41	0.59	0.38	0.26	0.36	0.19	0.14	0.18	0.18	0.1	0.21	0.57	0.43	1	0.56	0.44	0.43	0.2	0.12	0.25	0.18	0.19
1028	Human		2009	0.47	0.21	0.07	0.24	0.51	0.24	0.11	0.04	0.07	0.02	0.42	0.58	0.47	0.53	0.52	0.48	0.52	0.48	0.6	0.4	0.44	0.15	0.27	0.14	0.42	0.58	0.39	0.26	0.36	0.19	0.14	0.18	0.18	0.1	0.21	0.57	0.43	1	0.55	0.45	0.43	0.2	0.12	0.25	0.18	0.19
1029	Human		2009	0.47	0.21	0.07	0.25	0.51	0.24	0.11	0.05	0.08	0.02	0.42	0.58	0.48	0.52	0.52	0.48	0.52	0.48	0.6	0.4	0.43	0.15	0.28	0.14	0.41	0.59	0.39	0.26	0.36	0.19	0.14	0.18	0.18	0.1	0.21	0.57	0.43	1	0.55	0.45	0.42	0.2	0.12	0.26	0.18	0.19
1030	Human		2009	0.47	0.21	0.08	0.25	0.5	0.24	0.11	0.05	0.07	0.02	0.42	0.58	0.47	0.53	0.52	0.48	0.52	0.48	0.6	0.4	0.44	0.15	0.27	0.14	0.41	0.59	0.38	0.26	0.36	0.19	0.14	0.18	0.18	0.1	0.21	0.57	0.43	1	0.56	0.44	0.43	0.2	0.12	0.25	0.18	0.19
1031	Human		2009	0.47	0.21	0.07	0.25	0.5	0.24	0.11	0.05	0.07	0.02	0.42	0.58	0.47	0.53	0.52	0.48	0.53	0.47	0.61	0.39	0.44	0.15	0.27	0.14	0.41	0.59	0.38	0.26	0.36	0.19	0.14	0.18	0.18	0.1	0.21	0.57	0.43	1	0.55	0.45	0.42	0.2	0.12	0.25	0.18	0.19
1032	Human		2009	0.47	0.21	0.07	0.25	0.51	0.24	0.11	0.05	0.07	0.02	0.42	0.58	0.47	0.53	0.52	0.48	0.52	0.48	0.61	0.39	0.43	0.15	0.28	0.14	0.41	0.59	0.39	0.25	0.36	0.19	0.14	0.18	0.18	0.1	0.21	0.57	0.43	1	0.56	0.44	0.43	0.2	0.12	0.25	0.18	0.19
1033	Human		2009	0.47	0.21	0.07	0.25	0.5	0.24	0.11	0.05	0.07	0.02	0.42	0.58	0.47	0.53	0.52	0.48	0.52	0.48	0.61	0.39	0.45	0.14	0.27	0.14	0.41	0.59	0.38	0.26	0.36	0.19	0.14	0.18	0.18	0.1	0.21	0.58	0.42	1	0.56	0.44	0.43	0.2	0.12	0.25	0.18	0.19
1034	Human		2009	0.47	0.21	0.07	0.25	0.5	0.24	0.11	0.05	0.07	0.02	0.42	0.58	0.47	0.53	0.52	0.48	0.52	0.48	0.6	0.4	0.44	0.15	0.28	0.14	0.41	0.59	0.39	0.26	0.36	0.19	0.14	0.18	0.18	0.1	0.21	0.57	0.43	1	0.55	0.45	0.43	0.2	0.12	0.25	0.18	0.19
1035	Human		2009	0.47	0.21	0.07	0.25	0.5	0.24	0.11	0.05	0.07	0.02	0.42	0.58	0.47	0.53	0.52	0.48	0.52	0.48	0.6	0.4	0.44	0.15	0.28	0.14	0.42	0.58	0.39	0.26	0.36	0.19	0.14	0.18	0.18	0.1	0.21	0.57	0.43	1	0.55	0.45	0.43	0.21	0.12	0.25	0.18	0.19
1036	Human		2009	0.47	0.21	0.07	0.24	0.51	0.24	0.11	0.04	0.07	0.02	0.42	0.58	0.48	0.52	0.52	0.48	0.52	0.48	0.61	0.39	0.44	0.15	0.28	0.14	0.42	0.58	0.39	0.26	0.36	0.19	0.14	0.18	0.19	0.1	0.21	0.57	0.43	1	0.55	0.45	0.43	0.2	0.11	0.26	0.18	0.19
1037	Human		2009	0.47	0.22	0.07	0.24	0.5	0.24	0.11	0.05	0.08	0.02	0.41	0.59	0.47	0.53	0.52	0.48	0.52	0.48	0.6	0.4	0.44	0.15	0.27	0.14	0.41	0.59	0.39	0.26	0.36	0.19	0.14	0.18	0.18	0.1	0.21	0.57	0.43	1	0.56	0.44	0.43	0.2	0.12	0.25	0.18	0.19
1038	Human		2009	0.47	0.21	0.07	0.25	0.5	0.24	0.11	0.05	0.07	0.02	0.42	0.58	0.47	0.53	0.52	0.48	0.52	0.48	0.6	0.4	0.44	0.15	0.27	0.14	0.41	0.59	0.39	0.25	0.36	0.19	0.14	0.18	0.18	0.1	0.21	0.58	0.42	1	0.55	0.45	0.43	0.2	0.12	0.25	0.18	0.2
1039	Human		2009	0.47	0.21	0.07	0.25	0.5	0.24	0.11	0.05	0.07	0.02	0.42	0.58	0.47	0.53	0.52	0.48	0.52	0.48	0.6	0.4	0.44	0.15	0.28	0.14	0.41	0.59	0.38	0.26	0.36	0.19	0.14	0.18	0.18	0.1	0.21	0.57	0.43	1	0.55	0.45	0.43	0.2	0.12	0.25	0.18	0.19
1040	Human		2009	0.47	0.21	0.07	0.25	0.5	0.24	0.11	0.05	0.07	0.02	0.42	0.58	0.47	0.53	0.52	0.48	0.52	0.48	0.6	0.4	0.44	0.15	0.28	0.14	0.41	0.59	0.38	0.26	0.36	0.19	0.14	0.18	0.18	0.1	0.21	0.57	0.43	1	0.55	0.45	0.43	0.2	0.12	0.25	0.18	0.19
1041	Human		2009	0.47	0.21	0.07	0.25	0.5	0.24	0.11	0.05	0.07	0.02	0.43	0.58	0.47	0.53	0.52	0.48	0.52	0.48	0.61	0.39	0.44	0.15	0.28	0.14	0.41	0.59	0.39	0.26	0.36	0.19	0.14	0.18	0.18	0.1	0.21	0.57	0.43	1	0.55	0.45	0.43	0.2	0.12	0.25	0.18	0.2
1042	Human		2009	0.47	0.21	0.08	0.24	0.51	0.24	0.11	0.05	0.07	0.03	0.42	0.58	0.48	0.52	0.52	0.48	0.52	0.48	0.6	0.4	0.44	0.15	0.27	0.14	0.42	0.58	0.39	0.26	0.36	0.19	0.14	0.18	0.18	0.1	0.21	0.57	0.43	1	0.55	0.45	0.43	0.2	0.12	0.25	0.18	0.19
1043	Human		2009	0.47	0.22	0.07	0.25	0.51	0.24	0.11	0.04	0.07	0.02	0.42	0.58	0.47	0.53	0.52	0.48	0.52	0.48	0.6	0.4	0.44	0.15	0.28	0.14	0.42	0.58	0.39	0.26	0.36	0.19	0.14	0.18	0.18	0.1	0.21	0.57	0.43	1	0.55	0.45	0.43	0.2	0.12	0.25	0.18	0.19
1044	Human		2009	0.47	0.21	0.07	0.24	0.51	0.24	0.11	0.04	0.07	0.02	0.42	0.58	0.47	0.53	0.51	0.49	0.52	0.48	0.6	0.4	0.43	0.15	0.28	0.14	0.42	0.58	0.39	0.26	0.36	0.19	0.14	0.18	0.18	0.1	0.21	0.57	0.43	1	0.55	0.45	0.43	0.2	0.12	0.25	0.18	0.19
1045	Human		2009	0.47	0.21	0.07	0.25	0.5	0.24	0.11	0.05	0.07	0.02	0.42	0.58	0.47	0.53	0.52	0.48	0.52	0.48	0.6	0.4	0.44	0.15	0.28	0.14	0.41	0.59	0.38	0.26	0.36	0.19	0.14	0.18	0.18	0.1	0.21	0.57	0.43	1	0.55	0.45	0.43	0.2	0.12	0.25	0.18	0.19
1046	Human		2009	0.47	0.22	0.07	0.25	0.51	0.25	0.11	0.04	0.07	0.02	0.42	0.58	0.47	0.53	0.52	0.48	0.52	0.48	0.6	0.4	0.44	0.15	0.28	0.14	0.42	0.58	0.38	0.26	0.36	0.19	0.14	0.18	0.18	0.1	0.21	0.57	0.43	1	0.55	0.45	0.43	0.2	0.12	0.25	0.18	0.19
1047	Human		2009	0.47	0.21	0.07	0.25	0.5	0.24	0.11	0.05	0.07	0.02	0.42	0.58	0.47	0.53	0.52	0.48	0.53	0.47	0.61	0.39	0.44	0.15	0.27	0.14	0.41	0.59	0.39	0.26	0.36	0.19	0.14	0.18	0.18	0.1	0.22	0.57	0.43	1	0.56	0.44	0.43	0.2	0.12	0.25	0.18	0.19
1048	Human		2009	0.47	0.21	0.07	0.25	0.51	0.24	0.11	0.05	0.07	0.02	0.43	0.58	0.47	0.53	0.52	0.48	0.52	0.48	0.6	0.4	0.44	0.15	0.27	0.14	0.41	0.59	0.39	0.26	0.36	0.19	0.14	0.18	0.18	0.1	0.21	0.57	0.43	1	0.55	0.45	0.43	0.2	0.12	0.25	0.18	0.19
1049	Human		2009	0.46	0.22	0.07	0.24	0.5	0.25	0.11	0.04	0.07	0.02	0.42	0.58	0.47	0.53	0.52	0.48	0.52	0.48	0.6	0.4	0.43	0.15	0.28	0.14	0.42	0.58	0.39	0.26	0.35	0.19	0.14	0.18	0.18	0.1	0.21	0.57	0.43	1	0.55	0.45	0.43	0.2	0.12	0.25	0.18	0.19
1050	Human		2009	0.46	0.22	0.07	0.24	0.5	0.25	0.11	0.04	0.07	0.02	0.42	0.58	0.47	0.53	0.52	0.48	0.52	0.48	0.6	0.4	0.43	0.15	0.28	0.14	0.42	0.58	0.38	0.26	0.35	0.19	0.14	0.18	0.18	0.1	0.21	0.57	0.43	1	0.55	0.45	0.43	0.2	0.12	0.25	0.18	0.19
1051	Human		2009	0.47	0.21	0.07	0.25	0.5	0.24	0.11	0.05	0.07	0.02	0.42	0.58	0.47	0.53	0.52	0.48	0.52	0.48	0.6	0.4	0.44	0.15	0.28	0.14	0.41	0.59	0.39	0.26	0.36	0.19	0.14	0.18	0.18	0.1	0.21	0.57	0.43	1	0.55	0.45	0.43	0.2	0.12	0.25	0.18	0.2
1052	Human		2009	0.47	0.21	0.07	0.24	0.5	0.25	0.11	0.05	0.07	0.02	0.41	0.59	0.48	0.52	0.53	0.47	0.52	0.48	0.61	0.39	0.45	0.15	0.27	0.14	0.41	0.59	0.38	0.26	0.36	0.19	0.14	0.18	0.18	0.1	0.22	0.58	0.42	1	0.56	0.44	0.43	0.19	0.12	0.26	0.18	0.19
1053	Human		2009	0.47	0.21	0.07	0.25	0.5	0.25	0.11	0.05	0.07	0.02	0.42	0.58	0.47	0.53	0.52	0.48	0.52	0.48	0.6	0.4	0.44	0.14	0.27	0.14	0.42	0.58	0.38	0.26	0.36	0.19	0.14	0.18	0.18	0.1	0.21	0.57	0.43	1	0.55	0.45	0.42	0.2	0.12	0.25	0.18	0.19
1054	Human		2009	0.47	0.22	0.07	0.25	0.51	0.24	0.11	0.05	0.07	0.02	0.42	0.58	0.47	0.53	0.52	0.48	0.52	0.48	0.61	0.39	0.44	0.15	0.27	0.14	0.4	0.6	0.39	0.26	0.36	0.19	0.14	0.18	0.18	0.1	0.21	0.57	0.43	1	0.55	0.45	0.43	0.2	0.12	0.25	0.18	0.19
1055	Human		2009	0.47	0.21	0.07	0.25	0.51	0.24	0.11	0.05	0.07	0.02	0.43	0.57	0.47	0.53	0.52	0.48	0.52	0.48	0.6	0.4	0.44	0.15	0.27	0.14	0.41	0.59	0.39	0.26	0.35	0.19	0.14	0.18	0.19	0.1	0.21	0.59	0.41	1	0.55	0.45	0.43	0.21	0.12	0.25	0.18	0.19
1056	Human		2009	0.47	0.21	0.07	0.25	0.51	0.24	0.11	0.05	0.07	0.02	0.42	0.58	0.47	0.53	0.52	0.48	0.52	0.48	0.6	0.4	0.44	0.15	0.28	0.14	0.41	0.59	0.39	0.26	0.36	0.19	0.14	0.18	0.18	0.1	0.21	0.58	0.42	1	0.56	0.44	0.43	0.21	0.12	0.25	0.18	0.19
1057	Human		2009	0.47	0.21	0.08	0.24	0.51	0.24	0.11	0.05	0.08	0.02	0.42	0.58	0.48	0.52	0.51	0.49	0.52	0.48	0.6	0.4	0.44	0.14	0.27	0.14	0.42	0.58	0.38	0.26	0.36	0.19	0.14	0.18	0.18	0.1	0.21	0.56	0.44	1	0.55	0.45	0.43	0.2	0.12	0.25	0.18	0.19
1058	Human		2009	0.47	0.21	0.08	0.25	0.51	0.24	0.11	0.05	0.08	0.02	0.42	0.58	0.47	0.53	0.53	0.47	0.52	0.48	0.6	0.4	0.44	0.14	0.27	0.14	0.41	0.59	0.38	0.26	0.36	0.19	0.14	0.18	0.18	0.09	0.21	0.57	0.43	1	0.56	0.44	0.43	0.21	0.12	0.25	0.18	0.19
1059	Human		2009	0.47	0.22	0.08	0.24	0.51	0.24	0.11	0.05	0.08	0.02	0.42	0.58	0.48	0.52	0.52	0.48	0.51	0.49	0.6	0.4	0.44	0.15	0.27	0.14	0.42	0.58	0.38	0.26	0.36	0.19	0.14	0.18	0.18	0.1	0.21	0.57	0.43	1	0.56	0.44	0.43	0.2	0.12	0.25	0.18	0.19
1060	Human		2009	0.47	0.21	0.08	0.25	0.51	0.24	0.11	0.05	0.08	0.02	0.42	0.58	0.47	0.53	0.51	0.49	0.52	0.48	0.6	0.4	0.44	0.15	0.27	0.14	0.43	0.57	0.38	0.26	0.36	0.19	0.14	0.18	0.18	0.1	0.21	0.57	0.43	1	0.56	0.44	0.43	0.2	0.12	0.25	0.18	0.19
1061	Human		2009	0.47	0.21	0.08	0.24	0.51	0.24	0.11	0.05	0.08	0.02	0.42	0.58	0.48	0.52	0.52	0.48	0.52	0.48	0.6	0.4	0.44	0.14	0.27	0.14	0.42	0.58	0.38	0.26	0.36	0.19	0.14	0.18	0.18	0.1	0.21	0.56	0.44	1	0.56	0.44	0.43	0.2	0.12	0.25	0.18	0.19
1062	Human		2009	0.47	0.21	0.08	0.25	0.51	0.24	0.11	0.05	0.08	0.02	0.42	0.58	0.47	0.53	0.51	0.49	0.52	0.48	0.6	0.4	0.44	0.15	0.27	0.14	0.42	0.58	0.38	0.26	0.36	0.19	0.14	0.18	0.18	0.1	0.21	0.57	0.43	1	0.56	0.44	0.43	0.2	0.12	0.25	0.18	0.19
1063	Human		2009	0.47	0.21	0.07	0.24	0.5	0.25	0.11	0.05	0.07	0.02	0.41	0.59	0.48	0.52	0.51	0.49	0.53	0.47	0.61	0.39	0.44	0.15	0.27	0.14	0.42	0.58	0.38	0.26	0.36	0.19	0.14	0.18	0.18	0.1	0.21	0.57	0.43	1	0.56	0.44	0.43	0.21	0.12	0.24	0.18	0.19
1064	Human		2009	0.47	0.21	0.07	0.24	0.5	0.25	0.11	0.05	0.07	0.02	0.41	0.59	0.48	0.52	0.51	0.49	0.53	0.47	0.61	0.39	0.44	0.15	0.27	0.14	0.42	0.58	0.38	0.26	0.36	0.19	0.14	0.18	0.18	0.1	0.21	0.57	0.43	1	0.56	0.44	0.43	0.21	0.12	0.25	0.18	0.19
1065	Human		2009	0.47	0.21	0.07	0.24	0.5	0.25	0.11	0.05	0.07	0.02	0.41	0.59	0.48	0.52	0.51	0.49	0.53	0.47	0.61	0.39	0.44	0.15	0.27	0.14	0.42	0.58	0.39	0.26	0.36	0.19	0.14	0.18	0.18	0.1	0.21	0.57	0.43	1	0.56	0.44	0.43	0.21	0.12	0.25	0.18	0.19
1066	Human		2009	0.47	0.21	0.07	0.24	0.5	0.25	0.11	0.05	0.07	0.02	0.42	0.58	0.47	0.53	0.52	0.48	0.52	0.48	0.6	0.4	0.44	0.15	0.27	0.14	0.42	0.58	0.39	0.26	0.36	0.19	0.14	0.18	0.18	0.1	0.21	0.57	0.43	1	0.56	0.44	0.42	0.21	0.12	0.25	0.18	0.19
1067	Human		2009	0.47	0.21	0.07	0.25	0.5	0.25	0.11	0.05	0.07	0.02	0.42	0.58	0.47	0.53	0.53	0.47	0.52	0.48	0.6	0.4	0.44	0.15	0.27	0.14	0.42	0.58	0.39	0.25	0.36	0.19	0.14	0.18	0.18	0.1	0.21	0.57	0.43	1	0.56	0.44	0.42	0.21	0.12	0.25	0.18	0.19
1068	Human		2009	0.47	0.21	0.07	0.25	0.51	0.24	0.11	0.05	0.07	0.02	0.42	0.58	0.48	0.52	0.53	0.47	0.52	0.48	0.61	0.39	0.44	0.15	0.27	0.14	0.41	0.59	0.39	0.26	0.35	0.19	0.14	0.18	0.18	0.1	0.22	0.57	0.43	1	0.56	0.44	0.43	0.2	0.12	0.25	0.18	0.19
1069	Human		2009	0.47	0.21	0.07	0.25	0.51	0.24	0.11	0.05	0.07	0.02	0.41	0.59	0.47	0.53	0.52	0.48	0.52	0.48	0.61	0.39	0.44	0.15	0.27	0.14	0.41	0.59	0.38	0.26	0.36	0.19	0.14	0.18	0.18	0.1	0.21	0.57	0.43	1	0.56	0.44	0.42	0.21	0.12	0.25	0.18	0.19
1070	Human		2009	0.47	0.21	0.07	0.25	0.51	0.24	0.11	0.05	0.07	0.02	0.42	0.58	0.48	0.52	0.52	0.48	0.53	0.47	0.61	0.39	0.44	0.14	0.27	0.14	0.41	0.59	0.39	0.25	0.36	0.19	0.14	0.18	0.18	0.1	0.21	0.57	0.43	1	0.56	0.44	0.42	0.2	0.12	0.25	0.18	0.19
1071	Human		2009	0.48	0.21	0.07	0.25	0.51	0.24	0.11	0.05	0.07	0.02	0.42	0.58	0.48	0.52	0.52	0.48	0.52	0.48	0.61	0.39	0.44	0.15	0.27	0.14	0.41	0.59	0.39	0.25	0.36	0.19	0.14	0.18	0.18	0.1	0.21	0.58	0.42	1	0.56	0.44	0.43	0.2	0.12	0.25	0.18	0.19
1072	Human		2009	0.46	0.21	0.07	0.25	0.51	0.24	0.11	0.05	0.06	0.03	0.41	0.59	0.47	0.53	0.52	0.48	0.52	0.48	0.61	0.39	0.44	0.15	0.27	0.14	0.41	0.59	0.39	0.25	0.36	0.19	0.14	0.18	0.18	0.1	0.21	0.58	0.42	1	0.55	0.45	0.43	0.2	0.12	0.25	0.18	0.19
1073	Human		2009	0.47	0.21	0.07	0.25	0.51	0.24	0.12	0.05	0.06	0.02	0.42	0.58	0.47	0.53	0.52	0.48	0.52	0.48	0.61	0.39	0.44	0.15	0.27	0.14	0.41	0.59	0.39	0.25	0.36	0.19	0.14	0.18	0.18	0.1	0.21	0.57	0.43	1	0.56	0.44	0.43	0.2	0.12	0.25	0.18	0.19
1074	Human		2009	0.47	0.21	0.07	0.25	0.51	0.24	0.12	0.05	0.06	0.02	0.42	0.58	0.47	0.53	0.53	0.47	0.52	0.48	0.61	0.39	0.44	0.15	0.27	0.14	0.41	0.59	0.39	0.25	0.36	0.19	0.14	0.18	0.18	0.1	0.21	0.57	0.43	1	0.56	0.44	0.43	0.2	0.12	0.25	0.18	0.19
1075	Human		2009	0.47	0.21	0.07	0.25	0.51	0.24	0.11	0.05	0.07	0.02	0.42	0.58	0.47	0.53	0.52	0.48	0.52	0.48	0.6	0.4	0.44	0.15	0.28	0.14	0.43	0.57	0.39	0.26	0.36	0.19	0.14	0.18	0.18	0.1	0.21	0.57	0.43	1	0.56	0.44	0.43	0.2	0.12	0.25	0.18	0.19
1076	Human		2009	0.47	0.21	0.07	0.25	0.51	0.24	0.11	0.05	0.07	0.02	0.42	0.58	0.47	0.53	0.52	0.48	0.52	0.48	0.6	0.4	0.44	0.15	0.28	0.14	0.43	0.57	0.39	0.26	0.36	0.19	0.14	0.18	0.18	0.1	0.21	0.57	0.43	1	0.56	0.44	0.43	0.2	0.12	0.25	0.18	0.19
1077	Human		2009	0.47	0.21	0.07	0.25	0.51	0.24	0.11	0.05	0.07	0.02	0.42	0.58	0.47	0.53	0.53	0.47	0.52	0.48	0.61	0.39	0.44	0.15	0.27	0.14	0.4	0.6	0.39	0.25	0.36	0.19	0.14	0.18	0.18	0.1	0.21	0.59	0.41	1	0.55	0.45	0.43	0.21	0.12	0.25	0.18	0.19
1078	Human		2009	0.47	0.21	0.07	0.25	0.5	0.24	0.11	0.05	0.07	0.02	0.43	0.57	0.47	0.53	0.51	0.49	0.53	0.47	0.6	0.4	0.44	0.15	0.27	0.14	0.41	0.59	0.39	0.25	0.35	0.19	0.14	0.18	0.18	0.1	0.22	0.58	0.42	1	0.55	0.45	0.42	0.2	0.12	0.25	0.18	0.19
1079	Human		2009	0.47	0.21	0.07	0.25	0.51	0.24	0.11	0.05	0.07	0.02	0.42	0.58	0.47	0.53	0.52	0.48	0.52	0.48	0.61	0.39	0.44	0.15	0.27	0.14	0.41	0.59	0.38	0.26	0.36	0.19	0.14	0.18	0.18	0.1	0.21	0.57	0.43	1	0.56	0.44	0.42	0.2	0.12	0.25	0.18	0.19
1080	Human		2009	0.47	0.21	0.07	0.25	0.51	0.24	0.11	0.05	0.07	0.02	0.42	0.58	0.48	0.52	0.52	0.48	0.52	0.48	0.61	0.39	0.44	0.15	0.28	0.14	0.41	0.59	0.39	0.25	0.36	0.19	0.14	0.18	0.18	0.1	0.21	0.57	0.43	1	0.56	0.44	0.43	0.2	0.12	0.25	0.18	0.19
1081	Human		2009	0.47	0.21	0.07	0.25	0.51	0.24	0.11	0.04	0.08	0.03	0.42	0.58	0.47	0.53	0.52	0.48	0.52	0.48	0.6	0.4	0.44	0.15	0.27	0.14	0.41	0.59	0.38	0.26	0.36	0.19	0.14	0.18	0.18	0.1	0.21	0.57	0.43	1	0.55	0.45	0.42	0.2	0.12	0.25	0.18	0.19
1082	Human		2009	0.47	0.21	0.07	0.25	0.5	0.25	0.11	0.05	0.07	0.02	0.42	0.58	0.47	0.53	0.52	0.48	0.52	0.48	0.61	0.39	0.44	0.15	0.27	0.14	0.41	0.59	0.38	0.26	0.36	0.19	0.14	0.18	0.18	0.1	0.21	0.57	0.43	1	0.55	0.45	0.43	0.2	0.11	0.25	0.18	0.19
1083	Human		2009	0.47	0.21	0.07	0.25	0.5	0.25	0.11	0.05	0.08	0.02	0.42	0.58	0.47	0.53	0.52	0.48	0.52	0.48	0.6	0.4	0.44	0.14	0.28	0.14	0.41	0.59	0.39	0.26	0.36	0.19	0.14	0.18	0.18	0.1	0.21	0.57	0.43	1	0.56	0.44	0.42	0.2	0.12	0.26	0.18	0.19
1084	Human		2009	0.47	0.21	0.07	0.24	0.51	0.24	0.11	0.04	0.08	0.03	0.42	0.58	0.47	0.53	0.52	0.48	0.52	0.48	0.6	0.4	0.45	0.14	0.27	0.14	0.41	0.59	0.38	0.26	0.36	0.18	0.14	0.18	0.18	0.1	0.21	0.57	0.43	1	0.56	0.44	0.42	0.21	0.12	0.25	0.18	0.19
1085	Human		2009	0.47	0.21	0.07	0.25	0.51	0.24	0.11	0.05	0.07	0.02	0.42	0.58	0.47	0.53	0.52	0.48	0.52	0.48	0.6	0.4	0.44	0.15	0.27	0.14	0.43	0.57	0.39	0.26	0.36	0.19	0.14	0.18	0.18	0.1	0.21	0.57	0.43	1	0.56	0.44	0.43	0.2	0.12	0.25	0.18	0.2
1086	Human		2009	0.47	0.21	0.07	0.25	0.51	0.24	0.11	0.05	0.07	0.02	0.42	0.58	0.47	0.53	0.52	0.48	0.52	0.48	0.6	0.4	0.44	0.15	0.27	0.14	0.41	0.59	0.39	0.26	0.36	0.19	0.14	0.18	0.18	0.1	0.21	0.57	0.43	1	0.56	0.44	0.43	0.2	0.12	0.25	0.18	0.2
1088	Human		2009	0.47	0.21	0.07	0.25	0.51	0.24	0.11	0.05	0.07	0.02	0.42	0.58	0.47	0.53	0.53	0.47	0.52	0.48	0.6	0.4	0.44	0.15	0.28	0.14	0.42	0.58	0.39	0.26	0.35	0.19	0.14	0.18	0.18	0.1	0.21	0.56	0.44	1	0.56	0.44	0.42	0.2	0.12	0.26	0.18	0.19
1089	Human		2009	0.47	0.21	0.07	0.24	0.51	0.24	0.11	0.05	0.07	0.02	0.41	0.59	0.47	0.53	0.53	0.47	0.51	0.49	0.6	0.4	0.44	0.15	0.28	0.14	0.43	0.57	0.39	0.26	0.36	0.19	0.14	0.18	0.18	0.1	0.21	0.57	0.43	1	0.56	0.44	0.42	0.2	0.12	0.25	0.18	0.19
1090	Human		2009	0.47	0.21	0.07	0.25	0.51	0.24	0.11	0.05	0.07	0.02	0.41	0.59	0.47	0.53	0.52	0.48	0.52	0.48	0.6	0.4	0.44	0.15	0.27	0.14	0.42	0.58	0.39	0.26	0.35	0.19	0.14	0.18	0.18	0.1	0.21	0.56	0.44	1	0.56	0.44	0.42	0.2	0.12	0.26	0.18	0.19
1091	Human		2009	0.47	0.21	0.07	0.25	0.51	0.24	0.11	0.05	0.07	0.02	0.42	0.58	0.48	0.52	0.52	0.48	0.52	0.48	0.61	0.39	0.44	0.15	0.28	0.14	0.41	0.59	0.39	0.26	0.36	0.19	0.14	0.18	0.18	0.1	0.21	0.57	0.43	1	0.56	0.44	0.43	0.2	0.12	0.25	0.18	0.19
1092	Human		2009	0.47	0.21	0.07	0.25	0.51	0.24	0.11	0.05	0.07	0.02	0.42	0.58	0.47	0.53	0.52	0.48	0.52	0.48	0.61	0.39	0.44	0.15	0.28	0.14	0.41	0.59	0.39	0.26	0.36	0.19	0.14	0.18	0.18	0.1	0.21	0.57	0.43	1	0.55	0.45	0.43	0.2	0.12	0.25	0.18	0.19
1093	Human		2009	0.46	0.22	0.07	0.24	0.5	0.25	0.11	0.05	0.07	0.02	0.42	0.58	0.47	0.53	0.52	0.48	0.52	0.48	0.61	0.39	0.44	0.15	0.27	0.14	0.42	0.58	0.38	0.26	0.36	0.19	0.14	0.18	0.18	0.1	0.21	0.57	0.43	1	0.55	0.45	0.43	0.2	0.12	0.25	0.18	0.19
1094	Human		2009	0.47	0.21	0.07	0.25	0.51	0.24	0.11	0.05	0.07	0.02	0.41	0.59	0.47	0.53	0.52	0.48	0.53	0.47	0.61	0.39	0.44	0.15	0.27	0.14	0.41	0.59	0.39	0.26	0.36	0.19	0.14	0.18	0.18	0.1	0.21	0.57	0.43	1	0.56	0.44	0.43	0.2	0.12	0.25	0.18	0.19
1095	Human		2009	0.48	0.21	0.07	0.25	0.51	0.24	0.11	0.05	0.07	0.02	0.41	0.59	0.47	0.53	0.53	0.47	0.52	0.48	0.61	0.39	0.44	0.14	0.27	0.14	0.41	0.59	0.38	0.26	0.36	0.19	0.14	0.18	0.18	0.1	0.21	0.57	0.43	1	0.55	0.45	0.43	0.2	0.11	0.25	0.18	0.19
1096	Human		2009	0.47	0.21	0.08	0.25	0.5	0.24	0.11	0.05	0.07	0.02	0.41	0.59	0.47	0.53	0.52	0.48	0.52	0.48	0.61	0.39	0.44	0.15	0.28	0.14	0.42	0.58	0.38	0.26	0.36	0.19	0.14	0.18	0.18	0.1	0.21	0.57	0.43	1	0.55	0.45	0.43	0.2	0.12	0.25	0.18	0.19
1097	Human		2009	0.47	0.21	0.07	0.25	0.5	0.24	0.11	0.05	0.07	0.02	0.42	0.58	0.46	0.54	0.51	0.49	0.52	0.48	0.61	0.39	0.44	0.15	0.27	0.14	0.4	0.6	0.38	0.26	0.36	0.19	0.14	0.17	0.18	0.1	0.22	0.57	0.43	1	0.56	0.44	0.42	0.2	0.12	0.25	0.18	0.19
1101	Human		2009	0.47	0.21	0.08	0.24	0.51	0.24	0.11	0.04	0.08	0.02	0.42	0.58	0.47	0.53	0.52	0.48	0.52	0.48	0.61	0.39	0.44	0.15	0.27	0.14	0.41	0.59	0.38	0.26	0.36	0.19	0.14	0.18	0.18	0.1	0.21	0.57	0.43	1	0.56	0.44	0.43	0.2	0.12	0.25	0.18	0.19
1102	Human		2009	0.47	0.21	0.07	0.24	0.51	0.24	0.11	0.04	0.08	0.02	0.42	0.58	0.47	0.53	0.51	0.49	0.52	0.48	0.6	0.4	0.44	0.15	0.27	0.14	0.42	0.58	0.38	0.26	0.36	0.19	0.14	0.18	0.18	0.1	0.21	0.57	0.43	1	0.56	0.44	0.43	0.2	0.12	0.25	0.18	0.19
1103	Human		2009	0.47	0.21	0.08	0.24	0.51	0.24	0.11	0.04	0.08	0.02	0.42	0.58	0.46	0.54	0.51	0.49	0.52	0.48	0.61	0.39	0.44	0.15	0.27	0.14	0.42	0.58	0.39	0.26	0.36	0.19	0.14	0.18	0.18	0.1	0.21	0.57	0.43	1	0.56	0.44	0.43	0.2	0.12	0.25	0.18	0.19
1104	Human		2009	0.47	0.22	0.08	0.24	0.51	0.24	0.11	0.04	0.08	0.02	0.42	0.58	0.46	0.54	0.51	0.49	0.52	0.48	0.6	0.4	0.44	0.15	0.27	0.14	0.42	0.58	0.38	0.26	0.36	0.19	0.14	0.18	0.18	0.1	0.21	0.57	0.43	1	0.56	0.44	0.43	0.2	0.12	0.25	0.18	0.19
1106	Human		2009	0.47	0.21	0.08	0.24	0.51	0.24	0.11	0.04	0.08	0.02	0.41	0.59	0.47	0.53	0.51	0.49	0.52	0.48	0.6	0.4	0.44	0.15	0.27	0.14	0.42	0.58	0.38	0.26	0.36	0.19	0.14	0.18	0.18	0.1	0.21	0.57	0.43	1	0.56	0.44	0.43	0.2	0.12	0.25	0.18	0.19
1107	Human		2009	0.47	0.21	0.07	0.25	0.5	0.24	0.11	0.05	0.07	0.02	0.42	0.58	0.47	0.53	0.52	0.48	0.52	0.48	0.6	0.4	0.44	0.15	0.27	0.14	0.41	0.59	0.39	0.25	0.36	0.19	0.14	0.18	0.18	0.1	0.21	0.57	0.43	1	0.56	0.44	0.43	0.2	0.12	0.25	0.18	0.19
1108	Human		2009	0.47	0.21	0.08	0.24	0.51	0.24	0.11	0.04	0.08	0.02	0.42	0.58	0.47	0.53	0.51	0.49	0.52	0.48	0.6	0.4	0.44	0.15	0.27	0.14	0.42	0.58	0.38	0.26	0.36	0.19	0.14	0.18	0.18	0.1	0.21	0.57	0.43	1	0.56	0.44	0.43	0.2	0.12	0.25	0.18	0.19
1109	Human		2009	0.47	0.21	0.08	0.24	0.51	0.24	0.11	0.04	0.08	0.02	0.42	0.58	0.47	0.53	0.51	0.49	0.52	0.48	0.6	0.4	0.44	0.15	0.27	0.14	0.41	0.59	0.38	0.26	0.36	0.19	0.14	0.18	0.18	0.1	0.21	0.56	0.44	1	0.56	0.44	0.43	0.2	0.12	0.25	0.18	0.19
1110	Human		2009	0.47	0.21	0.07	0.25	0.51	0.24	0.11	0.05	0.07	0.02	0.42	0.58	0.48	0.52	0.52	0.48	0.52	0.48	0.6	0.4	0.44	0.15	0.27	0.14	0.4	0.6	0.38	0.25	0.36	0.19	0.14	0.18	0.18	0.1	0.21	0.57	0.43	1	0.56	0.44	0.43	0.2	0.12	0.25	0.18	0.19
1111	Human		2009	0.47	0.21	0.07	0.24	0.51	0.24	0.11	0.04	0.08	0.02	0.42	0.58	0.47	0.53	0.51	0.49	0.52	0.48	0.6	0.4	0.44	0.15	0.27	0.14	0.42	0.58	0.38	0.26	0.36	0.19	0.14	0.18	0.18	0.1	0.21	0.57	0.43	1	0.56	0.44	0.43	0.2	0.12	0.25	0.18	0.19
1112	Human		2009	0.47	0.21	0.07	0.24	0.51	0.24	0.11	0.04	0.08	0.02	0.42	0.58	0.47	0.53	0.51	0.49	0.52	0.48	0.61	0.39	0.44	0.15	0.27	0.14	0.42	0.58	0.38	0.26	0.36	0.19	0.14	0.18	0.18	0.1	0.21	0.57	0.43	1	0.56	0.44	0.43	0.2	0.12	0.25	0.18	0.19
1113	Human		2009	0.47	0.21	0.08	0.24	0.51	0.24	0.11	0.04	0.08	0.02	0.42	0.58	0.46	0.54	0.51	0.49	0.52	0.48	0.6	0.4	0.44	0.15	0.27	0.14	0.42	0.58	0.38	0.26	0.36	0.19	0.14	0.17	0.18	0.1	0.21	0.57	0.43	1	0.56	0.44	0.43	0.2	0.12	0.25	0.18	0.19
1114	Human		2009	0.47	0.21	0.08	0.24	0.51	0.24	0.11	0.04	0.08	0.02	0.42	0.58	0.46	0.54	0.51	0.49	0.52	0.48	0.6	0.4	0.44	0.15	0.27	0.14	0.42	0.58	0.38	0.26	0.36	0.19	0.14	0.17	0.18	0.1	0.21	0.57	0.43	1	0.56	0.44	0.43	0.2	0.12	0.25	0.18	0.19
1115	Human		2009	0.47	0.21	0.07	0.24	0.51	0.24	0.11	0.05	0.07	0.02	0.42	0.58	0.47	0.53	0.52	0.48	0.53	0.47	0.6	0.4	0.44	0.15	0.27	0.14	0.41	0.59	0.38	0.26	0.36	0.19	0.14	0.18	0.18	0.1	0.21	0.57	0.43	1	0.56	0.44	0.43	0.2	0.12	0.25	0.18	0.19
1116	Human		2009	0.47	0.21	0.07	0.24	0.51	0.24	0.11	0.05	0.07	0.02	0.42	0.58	0.47	0.53	0.52	0.48	0.53	0.47	0.6	0.4	0.44	0.15	0.27	0.14	0.41	0.59	0.38	0.26	0.36	0.19	0.14	0.18	0.18	0.1	0.21	0.57	0.43	1	0.56	0.44	0.43	0.2	0.12	0.25	0.18	0.19
1117	Human		2009	0.47	0.21	0.08	0.24	0.51	0.24	0.11	0.04	0.08	0.02	0.42	0.58	0.47	0.53	0.51	0.49	0.52	0.48	0.6	0.4	0.44	0.15	0.27	0.14	0.42	0.58	0.39	0.26	0.36	0.19	0.14	0.18	0.18	0.1	0.21	0.56	0.44	1	0.55	0.45	0.43	0.2	0.12	0.25	0.18	0.19
1118	Human		2009	0.47	0.21	0.07	0.24	0.51	0.24	0.11	0.04	0.08	0.02	0.42	0.58	0.47	0.53	0.51	0.49	0.52	0.48	0.6	0.4	0.44	0.15	0.27	0.14	0.42	0.58	0.38	0.26	0.36	0.19	0.14	0.18	0.18	0.1	0.21	0.57	0.43	1	0.56	0.44	0.43	0.2	0.12	0.25	0.18	0.19
1119	Human		2009	0.47	0.21	0.08	0.24	0.51	0.24	0.11	0.04	0.08	0.02	0.42	0.58	0.46	0.54	0.51	0.49	0.52	0.48	0.6	0.4	0.44	0.14	0.27	0.14	0.42	0.58	0.38	0.26	0.36	0.19	0.14	0.18	0.18	0.1	0.21	0.57	0.43	1	0.56	0.44	0.43	0.2	0.12	0.25	0.18	0.19
1120	Human		2009	0.47	0.21	0.07	0.25	0.51	0.24	0.11	0.05	0.07	0.02	0.42	0.58	0.47	0.53	0.52	0.48	0.52	0.48	0.6	0.4	0.44	0.15	0.27	0.14	0.41	0.59	0.38	0.26	0.36	0.19	0.14	0.18	0.18	0.1	0.21	0.57	0.43	1	0.56	0.44	0.43	0.2	0.12	0.25	0.19	0.19
1121	Human		2009	0.47	0.21	0.08	0.25	0.51	0.24	0.11	0.04	0.08	0.03	0.42	0.58	0.47	0.53	0.51	0.49	0.51	0.49	0.6	0.4	0.44	0.15	0.27	0.14	0.42	0.58	0.38	0.26	0.36	0.19	0.14	0.18	0.18	0.1	0.21	0.57	0.43	1	0.55	0.45	0.43	0.2	0.12	0.25	0.18	0.19
1123	Human		2009	0.47	0.21	0.08	0.24	0.51	0.24	0.11	0.04	0.08	0.02	0.42	0.58	0.47	0.53	0.51	0.49	0.52	0.48	0.6	0.4	0.44	0.15	0.27	0.14	0.41	0.59	0.38	0.26	0.36	0.19	0.14	0.18	0.18	0.1	0.21	0.56	0.44	1	0.56	0.44	0.43	0.2	0.12	0.25	0.18	0.19
1124	Human		2009	0.47	0.21	0.08	0.24	0.51	0.24	0.11	0.04	0.08	0.02	0.42	0.58	0.47	0.53	0.5	0.5	0.52	0.48	0.6	0.4	0.44	0.15	0.27	0.14	0.42	0.58	0.38	0.26	0.36	0.19	0.14	0.18	0.18	0.1	0.21	0.57	0.43	1	0.56	0.44	0.43	0.2	0.12	0.25	0.18	0.19
1125	Human		2009	0.47	0.21	0.07	0.24	0.51	0.24	0.11	0.04	0.08	0.02	0.42	0.58	0.47	0.53	0.52	0.48	0.52	0.48	0.6	0.4	0.44	0.15	0.27	0.14	0.41	0.59	0.38	0.26	0.36	0.19	0.14	0.18	0.18	0.1	0.21	0.57	0.43	1	0.56	0.44	0.42	0.2	0.12	0.25	0.18	0.19
1126	Human		2009	0.47	0.21	0.08	0.24	0.51	0.24	0.11	0.04	0.08	0.02	0.42	0.58	0.47	0.53	0.51	0.49	0.52	0.48	0.6	0.4	0.44	0.15	0.27	0.14	0.41	0.59	0.39	0.26	0.36	0.19	0.14	0.18	0.18	0.1	0.21	0.57	0.43	1	0.55	0.45	0.43	0.2	0.11	0.25	0.18	0.19
1127	Human		2009	0.47	0.21	0.07	0.25	0.5	0.24	0.11	0.05	0.07	0.02	0.42	0.58	0.47	0.53	0.51	0.49	0.52	0.48	0.61	0.39	0.44	0.15	0.27	0.14	0.41	0.59	0.38	0.26	0.36	0.19	0.14	0.18	0.18	0.1	0.21	0.57	0.43	1	0.56	0.44	0.43	0.2	0.12	0.25	0.18	0.19
1128	Human		2009	0.47	0.21	0.07	0.24	0.51	0.24	0.11	0.04	0.08	0.02	0.42	0.58	0.47	0.53	0.51	0.49	0.52	0.48	0.6	0.4	0.44	0.15	0.27	0.14	0.42	0.58	0.38	0.26	0.36	0.19	0.14	0.18	0.18	0.1	0.21	0.57	0.43	1	0.56	0.44	0.43	0.2	0.12	0.25	0.18	0.19
1129	Human		2009	0.47	0.22	0.07	0.24	0.5	0.24	0.11	0.05	0.07	0.02	0.41	0.59	0.47	0.53	0.51	0.49	0.52	0.48	0.6	0.4	0.44	0.15	0.27	0.14	0.41	0.59	0.39	0.26	0.36	0.19	0.14	0.18	0.18	0.1	0.21	0.57	0.43	1	0.55	0.45	0.43	0.2	0.12	0.25	0.18	0.19
1130	Human		2009	0.47	0.21	0.07	0.24	0.51	0.24	0.11	0.04	0.08	0.02	0.42	0.58	0.47	0.53	0.51	0.49	0.52	0.48	0.6	0.4	0.44	0.15	0.27	0.14	0.42	0.58	0.38	0.26	0.36	0.19	0.14	0.18	0.18	0.1	0.21	0.57	0.43	1	0.56	0.44	0.43	0.2	0.12	0.25	0.18	0.19
1131	Human		2009	0.47	0.21	0.07	0.24	0.51	0.24	0.11	0.05	0.08	0.02	0.41	0.59	0.47	0.53	0.51	0.49	0.52	0.48	0.6	0.4	0.44	0.15	0.27	0.14	0.42	0.58	0.38	0.26	0.36	0.19	0.13	0.18	0.18	0.1	0.21	0.57	0.43	1	0.56	0.44	0.43	0.2	0.12	0.25	0.18	0.19
1133	Human		2009	0.47	0.21	0.08	0.24	0.5	0.25	0.11	0.04	0.07	0.02	0.42	0.58	0.47	0.53	0.51	0.49	0.52	0.48	0.6	0.4	0.44	0.15	0.27	0.14	0.42	0.58	0.38	0.26	0.36	0.19	0.14	0.18	0.18	0.1	0.21	0.57	0.43	1	0.56	0.44	0.43	0.2	0.12	0.25	0.18	0.19
1134	Human		2009	0.47	0.21	0.07	0.25	0.5	0.24	0.11	0.05	0.07	0.02	0.42	0.58	0.48	0.52	0.52	0.48	0.52	0.48	0.6	0.4	0.44	0.15	0.27	0.14	0.41	0.59	0.39	0.26	0.36	0.19	0.14	0.18	0.19	0.1	0.21	0.57	0.43	1	0.56	0.44	0.43	0.2	0.12	0.25	0.18	0.19
1135	Human		2009	0.47	0.21	0.08	0.24	0.51	0.24	0.11	0.04	0.08	0.02	0.42	0.58	0.47	0.53	0.51	0.49	0.53	0.47	0.6	0.4	0.44	0.15	0.27	0.14	0.42	0.58	0.38	0.26	0.36	0.19	0.14	0.18	0.18	0.1	0.21	0.57	0.43	1	0.56	0.44	0.43	0.2	0.12	0.25	0.18	0.19
1136	Human		2009	0.47	0.21	0.07	0.25	0.5	0.24	0.11	0.05	0.07	0.02	0.42	0.58	0.47	0.53	0.52	0.48	0.52	0.48	0.6	0.4	0.44	0.15	0.27	0.14	0.41	0.59	0.39	0.26	0.36	0.19	0.14	0.18	0.18	0.1	0.21	0.58	0.42	1	0.56	0.44	0.43	0.2	0.11	0.25	0.19	0.19
1137	Human		2009	0.47	0.21	0.07	0.25	0.51	0.24	0.11	0.05	0.07	0.02	0.42	0.58	0.47	0.53	0.52	0.48	0.52	0.48	0.6	0.4	0.44	0.15	0.27	0.14	0.41	0.59	0.39	0.26	0.36	0.19	0.14	0.18	0.18	0.1	0.21	0.57	0.43	1	0.56	0.44	0.42	0.2	0.12	0.25	0.18	0.19
1138	Human		2009	0.47	0.21	0.07	0.25	0.51	0.24	0.11	0.05	0.08	0.02	0.42	0.58	0.47	0.53	0.52	0.48	0.53	0.47	0.6	0.4	0.44	0.15	0.27	0.14	0.41	0.59	0.39	0.25	0.36	0.19	0.14	0.18	0.18	0.1	0.21	0.57	0.43	1	0.56	0.44	0.43	0.2	0.12	0.25	0.18	0.19
1139	Human		2009	0.47	0.21	0.07	0.24	0.5	0.24	0.11	0.04	0.08	0.02	0.42	0.58	0.46	0.54	0.51	0.49	0.52	0.48	0.6	0.4	0.44	0.15	0.27	0.14	0.42	0.58	0.38	0.26	0.36	0.19	0.14	0.18	0.18	0.1	0.21	0.57	0.43	1	0.56	0.44	0.43	0.2	0.12	0.25	0.18	0.19
1140	Human		2009	0.47	0.21	0.08	0.24	0.51	0.24	0.11	0.04	0.08	0.03	0.42	0.58	0.47	0.53	0.51	0.49	0.52	0.48	0.6	0.4	0.44	0.15	0.27	0.14	0.42	0.58	0.38	0.26	0.36	0.19	0.14	0.18	0.18	0.1	0.21	0.57	0.43	1	0.56	0.44	0.43	0.2	0.12	0.25	0.18	0.19
1141	Human		2009	0.47	0.21	0.07	0.25	0.5	0.24	0.11	0.05	0.07	0.02	0.41	0.59	0.47	0.53	0.52	0.48	0.53	0.47	0.6	0.4	0.44	0.15	0.27	0.14	0.41	0.59	0.39	0.25	0.36	0.19	0.14	0.18	0.18	0.1	0.21	0.57	0.43	1	0.56	0.44	0.42	0.2	0.12	0.25	0.18	0.19
1142	Human		2009	0.47	0.21	0.07	0.25	0.51	0.24	0.11	0.05	0.07	0.02	0.42	0.58	0.47	0.53	0.52	0.48	0.53	0.47	0.6	0.4	0.44	0.15	0.27	0.14	0.41	0.59	0.39	0.26	0.36	0.19	0.14	0.18	0.18	0.1	0.21	0.57	0.43	1	0.56	0.44	0.43	0.2	0.12	0.25	0.18	0.19
1143	Human		2009	0.47	0.21	0.08	0.25	0.51	0.24	0.11	0.04	0.08	0.02	0.42	0.58	0.46	0.54	0.53	0.47	0.52	0.48	0.6	0.4	0.44	0.15	0.27	0.14	0.42	0.58	0.38	0.26	0.36	0.19	0.14	0.18	0.18	0.1	0.21	0.57	0.43	1	0.56	0.44	0.42	0.2	0.12	0.25	0.18	0.19
1144	Human		2009	0.47	0.21	0.07	0.25	0.51	0.24	0.11	0.05	0.07	0.02	0.42	0.58	0.47	0.53	0.52	0.48	0.53	0.47	0.6	0.4	0.44	0.15	0.27	0.14	0.41	0.59	0.39	0.26	0.36	0.19	0.14	0.18	0.18	0.1	0.21	0.57	0.43	1	0.56	0.44	0.43	0.2	0.12	0.25	0.18	0.19
1145	Human		2009	0.47	0.21	0.07	0.24	0.5	0.24	0.11	0.05	0.08	0.02	0.41	0.59	0.47	0.53	0.52	0.48	0.52	0.48	0.6	0.4	0.44	0.15	0.27	0.14	0.41	0.59	0.38	0.26	0.36	0.19	0.14	0.18	0.18	0.1	0.21	0.57	0.43	1	0.55	0.45	0.43	0.2	0.12	0.25	0.18	0.19
1146	Human		2009	0.47	0.21	0.07	0.25	0.51	0.24	0.11	0.05	0.07	0.02	0.42	0.58	0.47	0.53	0.52	0.48	0.52	0.48	0.6	0.4	0.44	0.15	0.27	0.14	0.4	0.6	0.39	0.26	0.36	0.19	0.14	0.18	0.19	0.1	0.21	0.57	0.43	1	0.56	0.44	0.43	0.2	0.12	0.25	0.19	0.19
1184	Human		2009	0.47	0.22	0.07	0.25	0.5	0.24	0.11	0.05	0.08	0.02	0.42	0.58	0.47	0.53	0.52	0.48	0.52	0.48	0.61	0.39	0.44	0.14	0.27	0.14	0.41	0.59	0.38	0.25	0.36	0.19	0.14	0.18	0.18	0.1	0.21	0.58	0.42	1	0.55	0.45	0.42	0.21	0.12	0.25	0.18	0.19
1185	Human		2009	0.47	0.21	0.07	0.24	0.51	0.24	0.11	0.05	0.07	0.02	0.42	0.58	0.47	0.53	0.52	0.48	0.53	0.47	0.61	0.39	0.43	0.15	0.28	0.14	0.41	0.59	0.39	0.25	0.36	0.19	0.14	0.18	0.18	0.1	0.21	0.58	0.42	1	0.56	0.44	0.43	0.2	0.12	0.25	0.18	0.19
1187	Human		2009	0.47	0.21	0.07	0.25	0.51	0.24	0.11	0.05	0.07	0.02	0.41	0.59	0.47	0.53	0.52	0.48	0.52	0.48	0.61	0.39	0.44	0.15	0.27	0.14	0.42	0.58	0.39	0.26	0.36	0.19	0.14	0.18	0.18	0.1	0.21	0.57	0.43	1	0.56	0.44	0.42	0.2	0.12	0.26	0.18	0.19
1188	Human		2009	0.47	0.21	0.07	0.25	0.51	0.24	0.11	0.05	0.07	0.02	0.42	0.58	0.48	0.52	0.52	0.48	0.53	0.47	0.61	0.39	0.44	0.15	0.27	0.14	0.41	0.59	0.38	0.26	0.35	0.19	0.14	0.18	0.18	0.1	0.21	0.57	0.43	1	0.55	0.45	0.43	0.2	0.12	0.25	0.18	0.19
1189	Human		2009	0.47	0.21	0.08	0.25	0.51	0.25	0.11	0.05	0.07	0.02	0.42	0.58	0.47	0.53	0.51	0.49	0.52	0.48	0.6	0.4	0.45	0.15	0.27	0.14	0.41	0.59	0.38	0.26	0.36	0.19	0.14	0.18	0.18	0.1	0.21	0.56	0.44	1	0.56	0.44	0.43	0.2	0.12	0.25	0.18	0.19
1190	Human		2009	0.48	0.21	0.07	0.24	0.5	0.25	0.11	0.05	0.07	0.02	0.42	0.58	0.47	0.53	0.52	0.48	0.52	0.48	0.61	0.39	0.44	0.15	0.27	0.14	0.41	0.59	0.38	0.25	0.36	0.19	0.14	0.18	0.18	0.1	0.2	0.57	0.43	1	0.55	0.45	0.43	0.2	0.12	0.25	0.19	0.19
1193	Human		2009	0.48	0.21	0.07	0.24	0.5	0.25	0.11	0.05	0.07	0.03	0.42	0.58	0.47	0.53	0.52	0.48	0.52	0.48	0.61	0.39	0.44	0.15	0.27	0.14	0.41	0.59	0.38	0.25	0.36	0.19	0.14	0.18	0.18	0.1	0.2	0.57	0.43	1	0.55	0.45	0.43	0.2	0.12	0.25	0.19	0.19
1194	Human		2009	0.47	0.21	0.07	0.24	0.5	0.25	0.11	0.05	0.07	0.02	0.42	0.58	0.47	0.53	0.51	0.49	0.52	0.48	0.61	0.39	0.45	0.15	0.27	0.14	0.41	0.59	0.39	0.26	0.36	0.19	0.14	0.18	0.18	0.1	0.21	0.57	0.43	1	0.56	0.44	0.43	0.2	0.12	0.25	0.18	0.19
1196	Human		2009	0.47	0.21	0.07	0.25	0.51	0.24	0.11	0.05	0.07	0.02	0.41	0.59	0.47	0.53	0.52	0.48	0.52	0.48	0.6	0.4	0.44	0.15	0.27	0.14	0.41	0.59	0.38	0.26	0.36	0.19	0.14	0.18	0.18	0.1	0.21	0.57	0.43	1	0.56	0.44	0.43	0.2	0.12	0.25	0.18	0.19
1197	Human		2009	0.47	0.21	0.07	0.25	0.51	0.24	0.11	0.05	0.07	0.02	0.43	0.58	0.47	0.53	0.51	0.49	0.52	0.48	0.61	0.39	0.44	0.15	0.27	0.14	0.42	0.58	0.39	0.25	0.36	0.19	0.14	0.17	0.18	0.1	0.21	0.57	0.43	1	0.56	0.44	0.44	0.2	0.11	0.25	0.18	0.19
1200	Human		2009	0.47	0.21	0.07	0.25	0.51	0.24	0.12	0.05	0.07	0.02	0.42	0.58	0.48	0.52	0.52	0.48	0.53	0.47	0.61	0.39	0.44	0.15	0.27	0.14	0.41	0.59	0.38	0.26	0.36	0.19	0.14	0.18	0.18	0.1	0.21	0.56	0.44	1	0.56	0.44	0.43	0.2	0.11	0.25	0.18	0.19
1201	Human		2009	0.48	0.21	0.07	0.24	0.5	0.25	0.11	0.05	0.07	0.02	0.42	0.58	0.47	0.53	0.51	0.49	0.52	0.48	0.61	0.39	0.44	0.15	0.27	0.14	0.41	0.59	0.38	0.26	0.36	0.19	0.14	0.17	0.18	0.1	0.21	0.57	0.43	1	0.55	0.45	0.42	0.2	0.12	0.25	0.18	0.19
1202	Human		2009	0.47	0.21	0.07	0.25	0.5	0.24	0.11	0.05	0.07	0.02	0.41	0.59	0.48	0.52	0.52	0.48	0.53	0.47	0.61	0.39	0.44	0.15	0.27	0.14	0.41	0.59	0.39	0.26	0.35	0.19	0.14	0.18	0.18	0.1	0.21	0.57	0.43	1	0.55	0.45	0.43	0.2	0.12	0.25	0.18	0.19
1203	Human		2009	0.47	0.22	0.07	0.24	0.51	0.24	0.11	0.05	0.07	0.02	0.42	0.58	0.48	0.52	0.52	0.48	0.53	0.47	0.61	0.39	0.44	0.15	0.27	0.14	0.41	0.59	0.39	0.26	0.36	0.19	0.14	0.18	0.18	0.1	0.22	0.56	0.44	1	0.56	0.44	0.43	0.2	0.12	0.25	0.18	0.19
1204	Human		2009	0.47	0.22	0.07	0.25	0.5	0.24	0.11	0.05	0.08	0.02	0.42	0.58	0.47	0.53	0.52	0.48	0.52	0.48	0.61	0.39	0.44	0.14	0.28	0.14	0.41	0.59	0.38	0.25	0.36	0.19	0.14	0.18	0.18	0.1	0.21	0.57	0.43	1	0.55	0.45	0.43	0.21	0.12	0.25	0.18	0.19
1205	Human		2009	0.47	0.21	0.07	0.25	0.5	0.25	0.11	0.05	0.07	0.02	0.42	0.58	0.46	0.54	0.52	0.48	0.52	0.48	0.61	0.39	0.44	0.15	0.27	0.14	0.41	0.59	0.38	0.26	0.36	0.19	0.14	0.18	0.18	0.1	0.21	0.56	0.44	1	0.56	0.44	0.43	0.2	0.11	0.25	0.18	0.19
1207	Human		2009	0.47	0.21	0.07	0.25	0.5	0.24	0.11	0.05	0.07	0.02	0.42	0.58	0.48	0.52	0.52	0.48	0.52	0.48	0.61	0.39	0.44	0.15	0.27	0.14	0.41	0.59	0.38	0.26	0.36	0.19	0.14	0.18	0.18	0.1	0.21	0.57	0.43	1	0.56	0.44	0.43	0.2	0.12	0.25	0.18	0.19
1209	Human		2009	0.48	0.21	0.07	0.24	0.5	0.25	0.11	0.05	0.07	0.02	0.42	0.58	0.47	0.53	0.52	0.48	0.52	0.48	0.61	0.39	0.44	0.14	0.27	0.14	0.41	0.59	0.38	0.25	0.36	0.19	0.14	0.18	0.18	0.1	0.2	0.57	0.43	1	0.56	0.44	0.43	0.2	0.12	0.25	0.18	0.19
1210	Human		2009	0.46	0.21	0.07	0.25	0.51	0.24	0.11	0.05	0.07	0.02	0.41	0.59	0.48	0.52	0.52	0.48	0.53	0.47	0.61	0.39	0.44	0.15	0.27	0.14	0.41	0.59	0.39	0.26	0.36	0.19	0.14	0.18	0.18	0.1	0.21	0.57	0.43	1	0.56	0.44	0.43	0.2	0.12	0.25	0.18	0.19
1211	Human		2009	0.47	0.22	0.07	0.25	0.5	0.24	0.12	0.05	0.07	0.02	0.42	0.58	0.47	0.53	0.52	0.48	0.53	0.47	0.6	0.4	0.44	0.15	0.27	0.14	0.41	0.59	0.39	0.26	0.35	0.19	0.14	0.18	0.18	0.1	0.21	0.56	0.44	1	0.55	0.45	0.43	0.2	0.12	0.25	0.18	0.19
1212	Human		2009	0.48	0.21	0.07	0.24	0.5	0.25	0.11	0.05	0.07	0.02	0.42	0.58	0.47	0.53	0.52	0.48	0.52	0.48	0.61	0.39	0.44	0.14	0.28	0.14	0.41	0.59	0.38	0.25	0.36	0.19	0.14	0.18	0.18	0.1	0.2	0.57	0.43	1	0.55	0.45	0.43	0.2	0.12	0.25	0.18	0.19
1213	Human		2009	0.47	0.21	0.07	0.25	0.51	0.24	0.11	0.05	0.07	0.02	0.42	0.58	0.47	0.53	0.53	0.47	0.52	0.48	0.6	0.4	0.44	0.15	0.27	0.14	0.41	0.59	0.38	0.26	0.36	0.19	0.14	0.18	0.18	0.1	0.21	0.57	0.43	1	0.55	0.45	0.42	0.2	0.13	0.25	0.18	0.19
1215	Human		2009	0.47	0.21	0.07	0.25	0.51	0.24	0.11	0.05	0.07	0.02	0.41	0.59	0.47	0.53	0.52	0.48	0.52	0.48	0.6	0.4	0.44	0.15	0.28	0.14	0.41	0.59	0.38	0.26	0.36	0.19	0.14	0.18	0.18	0.1	0.21	0.57	0.43	1	0.55	0.45	0.43	0.2	0.12	0.25	0.18	0.19
1216	Human		2009	0.47	0.22	0.07	0.25	0.5	0.24	0.12	0.05	0.07	0.02	0.42	0.58	0.47	0.53	0.52	0.48	0.53	0.47	0.6	0.4	0.44	0.15	0.27	0.14	0.41	0.59	0.39	0.26	0.35	0.19	0.14	0.18	0.18	0.1	0.21	0.56	0.44	1	0.55	0.45	0.43	0.2	0.12	0.25	0.18	0.19
1217	Human		2009	0.47	0.21	0.07	0.25	0.5	0.24	0.11	0.05	0.07	0.02	0.41	0.59	0.47	0.53	0.52	0.48	0.53	0.47	0.6	0.4	0.44	0.15	0.27	0.14	0.41	0.59	0.38	0.26	0.35	0.19	0.14	0.18	0.18	0.1	0.21	0.57	0.43	1	0.56	0.44	0.43	0.2	0.12	0.25	0.18	0.19
1218	Human		2009	0.47	0.21	0.08	0.24	0.5	0.24	0.11	0.05	0.07	0.02	0.42	0.58	0.47	0.53	0.52	0.48	0.52	0.48	0.61	0.39	0.44	0.15	0.27	0.14	0.41	0.59	0.39	0.26	0.36	0.19	0.14	0.18	0.18	0.1	0.21	0.58	0.42	1	0.56	0.44	0.43	0.2	0.12	0.25	0.18	0.19
1220	Human		2009	0.46	0.22	0.07	0.25	0.5	0.24	0.11	0.05	0.08	0.02	0.42	0.58	0.47	0.53	0.52	0.48	0.52	0.48	0.61	0.39	0.44	0.15	0.27	0.14	0.41	0.59	0.39	0.25	0.36	0.19	0.14	0.18	0.18	0.1	0.21	0.57	0.43	1	0.55	0.45	0.43	0.2	0.12	0.25	0.18	0.19
1221	Human		2009	0.48	0.21	0.07	0.24	0.5	0.25	0.11	0.05	0.07	0.02	0.42	0.58	0.47	0.53	0.52	0.48	0.52	0.48	0.61	0.39	0.44	0.14	0.27	0.14	0.41	0.59	0.38	0.25	0.37	0.19	0.14	0.18	0.18	0.1	0.2	0.57	0.43	1	0.55	0.45	0.43	0.2	0.12	0.25	0.18	0.19
1222	Human		2009	0.47	0.22	0.07	0.24	0.5	0.24	0.11	0.05	0.07	0.02	0.42	0.58	0.47	0.53	0.51	0.49	0.53	0.47	0.61	0.39	0.44	0.14	0.27	0.14	0.41	0.59	0.38	0.26	0.36	0.19	0.14	0.18	0.18	0.1	0.21	0.57	0.43	1	0.56	0.44	0.43	0.2	0.12	0.25	0.18	0.19
1223	Human		2009	0.47	0.22	0.07	0.25	0.5	0.24	0.11	0.05	0.08	0.02	0.42	0.58	0.46	0.54	0.52	0.48	0.52	0.48	0.6	0.4	0.44	0.14	0.27	0.14	0.41	0.59	0.38	0.25	0.36	0.19	0.14	0.18	0.18	0.1	0.21	0.57	0.43	1	0.55	0.45	0.42	0.21	0.12	0.25	0.18	0.19
1224	Human		2009	0.47	0.21	0.08	0.25	0.51	0.24	0.11	0.05	0.07	0.02	0.42	0.58	0.47	0.53	0.52	0.48	0.52	0.48	0.6	0.4	0.44	0.15	0.27	0.14	0.4	0.6	0.39	0.26	0.36	0.19	0.14	0.18	0.18	0.09	0.21	0.57	0.43	1	0.55	0.45	0.43	0.21	0.12	0.24	0.18	0.19
1226	Human		2009	0.47	0.21	0.07	0.25	0.51	0.24	0.11	0.05	0.07	0.02	0.43	0.57	0.47	0.53	0.52	0.48	0.52	0.48	0.61	0.39	0.44	0.15	0.28	0.14	0.41	0.59	0.38	0.25	0.36	0.19	0.14	0.18	0.18	0.1	0.21	0.56	0.44	1	0.56	0.44	0.43	0.19	0.12	0.26	0.18	0.19
1227	Human		2009	0.47	0.21	0.07	0.25	0.5	0.24	0.11	0.05	0.07	0.02	0.42	0.58	0.47	0.53	0.52	0.48	0.53	0.47	0.6	0.4	0.44	0.15	0.27	0.14	0.41	0.59	0.38	0.26	0.35	0.19	0.14	0.18	0.18	0.1	0.21	0.58	0.42	1	0.56	0.44	0.43	0.2	0.12	0.25	0.18	0.19
1228	Human		2009	0.47	0.21	0.07	0.25	0.5	0.24	0.11	0.05	0.07	0.02	0.42	0.58	0.48	0.52	0.52	0.48	0.52	0.48	0.61	0.39	0.44	0.15	0.27	0.14	0.41	0.59	0.38	0.26	0.36	0.19	0.14	0.18	0.18	0.1	0.21	0.57	0.43	1	0.56	0.44	0.43	0.2	0.12	0.25	0.18	0.19
1229	Human		2009	0.47	0.21	0.07	0.24	0.5	0.24	0.11	0.05	0.08	0.02	0.42	0.58	0.47	0.53	0.52	0.48	0.52	0.48	0.6	0.4	0.44	0.14	0.28	0.14	0.41	0.59	0.39	0.25	0.36	0.19	0.14	0.18	0.18	0.1	0.2	0.57	0.43	1	0.55	0.45	0.42	0.21	0.12	0.25	0.18	0.19
1230	Human		2009	0.47	0.21	0.07	0.25	0.51	0.24	0.11	0.05	0.07	0.02	0.42	0.58	0.47	0.53	0.52	0.48	0.53	0.47	0.6	0.4	0.45	0.14	0.27	0.14	0.41	0.59	0.38	0.26	0.36	0.19	0.14	0.18	0.18	0.1	0.21	0.57	0.43	1	0.56	0.44	0.43	0.2	0.11	0.25	0.18	0.19
1231	Human		2009	0.47	0.21	0.07	0.24	0.5	0.25	0.11	0.05	0.08	0.02	0.42	0.58	0.47	0.53	0.52	0.48	0.52	0.48	0.61	0.39	0.44	0.14	0.28	0.14	0.41	0.59	0.39	0.25	0.36	0.19	0.14	0.18	0.18	0.1	0.2	0.58	0.42	1	0.55	0.45	0.42	0.21	0.12	0.25	0.18	0.19
1232	Human		2009	0.47	0.21	0.07	0.25	0.5	0.24	0.11	0.05	0.07	0.02	0.41	0.59	0.47	0.53	0.52	0.48	0.52	0.48	0.6	0.4	0.44	0.15	0.27	0.14	0.41	0.59	0.38	0.26	0.35	0.19	0.14	0.17	0.18	0.1	0.21	0.57	0.43	1	0.56	0.44	0.43	0.2	0.12	0.25	0.19	0.19
1233	Human		2009	0.47	0.21	0.07	0.25	0.51	0.24	0.11	0.05	0.07	0.02	0.41	0.59	0.47	0.53	0.52	0.48	0.53	0.47	0.6	0.4	0.44	0.15	0.27	0.14	0.41	0.59	0.38	0.26	0.35	0.19	0.14	0.18	0.18	0.1	0.21	0.57	0.43	1	0.56	0.44	0.43	0.2	0.11	0.25	0.18	0.19
1234	Human		2009	0.47	0.22	0.07	0.25	0.51	0.24	0.11	0.05	0.08	0.02	0.42	0.58	0.47	0.53	0.52	0.48	0.52	0.48	0.61	0.39	0.44	0.15	0.28	0.14	0.41	0.59	0.38	0.26	0.36	0.19	0.14	0.18	0.18	0.1	0.21	0.57	0.43	1	0.55	0.45	0.43	0.2	0.12	0.25	0.18	0.19
1235	Human		2009	0.47	0.22	0.07	0.25	0.5	0.24	0.11	0.05	0.08	0.02	0.42	0.58	0.47	0.53	0.52	0.48	0.52	0.48	0.61	0.39	0.44	0.14	0.28	0.14	0.41	0.59	0.38	0.25	0.36	0.19	0.14	0.18	0.18	0.1	0.21	0.57	0.43	1	0.55	0.45	0.42	0.21	0.12	0.25	0.18	0.19
1237	Human		2009	0.48	0.21	0.07	0.24	0.5	0.25	0.11	0.05	0.07	0.02	0.42	0.58	0.47	0.53	0.52	0.48	0.52	0.48	0.61	0.39	0.44	0.14	0.27	0.14	0.41	0.59	0.38	0.25	0.36	0.19	0.14	0.18	0.18	0.1	0.2	0.57	0.43	1	0.55	0.45	0.43	0.2	0.12	0.25	0.18	0.19
1238	Human		2009	0.47	0.22	0.07	0.24	0.5	0.24	0.11	0.05	0.07	0.02	0.42	0.58	0.47	0.53	0.52	0.48	0.52	0.48	0.61	0.39	0.43	0.15	0.28	0.14	0.42	0.58	0.39	0.25	0.36	0.19	0.14	0.18	0.18	0.1	0.21	0.58	0.42	1	0.56	0.44	0.43	0.2	0.12	0.25	0.18	0.19
1239	Human		2009	0.47	0.21	0.08	0.25	0.5	0.24	0.11	0.05	0.07	0.02	0.42	0.58	0.47	0.53	0.52	0.48	0.53	0.47	0.61	0.39	0.43	0.15	0.28	0.14	0.41	0.59	0.38	0.26	0.36	0.19	0.14	0.18	0.18	0.1	0.21	0.57	0.43	1	0.55	0.45	0.42	0.21	0.12	0.25	0.18	0.19
1240	Human		2009	0.47	0.21	0.07	0.25	0.51	0.24	0.11	0.05	0.07	0.02	0.41	0.59	0.47	0.53	0.53	0.47	0.52	0.48	0.6	0.4	0.44	0.15	0.27	0.14	0.39	0.61	0.38	0.26	0.35	0.19	0.14	0.18	0.18	0.1	0.21	0.57	0.43	1	0.56	0.44	0.43	0.2	0.11	0.25	0.18	0.19
1241	Human		2009	0.47	0.22	0.07	0.25	0.51	0.24	0.11	0.05	0.07	0.02	0.42	0.58	0.47	0.53	0.52	0.48	0.52	0.48	0.61	0.39	0.44	0.15	0.27	0.14	0.41	0.59	0.39	0.26	0.36	0.19	0.14	0.18	0.18	0.1	0.21	0.58	0.42	1	0.55	0.45	0.43	0.2	0.11	0.25	0.18	0.19
1263	Human		2009	0.47	0.21	0.07	0.25	0.51	0.24	0.11	0.05	0.07	0.02	0.41	0.59	0.47	0.53	0.52	0.48	0.52	0.48	0.6	0.4	0.44	0.15	0.27	0.14	0.41	0.59	0.39	0.26	0.36	0.19	0.14	0.18	0.18	0.1	0.21	0.57	0.43	1	0.55	0.45	0.43	0.2	0.12	0.25	0.18	0.19
1264	Human		2009	0.47	0.21	0.07	0.25	0.51	0.24	0.11	0.05	0.08	0.02	0.42	0.58	0.48	0.52	0.52	0.48	0.52	0.48	0.6	0.4	0.44	0.15	0.27	0.14	0.41	0.59	0.38	0.26	0.36	0.19	0.14	0.18	0.18	0.09	0.21	0.57	0.43	1	0.55	0.45	0.43	0.2	0.12	0.25	0.18	0.19
1265	Human		2009	0.47	0.21	0.07	0.25	0.51	0.24	0.11	0.05	0.08	0.02	0.42	0.58	0.48	0.52	0.52	0.48	0.52	0.48	0.6	0.4	0.44	0.15	0.27	0.14	0.42	0.58	0.38	0.26	0.36	0.19	0.14	0.18	0.18	0.1	0.21	0.56	0.44	1	0.56	0.44	0.43	0.2	0.12	0.25	0.18	0.19
1266	Human		2009	0.47	0.21	0.07	0.25	0.5	0.25	0.11	0.05	0.08	0.02	0.41	0.59	0.48	0.52	0.51	0.49	0.51	0.49	0.6	0.4	0.44	0.14	0.27	0.14	0.42	0.58	0.38	0.26	0.36	0.19	0.14	0.18	0.18	0.1	0.21	0.57	0.43	1	0.56	0.44	0.43	0.2	0.12	0.25	0.18	0.19
1267	Human		2009	0.47	0.21	0.07	0.25	0.5	0.25	0.11	0.05	0.08	0.02	0.42	0.58	0.48	0.52	0.51	0.49	0.52	0.48	0.6	0.4	0.44	0.14	0.27	0.14	0.42	0.58	0.38	0.26	0.36	0.19	0.14	0.18	0.18	0.1	0.21	0.57	0.43	1	0.56	0.44	0.43	0.2	0.12	0.25	0.18	0.19
1268	Human		2009	0.47	0.21	0.07	0.24	0.51	0.24	0.11	0.05	0.08	0.02	0.42	0.58	0.47	0.53	0.52	0.48	0.52	0.48	0.6	0.4	0.44	0.15	0.27	0.14	0.42	0.58	0.39	0.26	0.35	0.19	0.14	0.18	0.18	0.1	0.21	0.57	0.43	1	0.56	0.45	0.43	0.21	0.12	0.25	0.18	0.19
1269	Human		2009	0.46	0.21	0.08	0.25	0.51	0.24	0.11	0.05	0.08	0.02	0.42	0.58	0.47	0.53	0.53	0.47	0.53	0.47	0.61	0.39	0.43	0.15	0.28	0.14	0.42	0.58	0.39	0.26	0.36	0.19	0.14	0.18	0.19	0.1	0.21	0.57	0.43	1	0.56	0.44	0.44	0.2	0.12	0.25	0.18	0.19
1270	Human		2009	0.46	0.21	0.08	0.24	0.5	0.24	0.11	0.05	0.07	0.02	0.41	0.59	0.47	0.53	0.52	0.48	0.52	0.48	0.6	0.4	0.44	0.15	0.27	0.14	0.43	0.57	0.38	0.26	0.36	0.19	0.14	0.18	0.18	0.1	0.21	0.57	0.43	1	0.56	0.44	0.43	0.2	0.12	0.25	0.19	0.19
1271	Human		2009	0.46	0.21	0.08	0.25	0.51	0.24	0.11	0.05	0.08	0.02	0.42	0.58	0.47	0.53	0.53	0.47	0.52	0.48	0.61	0.39	0.43	0.15	0.28	0.14	0.42	0.58	0.39	0.26	0.36	0.19	0.14	0.18	0.19	0.1	0.21	0.57	0.43	1	0.56	0.44	0.43	0.2	0.12	0.25	0.18	0.19
1272	Human		2009	0.47	0.21	0.07	0.25	0.5	0.24	0.11	0.05	0.08	0.02	0.42	0.58	0.47	0.53	0.52	0.48	0.52	0.48	0.6	0.4	0.44	0.15	0.27	0.14	0.41	0.59	0.38	0.26	0.36	0.19	0.14	0.18	0.18	0.1	0.21	0.57	0.43	1	0.56	0.44	0.43	0.2	0.12	0.25	0.18	0.19
1273	Human		2009	0.47	0.21	0.07	0.25	0.5	0.24	0.11	0.05	0.08	0.02	0.42	0.58	0.47	0.53	0.52	0.48	0.52	0.48	0.6	0.4	0.44	0.15	0.27	0.14	0.41	0.59	0.38	0.26	0.36	0.19	0.14	0.18	0.18	0.1	0.21	0.57	0.43	1	0.56	0.44	0.43	0.2	0.12	0.25	0.18	0.19
1274	Human		2009	0.47	0.21	0.08	0.25	0.51	0.24	0.11	0.05	0.08	0.02	0.41	0.59	0.47	0.53	0.52	0.48	0.53	0.47	0.6	0.4	0.44	0.15	0.28	0.14	0.42	0.58	0.39	0.26	0.35	0.19	0.14	0.18	0.19	0.1	0.21	0.57	0.43	1	0.55	0.45	0.44	0.2	0.11	0.25	0.18	0.19
1275	Human		2009	0.47	0.21	0.08	0.25	0.51	0.24	0.11	0.05	0.08	0.02	0.41	0.59	0.47	0.53	0.52	0.48	0.53	0.47	0.61	0.39	0.44	0.15	0.28	0.14	0.42	0.58	0.39	0.26	0.35	0.19	0.14	0.18	0.19	0.1	0.21	0.57	0.43	1	0.55	0.45	0.44	0.2	0.11	0.25	0.18	0.19
1276	Human		2009	0.47	0.21	0.08	0.25	0.5	0.24	0.11	0.05	0.07	0.02	0.41	0.59	0.47	0.53	0.53	0.47	0.52	0.48	0.61	0.39	0.44	0.15	0.27	0.14	0.41	0.59	0.38	0.26	0.36	0.19	0.14	0.18	0.18	0.1	0.21	0.57	0.43	1	0.56	0.44	0.43	0.2	0.12	0.25	0.18	0.19
1277	Human		2009	0.47	0.21	0.08	0.25	0.5	0.24	0.11	0.05	0.07	0.02	0.41	0.59	0.47	0.53	0.53	0.47	0.52	0.48	0.61	0.39	0.44	0.15	0.27	0.14	0.41	0.59	0.38	0.26	0.36	0.19	0.14	0.18	0.18	0.1	0.21	0.57	0.43	1	0.56	0.44	0.43	0.2	0.12	0.25	0.18	0.19
1278	Human		2009	0.47	0.21	0.07	0.25	0.51	0.24	0.11	0.05	0.08	0.02	0.42	0.58	0.47	0.53	0.52	0.48	0.52	0.48	0.61	0.39	0.44	0.15	0.28	0.14	0.42	0.58	0.39	0.26	0.35	0.19	0.14	0.18	0.19	0.1	0.21	0.57	0.43	1	0.56	0.44	0.43	0.2	0.12	0.25	0.18	0.19
1279	Human		2009	0.47	0.21	0.08	0.25	0.51	0.24	0.11	0.05	0.07	0.02	0.41	0.59	0.47	0.53	0.52	0.48	0.52	0.48	0.61	0.39	0.44	0.15	0.27	0.14	0.42	0.58	0.39	0.26	0.35	0.19	0.14	0.18	0.19	0.1	0.21	0.57	0.43	1	0.56	0.44	0.43	0.2	0.12	0.25	0.18	0.19
1280	Human		2009	0.47	0.21	0.08	0.25	0.51	0.24	0.11	0.05	0.07	0.02	0.41	0.59	0.47	0.53	0.52	0.48	0.52	0.48	0.61	0.39	0.44	0.15	0.27	0.14	0.42	0.58	0.39	0.26	0.35	0.19	0.14	0.18	0.19	0.1	0.21	0.57	0.43	1	0.56	0.44	0.43	0.2	0.12	0.25	0.18	0.19
1281	Human		2009	0.46	0.21	0.08	0.25	0.51	0.24	0.11	0.05	0.08	0.02	0.42	0.58	0.47	0.53	0.53	0.47	0.52	0.48	0.61	0.39	0.43	0.15	0.28	0.14	0.42	0.58	0.39	0.26	0.36	0.19	0.14	0.18	0.19	0.1	0.21	0.57	0.43	1	0.56	0.44	0.44	0.2	0.12	0.25	0.18	0.19
1282	Human		2009	0.46	0.21	0.08	0.25	0.51	0.24	0.11	0.05	0.08	0.02	0.42	0.58	0.47	0.53	0.53	0.47	0.52	0.48	0.61	0.39	0.43	0.15	0.28	0.14	0.42	0.58	0.39	0.26	0.36	0.19	0.14	0.18	0.19	0.1	0.21	0.57	0.43	1	0.56	0.44	0.44	0.2	0.12	0.25	0.18	0.19
1283	Human		2009	0.47	0.21	0.08	0.25	0.51	0.24	0.11	0.05	0.08	0.02	0.41	0.59	0.47	0.53	0.52	0.48	0.52	0.48	0.6	0.4	0.44	0.15	0.27	0.14	0.41	0.59	0.38	0.26	0.36	0.19	0.14	0.18	0.19	0.1	0.21	0.57	0.43	1	0.56	0.44	0.43	0.2	0.12	0.25	0.18	0.19
1284	Human		2009	0.47	0.21	0.08	0.25	0.51	0.24	0.11	0.05	0.08	0.02	0.41	0.59	0.47	0.53	0.51	0.49	0.52	0.48	0.6	0.4	0.44	0.15	0.27	0.14	0.41	0.59	0.38	0.26	0.36	0.19	0.14	0.18	0.19	0.1	0.21	0.57	0.43	1	0.56	0.44	0.43	0.2	0.12	0.25	0.18	0.19
1285	Human		2009	0.47	0.21	0.08	0.25	0.51	0.24	0.11	0.05	0.08	0.02	0.41	0.59	0.47	0.53	0.51	0.49	0.52	0.48	0.6	0.4	0.44	0.15	0.27	0.14	0.41	0.59	0.38	0.26	0.36	0.19	0.14	0.18	0.19	0.1	0.21	0.57	0.43	1	0.56	0.44	0.43	0.2	0.12	0.25	0.18	0.19
1286	Human		2009	0.47	0.21	0.07	0.25	0.51	0.24	0.11	0.05	0.07	0.02	0.42	0.58	0.47	0.53	0.52	0.48	0.52	0.48	0.6	0.4	0.45	0.15	0.27	0.14	0.41	0.59	0.39	0.26	0.36	0.19	0.14	0.18	0.18	0.1	0.21	0.56	0.44	1	0.56	0.44	0.42	0.2	0.12	0.25	0.18	0.19
1287	Human		2009	0.47	0.21	0.07	0.25	0.5	0.24	0.11	0.04	0.07	0.03	0.41	0.59	0.47	0.53	0.51	0.49	0.52	0.48	0.6	0.4	0.44	0.15	0.27	0.14	0.41	0.59	0.38	0.26	0.36	0.19	0.14	0.18	0.18	0.1	0.21	0.57	0.43	1	0.56	0.44	0.42	0.21	0.12	0.25	0.18	0.19
1288	Human		2009	0.47	0.21	0.07	0.25	0.5	0.24	0.11	0.05	0.07	0.02	0.42	0.58	0.47	0.53	0.53	0.47	0.52	0.48	0.6	0.4	0.44	0.15	0.27	0.14	0.42	0.58	0.38	0.26	0.36	0.19	0.14	0.18	0.18	0.1	0.21	0.57	0.43	1	0.56	0.44	0.42	0.21	0.12	0.25	0.18	0.19
1289	Human		2009	0.47	0.21	0.07	0.25	0.5	0.24	0.11	0.05	0.07	0.02	0.41	0.59	0.47	0.53	0.52	0.48	0.52	0.48	0.6	0.4	0.44	0.15	0.27	0.14	0.41	0.59	0.38	0.26	0.36	0.19	0.14	0.18	0.18	0.1	0.21	0.58	0.42	1	0.56	0.44	0.42	0.21	0.12	0.25	0.18	0.19
1290	Human		2009	0.47	0.21	0.07	0.25	0.51	0.24	0.11	0.05	0.07	0.02	0.43	0.57	0.47	0.53	0.52	0.48	0.52	0.48	0.61	0.39	0.43	0.15	0.28	0.14	0.41	0.59	0.39	0.25	0.36	0.19	0.14	0.18	0.18	0.1	0.21	0.57	0.43	1	0.56	0.44	0.43	0.19	0.12	0.26	0.18	0.19
1291	Human		2009	0.47	0.21	0.07	0.25	0.51	0.24	0.11	0.05	0.07	0.02	0.42	0.58	0.47	0.53	0.52	0.48	0.52	0.48	0.61	0.39	0.45	0.15	0.27	0.14	0.4	0.6	0.39	0.26	0.35	0.19	0.14	0.18	0.18	0.1	0.21	0.57	0.43	1	0.56	0.44	0.43	0.2	0.12	0.25	0.18	0.19
1292	Human		2009	0.47	0.21	0.07	0.25	0.51	0.24	0.11	0.05	0.07	0.02	0.42	0.58	0.47	0.53	0.52	0.48	0.52	0.48	0.61	0.39	0.44	0.15	0.27	0.14	0.41	0.59	0.39	0.26	0.36	0.19	0.14	0.18	0.18	0.1	0.22	0.57	0.43	1	0.56	0.44	0.42	0.2	0.12	0.25	0.18	0.19
1293	Human		2009	0.47	0.21	0.07	0.25	0.51	0.24	0.11	0.05	0.07	0.02	0.41	0.59	0.47	0.53	0.52	0.48	0.52	0.48	0.6	0.4	0.44	0.15	0.27	0.14	0.41	0.59	0.38	0.26	0.36	0.19	0.14	0.18	0.18	0.1	0.21	0.57	0.43	1	0.56	0.44	0.42	0.21	0.12	0.25	0.18	0.19
1294	Human		2009	0.47	0.22	0.07	0.24	0.5	0.25	0.11	0.05	0.08	0.02	0.42	0.58	0.47	0.53	0.51	0.49	0.53	0.47	0.59	0.41	0.44	0.15	0.27	0.14	0.43	0.57	0.39	0.26	0.36	0.18	0.14	0.18	0.18	0.1	0.21	0.57	0.43	1	0.56	0.44	0.43	0.19	0.12	0.25	0.18	0.19
1295	Human		2009	0.47	0.21	0.08	0.24	0.5	0.25	0.11	0.05	0.07	0.02	0.42	0.58	0.47	0.53	0.51	0.49	0.54	0.46	0.59	0.41	0.45	0.15	0.26	0.14	0.42	0.58	0.39	0.25	0.36	0.19	0.14	0.19	0.17	0.1	0.21	0.57	0.43	1	0.56	0.44	0.42	0.2	0.13	0.25	0.18	0.2
1296	Human		2009	0.48	0.21	0.07	0.24	0.51	0.25	0.11	0.05	0.07	0.02	0.42	0.58	0.47	0.53	0.52	0.48	0.52	0.48	0.6	0.4	0.45	0.14	0.27	0.14	0.42	0.58	0.39	0.24	0.37	0.19	0.14	0.18	0.18	0.1	0.21	0.56	0.44	1	0.55	0.45	0.42	0.2	0.11	0.26	0.18	0.2
1297	Human		2009	0.47	0.22	0.08	0.24	0.51	0.24	0.11	0.05	0.08	0.02	0.42	0.58	0.48	0.52	0.52	0.48	0.52	0.48	0.6	0.4	0.44	0.15	0.28	0.14	0.42	0.58	0.38	0.26	0.36	0.19	0.14	0.18	0.18	0.1	0.21	0.57	0.43	1	0.56	0.45	0.42	0.21	0.12	0.25	0.18	0.19
1298	Human		2009	0.47	0.21	0.07	0.25	0.51	0.24	0.11	0.05	0.08	0.02	0.42	0.58	0.48	0.52	0.52	0.48	0.51	0.49	0.6	0.4	0.44	0.14	0.27	0.14	0.42	0.58	0.38	0.26	0.35	0.19	0.14	0.18	0.18	0.1	0.21	0.56	0.44	1	0.56	0.45	0.43	0.21	0.12	0.25	0.18	0.19
1299	Human		2009	0.47	0.22	0.07	0.24	0.51	0.24	0.11	0.05	0.08	0.02	0.42	0.58	0.48	0.52	0.52	0.48	0.51	0.49	0.6	0.4	0.44	0.15	0.28	0.14	0.42	0.58	0.38	0.26	0.36	0.19	0.14	0.18	0.18	0.1	0.21	0.57	0.43	1	0.56	0.45	0.42	0.21	0.12	0.25	0.18	0.19
1300	Human		2009	0.47	0.22	0.08	0.24	0.51	0.24	0.11	0.05	0.08	0.02	0.42	0.58	0.47	0.53	0.52	0.48	0.52	0.48	0.6	0.4	0.44	0.15	0.28	0.14	0.42	0.58	0.38	0.26	0.36	0.19	0.14	0.18	0.18	0.1	0.21	0.57	0.43	1	0.56	0.45	0.42	0.21	0.12	0.25	0.18	0.19
1301	Human		2009	0.47	0.21	0.07	0.25	0.51	0.24	0.11	0.05	0.07	0.02	0.42	0.58	0.47	0.53	0.52	0.48	0.52	0.48	0.6	0.4	0.44	0.15	0.27	0.14	0.42	0.58	0.39	0.26	0.36	0.19	0.14	0.18	0.18	0.1	0.21	0.57	0.43	1	0.56	0.44	0.43	0.2	0.12	0.25	0.18	0.19
1302	Human		2009	0.47	0.21	0.07	0.25	0.5	0.24	0.11	0.05	0.07	0.02	0.42	0.58	0.47	0.53	0.52	0.48	0.52	0.48	0.61	0.39	0.44	0.15	0.27	0.14	0.41	0.59	0.38	0.26	0.36	0.19	0.14	0.18	0.18	0.1	0.21	0.57	0.43	1	0.55	0.45	0.43	0.2	0.12	0.25	0.18	0.19
1303	Human		2009	0.47	0.22	0.08	0.24	0.51	0.24	0.11	0.05	0.07	0.02	0.42	0.58	0.47	0.53	0.51	0.49	0.52	0.48	0.6	0.4	0.44	0.14	0.28	0.15	0.39	0.61	0.38	0.26	0.36	0.19	0.15	0.18	0.18	0.1	0.21	0.57	0.43	1	0.55	0.45	0.43	0.2	0.12	0.25	0.18	0.19
1304	Human		2009	0.47	0.21	0.08	0.24	0.5	0.24	0.11	0.05	0.07	0.02	0.41	0.59	0.47	0.53	0.52	0.48	0.52	0.48	0.61	0.39	0.43	0.15	0.28	0.14	0.41	0.59	0.39	0.26	0.36	0.19	0.14	0.18	0.18	0.1	0.21	0.57	0.43	1	0.56	0.44	0.43	0.2	0.12	0.25	0.18	0.19
1305	Human		2009	0.47	0.21	0.07	0.25	0.5	0.24	0.11	0.05	0.07	0.02	0.42	0.58	0.48	0.52	0.52	0.48	0.52	0.48	0.6	0.4	0.44	0.14	0.28	0.14	0.41	0.59	0.38	0.26	0.36	0.19	0.14	0.18	0.18	0.1	0.21	0.57	0.43	1	0.56	0.44	0.43	0.2	0.12	0.25	0.18	0.19
1306	Human		2009	0.47	0.21	0.07	0.24	0.51	0.24	0.11	0.05	0.07	0.02	0.42	0.58	0.47	0.53	0.52	0.48	0.52	0.48	0.61	0.39	0.44	0.15	0.28	0.14	0.41	0.59	0.38	0.26	0.36	0.19	0.14	0.18	0.18	0.1	0.21	0.57	0.43	1	0.56	0.44	0.43	0.2	0.12	0.25	0.18	0.19
1307	Human		2009	0.47	0.21	0.07	0.25	0.5	0.24	0.11	0.05	0.07	0.02	0.42	0.58	0.47	0.53	0.52	0.48	0.52	0.48	0.61	0.39	0.44	0.15	0.27	0.14	0.42	0.58	0.38	0.26	0.36	0.18	0.14	0.18	0.18	0.1	0.21	0.57	0.43	1	0.55	0.45	0.43	0.2	0.12	0.25	0.18	0.19
1308	Human		2009	0.47	0.21	0.07	0.25	0.5	0.24	0.11	0.05	0.07	0.02	0.42	0.58	0.47	0.53	0.52	0.48	0.53	0.47	0.61	0.39	0.44	0.15	0.27	0.14	0.41	0.59	0.38	0.26	0.36	0.19	0.14	0.18	0.18	0.1	0.21	0.57	0.43	1	0.55	0.45	0.43	0.2	0.12	0.25	0.18	0.19
1309	Human		2009	0.47	0.21	0.07	0.24	0.51	0.24	0.11	0.05	0.07	0.02	0.42	0.58	0.47	0.53	0.51	0.49	0.52	0.48	0.6	0.4	0.44	0.14	0.28	0.14	0.39	0.61	0.38	0.26	0.37	0.19	0.15	0.18	0.18	0.1	0.21	0.57	0.43	1	0.56	0.44	0.43	0.2	0.12	0.25	0.18	0.19
1310	Human		2009	0.47	0.21	0.07	0.24	0.5	0.24	0.11	0.05	0.07	0.03	0.42	0.58	0.47	0.53	0.52	0.48	0.52	0.48	0.61	0.39	0.44	0.15	0.27	0.14	0.41	0.59	0.38	0.26	0.36	0.19	0.14	0.18	0.18	0.1	0.21	0.58	0.42	1	0.55	0.45	0.43	0.2	0.12	0.25	0.18	0.19
1311	Human		2009	0.47	0.21	0.07	0.24	0.5	0.25	0.11	0.05	0.07	0.02	0.42	0.58	0.47	0.53	0.52	0.48	0.53	0.47	0.61	0.39	0.44	0.15	0.28	0.14	0.41	0.59	0.38	0.26	0.36	0.19	0.14	0.18	0.19	0.1	0.21	0.57	0.43	1	0.55	0.45	0.43	0.21	0.12	0.25	0.18	0.19
1312	Human		2009	0.47	0.21	0.08	0.25	0.5	0.24	0.11	0.05	0.08	0.02	0.42	0.58	0.47	0.53	0.53	0.47	0.51	0.49	0.61	0.39	0.44	0.15	0.27	0.14	0.41	0.59	0.39	0.26	0.35	0.19	0.14	0.18	0.19	0.1	0.21	0.57	0.43	1	0.55	0.45	0.43	0.2	0.12	0.25	0.18	0.19
1313	Human		2009	0.47	0.21	0.07	0.24	0.51	0.24	0.11	0.05	0.07	0.02	0.41	0.59	0.47	0.53	0.53	0.47	0.52	0.48	0.6	0.4	0.44	0.15	0.27	0.14	0.41	0.59	0.38	0.26	0.36	0.19	0.14	0.18	0.18	0.1	0.21	0.57	0.43	1	0.56	0.44	0.43	0.2	0.12	0.26	0.18	0.19
1314	Human		2009	0.46	0.22	0.08	0.25	0.5	0.24	0.11	0.05	0.07	0.02	0.42	0.58	0.47	0.53	0.52	0.48	0.52	0.48	0.61	0.39	0.44	0.15	0.27	0.14	0.41	0.59	0.38	0.26	0.36	0.19	0.14	0.18	0.18	0.1	0.21	0.58	0.42	1	0.55	0.45	0.43	0.2	0.12	0.25	0.18	0.19
1315	Human		2009	0.47	0.21	0.08	0.25	0.5	0.25	0.11	0.05	0.07	0.02	0.42	0.58	0.47	0.53	0.52	0.48	0.52	0.48	0.61	0.39	0.44	0.15	0.27	0.14	0.41	0.59	0.38	0.26	0.36	0.19	0.14	0.18	0.18	0.1	0.21	0.58	0.42	1	0.55	0.45	0.43	0.2	0.12	0.25	0.18	0.19
1316	Human		2009	0.47	0.21	0.07	0.24	0.5	0.25	0.11	0.05	0.07	0.02	0.42	0.58	0.47	0.53	0.53	0.47	0.52	0.48	0.61	0.39	0.44	0.14	0.28	0.14	0.41	0.59	0.38	0.25	0.36	0.19	0.14	0.18	0.18	0.1	0.21	0.57	0.43	1	0.55	0.45	0.42	0.2	0.12	0.26	0.18	0.19
1317	Human		2009	0.47	0.22	0.07	0.25	0.5	0.24	0.11	0.05	0.07	0.02	0.42	0.58	0.48	0.52	0.52	0.48	0.52	0.48	0.61	0.39	0.44	0.15	0.27	0.14	0.42	0.58	0.38	0.26	0.36	0.19	0.14	0.18	0.19	0.1	0.21	0.57	0.43	1	0.56	0.44	0.43	0.2	0.12	0.25	0.18	0.19
1318	Human		2009	0.47	0.21	0.08	0.24	0.51	0.24	0.11	0.05	0.07	0.02	0.42	0.58	0.46	0.54	0.51	0.49	0.52	0.48	0.6	0.4	0.44	0.14	0.28	0.14	0.39	0.61	0.38	0.26	0.36	0.19	0.15	0.18	0.18	0.1	0.21	0.57	0.43	1	0.55	0.45	0.43	0.2	0.12	0.25	0.18	0.19
1319	Human		2009	0.47	0.22	0.07	0.24	0.5	0.24	0.11	0.05	0.07	0.02	0.42	0.58	0.47	0.53	0.52	0.48	0.52	0.48	0.61	0.39	0.44	0.15	0.27	0.14	0.41	0.59	0.39	0.26	0.36	0.19	0.14	0.18	0.18	0.1	0.21	0.57	0.43	1	0.55	0.45	0.43	0.2	0.12	0.25	0.19	0.19
1320	Human		2009	0.47	0.21	0.07	0.24	0.5	0.24	0.11	0.05	0.07	0.03	0.42	0.58	0.47	0.53	0.52	0.48	0.52	0.48	0.61	0.39	0.44	0.15	0.27	0.14	0.41	0.59	0.38	0.26	0.36	0.19	0.14	0.18	0.18	0.1	0.21	0.58	0.42	1	0.55	0.45	0.43	0.2	0.12	0.25	0.18	0.19
1321	Human		2009	0.47	0.21	0.07	0.25	0.5	0.24	0.11	0.05	0.07	0.02	0.42	0.58	0.48	0.52	0.52	0.48	0.52	0.48	0.6	0.4	0.44	0.14	0.28	0.14	0.41	0.59	0.38	0.26	0.36	0.19	0.14	0.18	0.18	0.1	0.21	0.57	0.43	1	0.56	0.44	0.43	0.2	0.12	0.25	0.18	0.19
1322	Human		2009	0.47	0.22	0.07	0.24	0.5	0.24	0.11	0.05	0.07	0.02	0.42	0.58	0.47	0.53	0.51	0.49	0.52	0.48	0.61	0.39	0.44	0.15	0.28	0.14	0.42	0.58	0.38	0.26	0.36	0.19	0.14	0.18	0.18	0.1	0.21	0.57	0.43	1	0.55	0.45	0.42	0.2	0.12	0.26	0.18	0.19
1323	Human		2009	0.47	0.21	0.07	0.25	0.51	0.24	0.11	0.05	0.07	0.02	0.42	0.58	0.47	0.53	0.52	0.48	0.52	0.48	0.61	0.39	0.44	0.15	0.27	0.14	0.41	0.59	0.39	0.26	0.36	0.19	0.14	0.18	0.19	0.1	0.21	0.57	0.43	1	0.55	0.45	0.43	0.2	0.12	0.25	0.18	0.19
1324	Human		2009	0.47	0.21	0.07	0.25	0.5	0.24	0.11	0.05	0.07	0.02	0.42	0.58	0.47	0.53	0.53	0.47	0.53	0.47	0.6	0.4	0.44	0.15	0.27	0.14	0.41	0.59	0.38	0.26	0.36	0.19	0.14	0.18	0.18	0.1	0.21	0.57	0.43	1	0.55	0.45	0.42	0.2	0.13	0.25	0.18	0.2
1325	Human		2009	0.48	0.21	0.07	0.24	0.5	0.24	0.11	0.05	0.07	0.02	0.41	0.59	0.47	0.53	0.52	0.48	0.52	0.48	0.61	0.39	0.43	0.15	0.28	0.14	0.41	0.59	0.38	0.26	0.36	0.19	0.14	0.17	0.19	0.1	0.21	0.57	0.43	1	0.56	0.44	0.43	0.2	0.12	0.25	0.18	0.19
1326	Human		2009	0.48	0.21	0.07	0.24	0.5	0.24	0.11	0.05	0.07	0.02	0.42	0.58	0.47	0.53	0.52	0.48	0.52	0.48	0.61	0.39	0.45	0.14	0.27	0.14	0.41	0.59	0.38	0.26	0.36	0.19	0.14	0.18	0.18	0.1	0.21	0.57	0.43	1	0.55	0.45	0.43	0.2	0.12	0.25	0.18	0.19
1327	Human		2009	0.47	0.22	0.07	0.25	0.5	0.25	0.11	0.05	0.07	0.02	0.41	0.59	0.47	0.53	0.52	0.48	0.52	0.48	0.62	0.38	0.44	0.14	0.27	0.14	0.41	0.59	0.38	0.26	0.36	0.19	0.14	0.18	0.18	0.1	0.21	0.57	0.43	1	0.55	0.45	0.43	0.2	0.12	0.25	0.18	0.19
1328	Human		2009	0.47	0.21	0.07	0.25	0.51	0.24	0.11	0.05	0.08	0.02	0.42	0.58	0.47	0.53	0.53	0.47	0.52	0.48	0.61	0.39	0.44	0.15	0.27	0.14	0.42	0.58	0.38	0.26	0.36	0.18	0.14	0.18	0.18	0.1	0.21	0.57	0.43	1	0.55	0.45	0.43	0.2	0.12	0.25	0.18	0.19
1329	Human		2009	0.47	0.22	0.07	0.25	0.5	0.25	0.11	0.05	0.07	0.02	0.42	0.58	0.47	0.53	0.51	0.49	0.52	0.48	0.61	0.39	0.45	0.15	0.27	0.14	0.41	0.59	0.38	0.25	0.37	0.19	0.14	0.18	0.18	0.1	0.21	0.58	0.42	1	0.55	0.45	0.43	0.2	0.12	0.25	0.18	0.19
1330	Human		2009	0.47	0.21	0.07	0.25	0.5	0.24	0.11	0.05	0.07	0.02	0.41	0.59	0.47	0.53	0.52	0.48	0.52	0.48	0.61	0.39	0.44	0.15	0.27	0.14	0.42	0.58	0.39	0.26	0.35	0.19	0.14	0.18	0.18	0.1	0.21	0.57	0.43	1	0.55	0.45	0.43	0.2	0.12	0.25	0.18	0.19
1331	Human		2009	0.47	0.21	0.07	0.25	0.5	0.25	0.11	0.05	0.08	0.02	0.41	0.59	0.47	0.53	0.51	0.49	0.52	0.48	0.61	0.39	0.44	0.15	0.27	0.14	0.41	0.59	0.39	0.26	0.35	0.19	0.14	0.18	0.18	0.1	0.21	0.57	0.43	1	0.55	0.45	0.42	0.2	0.12	0.25	0.18	0.19
1332	Human		2009	0.47	0.21	0.07	0.25	0.51	0.24	0.11	0.05	0.07	0.03	0.41	0.59	0.47	0.53	0.53	0.47	0.52	0.48	0.6	0.4	0.44	0.14	0.27	0.14	0.42	0.58	0.38	0.26	0.36	0.19	0.14	0.18	0.18	0.1	0.21	0.58	0.42	1	0.56	0.44	0.43	0.2	0.12	0.25	0.18	0.19
1333	Human		2009	0.47	0.21	0.07	0.25	0.51	0.24	0.11	0.05	0.07	0.02	0.41	0.59	0.47	0.53	0.53	0.47	0.52	0.48	0.6	0.4	0.44	0.14	0.27	0.14	0.41	0.59	0.39	0.26	0.36	0.19	0.14	0.17	0.18	0.1	0.21	0.57	0.43	1	0.55	0.45	0.42	0.2	0.13	0.25	0.18	0.19
1334	Human		2009	0.47	0.22	0.07	0.25	0.51	0.24	0.11	0.04	0.07	0.02	0.42	0.58	0.47	0.53	0.52	0.48	0.52	0.48	0.61	0.39	0.45	0.14	0.27	0.14	0.42	0.58	0.38	0.25	0.36	0.19	0.14	0.18	0.18	0.1	0.21	0.57	0.43	1	0.55	0.45	0.43	0.2	0.12	0.25	0.18	0.2
1335	Human		2009	0.47	0.21	0.07	0.25	0.5	0.24	0.11	0.05	0.07	0.02	0.42	0.58	0.47	0.53	0.52	0.48	0.53	0.47	0.62	0.38	0.44	0.15	0.27	0.14	0.41	0.59	0.38	0.26	0.36	0.19	0.14	0.18	0.18	0.1	0.21	0.57	0.43	1	0.55	0.45	0.43	0.2	0.12	0.25	0.18	0.19
1336	Human		2009	0.47	0.21	0.07	0.25	0.5	0.25	0.11	0.05	0.07	0.02	0.42	0.58	0.47	0.53	0.52	0.48	0.52	0.48	0.61	0.39	0.44	0.15	0.27	0.14	0.41	0.59	0.39	0.26	0.36	0.19	0.14	0.18	0.18	0.1	0.21	0.57	0.43	1	0.55	0.45	0.43	0.2	0.12	0.25	0.18	0.19
1337	Human		2009	0.47	0.22	0.07	0.25	0.5	0.24	0.11	0.05	0.07	0.02	0.42	0.58	0.47	0.53	0.52	0.48	0.52	0.48	0.61	0.39	0.44	0.15	0.27	0.14	0.41	0.59	0.39	0.25	0.36	0.19	0.14	0.18	0.18	0.1	0.21	0.57	0.43	1	0.55	0.45	0.43	0.21	0.12	0.25	0.18	0.19
1340	Human		2009	0.47	0.21	0.07	0.25	0.5	0.24	0.11	0.05	0.07	0.02	0.42	0.58	0.47	0.53	0.52	0.48	0.52	0.48	0.61	0.39	0.44	0.15	0.28	0.14	0.41	0.59	0.38	0.26	0.36	0.19	0.14	0.18	0.18	0.1	0.21	0.57	0.43	1	0.56	0.44	0.43	0.2	0.12	0.25	0.18	0.19
1354	Human		2009	0.47	0.21	0.07	0.25	0.51	0.24	0.11	0.05	0.07	0.02	0.42	0.58	0.47	0.53	0.52	0.48	0.52	0.48	0.61	0.39	0.44	0.15	0.27	0.14	0.41	0.59	0.38	0.26	0.36	0.19	0.14	0.18	0.18	0.1	0.21	0.58	0.42	1	0.55	0.45	0.43	0.2	0.11	0.25	0.18	0.19
1358	Human		2009	0.47	0.21	0.07	0.25	0.51	0.24	0.11	0.05	0.07	0.02	0.41	0.59	0.47	0.53	0.52	0.48	0.52	0.48	0.6	0.4	0.44	0.15	0.27	0.14	0.41	0.59	0.38	0.26	0.36	0.19	0.14	0.18	0.18	0.1	0.21	0.57	0.43	1	0.56	0.44	0.43	0.2	0.12	0.25	0.18	0.19
1364	Human		2009	0.47	0.21	0.07	0.25	0.5	0.24	0.11	0.05	0.07	0.02	0.42	0.58	0.47	0.53	0.52	0.48	0.52	0.48	0.61	0.39	0.44	0.15	0.27	0.14	0.4	0.6	0.39	0.26	0.36	0.19	0.14	0.18	0.18	0.1	0.21	0.57	0.43	1	0.56	0.44	0.43	0.2	0.11	0.25	0.18	0.19
1369	Human		2009	0.47	0.21	0.08	0.24	0.5	0.24	0.11	0.05	0.08	0.02	0.42	0.58	0.47	0.53	0.52	0.48	0.52	0.48	0.61	0.39	0.44	0.15	0.27	0.14	0.42	0.58	0.39	0.26	0.36	0.18	0.14	0.18	0.18	0.1	0.21	0.58	0.42	1	0.55	0.45	0.43	0.2	0.12	0.25	0.18	0.19
1375	Human		2009	0.47	0.21	0.07	0.25	0.51	0.24	0.11	0.05	0.07	0.02	0.41	0.59	0.47	0.53	0.52	0.48	0.52	0.48	0.61	0.39	0.44	0.15	0.28	0.14	0.41	0.59	0.38	0.26	0.35	0.19	0.14	0.18	0.18	0.1	0.21	0.57	0.43	1	0.56	0.44	0.43	0.2	0.12	0.25	0.18	0.19
1386	Human		2009	0.47	0.21	0.07	0.25	0.51	0.24	0.11	0.05	0.07	0.02	0.42	0.58	0.47	0.53	0.52	0.48	0.52	0.48	0.61	0.39	0.44	0.15	0.27	0.14	0.41	0.59	0.39	0.26	0.36	0.19	0.14	0.18	0.18	0.1	0.21	0.57	0.43	1	0.55	0.45	0.43	0.2	0.12	0.25	0.18	0.19
1396	Human		2009	0.47	0.21	0.07	0.25	0.51	0.24	0.11	0.05	0.07	0.02	0.41	0.59	0.47	0.53	0.52	0.48	0.52	0.48	0.61	0.39	0.44	0.15	0.28	0.14	0.41	0.59	0.38	0.26	0.35	0.19	0.14	0.18	0.18	0.1	0.21	0.57	0.43	1	0.56	0.44	0.43	0.2	0.12	0.25	0.18	0.19
1402	Human		2009	0.47	0.21	0.08	0.24	0.5	0.24	0.11	0.05	0.07	0.02	0.41	0.59	0.47	0.53	0.52	0.48	0.52	0.48	0.6	0.4	0.44	0.14	0.27	0.14	0.41	0.59	0.39	0.26	0.36	0.19	0.14	0.18	0.18	0.1	0.21	0.57	0.43	1	0.56	0.44	0.43	0.2	0.12	0.25	0.18	0.19
1404	Human		2009	0.47	0.21	0.08	0.25	0.51	0.24	0.11	0.05	0.07	0.02	0.42	0.58	0.47	0.53	0.52	0.48	0.52	0.48	0.61	0.39	0.44	0.15	0.27	0.14	0.41	0.59	0.38	0.26	0.36	0.19	0.14	0.18	0.18	0.1	0.21	0.57	0.43	1	0.56	0.44	0.43	0.2	0.12	0.25	0.18	0.19
1409	Human		2009	0.47	0.21	0.07	0.25	0.51	0.24	0.11	0.05	0.07	0.02	0.42	0.58	0.47	0.53	0.52	0.48	0.52	0.48	0.6	0.4	0.44	0.15	0.27	0.14	0.41	0.59	0.39	0.26	0.36	0.19	0.14	0.18	0.19	0.1	0.21	0.57	0.43	1	0.56	0.44	0.43	0.2	0.12	0.25	0.18	0.2
1415	Human		2009	0.47	0.21	0.08	0.25	0.5	0.24	0.11	0.05	0.07	0.02	0.41	0.59	0.46	0.54	0.52	0.48	0.52	0.48	0.61	0.39	0.44	0.15	0.27	0.14	0.4	0.6	0.38	0.26	0.36	0.19	0.14	0.18	0.18	0.1	0.21	0.57	0.43	1	0.56	0.44	0.43	0.2	0.12	0.25	0.18	0.19
1422	Human		2009	0.47	0.21	0.07	0.24	0.51	0.24	0.11	0.05	0.07	0.02	0.42	0.58	0.47	0.53	0.52	0.48	0.52	0.48	0.6	0.4	0.44	0.15	0.27	0.14	0.41	0.59	0.39	0.25	0.36	0.19	0.14	0.18	0.18	0.1	0.21	0.57	0.43	1	0.56	0.44	0.43	0.2	0.12	0.25	0.19	0.19
1425	Human		2009	0.47	0.21	0.08	0.24	0.51	0.24	0.11	0.05	0.08	0.02	0.42	0.58	0.47	0.53	0.52	0.48	0.52	0.48	0.61	0.39	0.44	0.15	0.27	0.14	0.41	0.59	0.39	0.26	0.36	0.19	0.14	0.18	0.18	0.1	0.21	0.57	0.43	1	0.55	0.45	0.43	0.2	0.12	0.25	0.18	0.19
1427	Human		2009	0.47	0.21	0.07	0.25	0.51	0.24	0.11	0.05	0.07	0.02	0.42	0.58	0.47	0.53	0.52	0.48	0.53	0.47	0.61	0.39	0.44	0.15	0.27	0.14	0.41	0.59	0.38	0.26	0.36	0.19	0.14	0.18	0.19	0.1	0.21	0.57	0.43	1	0.56	0.44	0.43	0.2	0.11	0.25	0.18	0.19
1431	Human		2009	0.47	0.21	0.07	0.25	0.51	0.24	0.11	0.05	0.07	0.02	0.42	0.58	0.47	0.53	0.52	0.48	0.52	0.48	0.61	0.39	0.44	0.15	0.27	0.14	0.41	0.59	0.39	0.25	0.36	0.19	0.14	0.18	0.18	0.1	0.21	0.57	0.43	1	0.56	0.44	0.43	0.2	0.12	0.25	0.18	0.19
1432	Human		2009	0.47	0.22	0.07	0.24	0.51	0.24	0.11	0.05	0.07	0.02	0.42	0.58	0.47	0.53	0.52	0.48	0.52	0.48	0.6	0.4	0.44	0.15	0.27	0.14	0.4	0.6	0.39	0.25	0.36	0.19	0.14	0.18	0.18	0.1	0.21	0.57	0.43	1	0.56	0.44	0.43	0.2	0.12	0.25	0.18	0.19
1436	Human		2009	0.47	0.22	0.07	0.24	0.51	0.24	0.11	0.05	0.07	0.02	0.42	0.58	0.47	0.53	0.51	0.49	0.52	0.48	0.6	0.4	0.44	0.15	0.27	0.14	0.41	0.59	0.38	0.26	0.36	0.19	0.14	0.18	0.18	0.1	0.21	0.57	0.43	1	0.56	0.44	0.43	0.2	0.12	0.25	0.18	0.19
1438	Human		2009	0.47	0.22	0.07	0.25	0.5	0.25	0.11	0.05	0.08	0.02	0.42	0.58	0.47	0.53	0.52	0.48	0.52	0.48	0.61	0.39	0.44	0.15	0.27	0.14	0.41	0.59	0.39	0.26	0.36	0.19	0.14	0.18	0.19	0.1	0.21	0.57	0.43	1	0.55	0.45	0.42	0.2	0.12	0.25	0.18	0.19
1446	Human		2009	0.47	0.21	0.07	0.24	0.51	0.24	0.11	0.05	0.07	0.02	0.42	0.58	0.48	0.52	0.52	0.48	0.53	0.47	0.6	0.4	0.44	0.15	0.27	0.14	0.41	0.59	0.38	0.25	0.36	0.19	0.14	0.18	0.19	0.1	0.21	0.57	0.43	1	0.56	0.44	0.43	0.2	0.11	0.25	0.18	0.19
1449	Human		2009	0.47	0.21	0.07	0.25	0.51	0.24	0.11	0.05	0.07	0.02	0.42	0.58	0.48	0.52	0.52	0.48	0.53	0.47	0.6	0.4	0.44	0.15	0.27	0.14	0.41	0.59	0.39	0.26	0.36	0.19	0.14	0.18	0.19	0.1	0.21	0.57	0.43	1	0.56	0.44	0.43	0.2	0.11	0.25	0.18	0.19
1450	Human		2009	0.47	0.22	0.07	0.24	0.51	0.24	0.11	0.05	0.07	0.02	0.42	0.58	0.47	0.53	0.52	0.48	0.52	0.48	0.6	0.4	0.44	0.15	0.27	0.14	0.41	0.59	0.39	0.25	0.36	0.19	0.14	0.18	0.18	0.1	0.21	0.57	0.43	1	0.55	0.45	0.43	0.2	0.12	0.25	0.18	0.19
1451	Human		2009	0.47	0.21	0.08	0.25	0.5	0.24	0.11	0.05	0.07	0.02	0.42	0.58	0.46	0.54	0.52	0.48	0.52	0.48	0.61	0.39	0.44	0.15	0.27	0.14	0.41	0.59	0.38	0.26	0.35	0.18	0.14	0.18	0.18	0.1	0.21	0.57	0.43	1	0.55	0.45	0.43	0.2	0.12	0.25	0.18	0.19
1452	Human		2009	0.47	0.22	0.07	0.24	0.5	0.24	0.11	0.05	0.07	0.02	0.42	0.58	0.47	0.53	0.52	0.48	0.52	0.48	0.61	0.39	0.44	0.15	0.27	0.14	0.41	0.59	0.39	0.26	0.36	0.19	0.14	0.18	0.18	0.1	0.21	0.57	0.43	1	0.56	0.44	0.43	0.2	0.12	0.25	0.18	0.19
1453	Human		2009	0.47	0.21	0.07	0.25	0.5	0.25	0.11	0.05	0.07	0.02	0.42	0.58	0.47	0.53	0.52	0.48	0.52	0.48	0.6	0.4	0.44	0.15	0.27	0.14	0.41	0.59	0.38	0.25	0.36	0.19	0.14	0.18	0.19	0.1	0.21	0.57	0.43	1	0.56	0.44	0.43	0.2	0.12	0.25	0.18	0.19
1454	Human		2009	0.47	0.22	0.07	0.24	0.51	0.24	0.11	0.05	0.07	0.02	0.42	0.58	0.47	0.53	0.52	0.48	0.53	0.47	0.6	0.4	0.44	0.15	0.27	0.14	0.41	0.59	0.39	0.26	0.36	0.19	0.14	0.18	0.18	0.1	0.21	0.57	0.43	1	0.56	0.44	0.44	0.2	0.11	0.25	0.18	0.19
1455	Human		2009	0.47	0.21	0.07	0.25	0.5	0.24	0.11	0.05	0.07	0.02	0.41	0.59	0.47	0.53	0.52	0.48	0.52	0.48	0.61	0.39	0.44	0.15	0.27	0.14	0.41	0.59	0.38	0.26	0.36	0.19	0.14	0.18	0.19	0.1	0.21	0.57	0.43	1	0.56	0.44	0.43	0.2	0.11	0.25	0.18	0.19
1456	Human		2009	0.47	0.21	0.07	0.25	0.51	0.24	0.11	0.05	0.07	0.02	0.41	0.59	0.47	0.53	0.52	0.48	0.53	0.47	0.6	0.4	0.44	0.15	0.27	0.14	0.42	0.58	0.39	0.26	0.36	0.19	0.14	0.18	0.18	0.1	0.21	0.57	0.43	1	0.56	0.44	0.43	0.2	0.11	0.25	0.18	0.19
1457	Human		2009	0.47	0.21	0.07	0.25	0.51	0.24	0.11	0.05	0.07	0.02	0.42	0.58	0.47	0.53	0.52	0.48	0.52	0.48	0.61	0.39	0.44	0.15	0.28	0.14	0.41	0.59	0.38	0.26	0.36	0.19	0.14	0.18	0.18	0.1	0.21	0.57	0.43	1	0.56	0.44	0.43	0.2	0.12	0.25	0.18	0.19
1458	Human		2009	0.47	0.21	0.08	0.25	0.51	0.24	0.11	0.05	0.07	0.02	0.42	0.58	0.47	0.53	0.52	0.48	0.52	0.48	0.61	0.39	0.44	0.15	0.28	0.14	0.41	0.59	0.38	0.26	0.36	0.19	0.14	0.18	0.18	0.1	0.21	0.57	0.43	1	0.56	0.44	0.43	0.2	0.12	0.25	0.18	0.19
1459	Human		2009	0.47	0.21	0.07	0.25	0.51	0.24	0.11	0.05	0.07	0.02	0.42	0.58	0.47	0.53	0.52	0.48	0.53	0.47	0.61	0.39	0.44	0.14	0.28	0.14	0.41	0.59	0.38	0.26	0.36	0.19	0.14	0.18	0.18	0.1	0.21	0.57	0.43	1	0.56	0.44	0.43	0.2	0.12	0.25	0.18	0.19
1460	Human		2009	0.47	0.21	0.07	0.25	0.5	0.24	0.11	0.05	0.07	0.02	0.42	0.58	0.47	0.53	0.52	0.48	0.52	0.48	0.61	0.39	0.44	0.15	0.27	0.14	0.41	0.59	0.39	0.26	0.36	0.19	0.14	0.18	0.18	0.1	0.21	0.58	0.42	1	0.55	0.45	0.43	0.2	0.12	0.25	0.18	0.19
1461	Human		2009	0.47	0.21	0.07	0.24	0.51	0.24	0.11	0.05	0.07	0.02	0.42	0.58	0.47	0.53	0.52	0.48	0.52	0.48	0.61	0.39	0.44	0.15	0.27	0.14	0.41	0.59	0.39	0.26	0.36	0.19	0.14	0.18	0.19	0.1	0.21	0.57	0.43	1	0.56	0.44	0.43	0.2	0.11	0.25	0.18	0.19
1462	Human		2009	0.47	0.21	0.07	0.25	0.5	0.24	0.11	0.05	0.07	0.02	0.42	0.58	0.47	0.53	0.52	0.48	0.52	0.48	0.6	0.4	0.44	0.15	0.27	0.14	0.41	0.59	0.39	0.26	0.36	0.19	0.14	0.18	0.18	0.1	0.21	0.57	0.43	1	0.55	0.45	0.43	0.2	0.12	0.25	0.19	0.19
1463	Human		2009	0.46	0.21	0.08	0.25	0.51	0.24	0.11	0.05	0.07	0.02	0.42	0.58	0.47	0.53	0.51	0.49	0.52	0.48	0.6	0.4	0.45	0.15	0.27	0.14	0.41	0.59	0.38	0.26	0.36	0.19	0.14	0.18	0.18	0.1	0.21	0.56	0.44	1	0.55	0.45	0.43	0.2	0.12	0.25	0.18	0.19
1464	Human		2009	0.47	0.22	0.07	0.25	0.51	0.24	0.11	0.05	0.07	0.02	0.42	0.58	0.47	0.53	0.52	0.48	0.52	0.48	0.61	0.39	0.45	0.15	0.27	0.14	0.42	0.58	0.38	0.25	0.36	0.19	0.14	0.18	0.18	0.1	0.21	0.57	0.43	1	0.56	0.44	0.43	0.2	0.12	0.25	0.18	0.19
1465	Human		2009	0.47	0.22	0.07	0.25	0.5	0.25	0.11	0.05	0.07	0.02	0.42	0.58	0.47	0.53	0.52	0.48	0.52	0.48	0.61	0.39	0.44	0.15	0.27	0.14	0.41	0.59	0.38	0.26	0.36	0.19	0.14	0.18	0.18	0.1	0.21	0.58	0.42	1	0.55	0.45	0.43	0.2	0.11	0.25	0.18	0.19
1466	Human		2009	0.47	0.21	0.07	0.25	0.51	0.24	0.11	0.05	0.07	0.02	0.42	0.58	0.47	0.53	0.52	0.48	0.52	0.48	0.61	0.39	0.44	0.14	0.27	0.14	0.41	0.59	0.39	0.26	0.36	0.19	0.14	0.18	0.18	0.1	0.21	0.57	0.43	1	0.56	0.44	0.43	0.2	0.12	0.25	0.19	0.19
1467	Human		2009	0.47	0.22	0.07	0.25	0.5	0.25	0.11	0.05	0.07	0.02	0.42	0.58	0.47	0.53	0.52	0.48	0.52	0.48	0.61	0.39	0.44	0.15	0.27	0.14	0.41	0.59	0.38	0.26	0.36	0.19	0.14	0.18	0.18	0.1	0.21	0.57	0.43	1	0.55	0.45	0.43	0.2	0.12	0.25	0.18	0.19
1468	Human		2009	0.47	0.21	0.07	0.25	0.5	0.24	0.11	0.05	0.07	0.02	0.42	0.58	0.47	0.53	0.52	0.48	0.52	0.48	0.61	0.39	0.44	0.15	0.27	0.14	0.41	0.59	0.38	0.26	0.36	0.19	0.14	0.18	0.18	0.1	0.21	0.58	0.42	1	0.56	0.44	0.43	0.2	0.12	0.25	0.18	0.19
1469	Human		2009	0.47	0.21	0.07	0.25	0.51	0.24	0.11	0.05	0.07	0.02	0.42	0.58	0.47	0.53	0.52	0.48	0.52	0.48	0.61	0.39	0.44	0.15	0.28	0.14	0.41	0.59	0.38	0.26	0.36	0.19	0.14	0.18	0.18	0.1	0.21	0.57	0.43	1	0.55	0.45	0.43	0.21	0.11	0.25	0.18	0.19
1470	Human		2009	0.47	0.21	0.07	0.25	0.51	0.24	0.11	0.05	0.07	0.02	0.42	0.58	0.48	0.52	0.52	0.48	0.52	0.48	0.61	0.39	0.44	0.15	0.28	0.14	0.41	0.59	0.38	0.26	0.35	0.19	0.14	0.18	0.18	0.1	0.21	0.57	0.43	1	0.56	0.44	0.43	0.2	0.12	0.25	0.18	0.19
1471	Human		2009	0.47	0.22	0.07	0.25	0.51	0.24	0.11	0.05	0.07	0.02	0.42	0.58	0.47	0.53	0.52	0.48	0.52	0.48	0.61	0.39	0.44	0.15	0.27	0.14	0.41	0.59	0.38	0.26	0.36	0.19	0.14	0.18	0.18	0.1	0.21	0.57	0.43	1	0.55	0.45	0.43	0.2	0.12	0.25	0.18	0.19
1472	Human		2009	0.47	0.22	0.07	0.25	0.5	0.25	0.11	0.05	0.07	0.02	0.42	0.58	0.47	0.53	0.52	0.48	0.52	0.48	0.61	0.39	0.44	0.15	0.27	0.14	0.41	0.59	0.38	0.26	0.36	0.19	0.14	0.18	0.18	0.1	0.21	0.57	0.43	1	0.56	0.44	0.43	0.2	0.12	0.25	0.18	0.19
1473	Human		2009	0.47	0.22	0.07	0.25	0.5	0.24	0.11	0.05	0.07	0.02	0.42	0.58	0.47	0.53	0.52	0.48	0.52	0.48	0.61	0.39	0.44	0.14	0.27	0.14	0.41	0.59	0.38	0.26	0.36	0.19	0.14	0.18	0.18	0.1	0.21	0.57	0.43	1	0.55	0.45	0.43	0.2	0.12	0.25	0.18	0.19
1474	Human		2009	0.47	0.21	0.07	0.24	0.51	0.24	0.11	0.05	0.07	0.02	0.41	0.59	0.47	0.53	0.52	0.48	0.52	0.48	0.61	0.39	0.44	0.14	0.27	0.14	0.41	0.59	0.38	0.26	0.36	0.19	0.14	0.18	0.18	0.1	0.21	0.57	0.43	1	0.55	0.45	0.42	0.21	0.12	0.25	0.19	0.19
1475	Human		2009	0.47	0.21	0.07	0.25	0.51	0.24	0.11	0.05	0.07	0.02	0.42	0.58	0.47	0.53	0.52	0.48	0.52	0.48	0.61	0.39	0.44	0.14	0.28	0.14	0.41	0.59	0.38	0.26	0.36	0.19	0.14	0.18	0.18	0.1	0.21	0.57	0.43	1	0.56	0.44	0.43	0.2	0.12	0.25	0.18	0.19
1476	Human		2009	0.47	0.21	0.07	0.25	0.51	0.24	0.11	0.05	0.07	0.02	0.42	0.58	0.47	0.53	0.52	0.48	0.52	0.48	0.6	0.4	0.44	0.14	0.28	0.14	0.41	0.59	0.38	0.26	0.36	0.19	0.14	0.18	0.18	0.1	0.21	0.57	0.43	1	0.56	0.44	0.43	0.2	0.12	0.25	0.18	0.19
1477	Human		2009	0.47	0.22	0.07	0.25	0.5	0.24	0.11	0.05	0.07	0.02	0.42	0.58	0.47	0.53	0.52	0.48	0.52	0.48	0.61	0.39	0.44	0.15	0.27	0.14	0.41	0.59	0.38	0.26	0.36	0.19	0.14	0.18	0.18	0.1	0.21	0.58	0.42	1	0.55	0.45	0.43	0.2	0.12	0.25	0.18	0.19
1478	Human		2009	0.47	0.22	0.07	0.24	0.5	0.24	0.11	0.05	0.07	0.02	0.42	0.58	0.47	0.53	0.52	0.48	0.52	0.48	0.61	0.39	0.44	0.15	0.27	0.14	0.4	0.6	0.39	0.26	0.36	0.19	0.14	0.18	0.18	0.1	0.21	0.57	0.43	1	0.55	0.45	0.43	0.2	0.12	0.25	0.18	0.19
1479	Human		2009	0.47	0.21	0.07	0.25	0.5	0.24	0.11	0.05	0.07	0.02	0.42	0.58	0.47	0.53	0.51	0.49	0.53	0.47	0.6	0.4	0.44	0.15	0.27	0.14	0.42	0.58	0.39	0.25	0.36	0.19	0.14	0.18	0.18	0.1	0.21	0.57	0.43	1	0.55	0.45	0.43	0.2	0.12	0.25	0.18	0.19
1480	Human		2009	0.47	0.21	0.07	0.25	0.51	0.24	0.11	0.04	0.07	0.02	0.42	0.58	0.47	0.53	0.52	0.48	0.52	0.48	0.6	0.4	0.44	0.15	0.27	0.14	0.42	0.58	0.38	0.26	0.36	0.19	0.14	0.18	0.18	0.1	0.21	0.57	0.43	1	0.56	0.44	0.43	0.2	0.12	0.25	0.18	0.19
1481	Human		2009	0.47	0.22	0.07	0.25	0.5	0.24	0.11	0.05	0.07	0.02	0.41	0.59	0.47	0.53	0.52	0.48	0.52	0.48	0.61	0.39	0.44	0.15	0.27	0.14	0.42	0.58	0.39	0.26	0.36	0.19	0.14	0.18	0.18	0.1	0.21	0.57	0.43	1	0.55	0.45	0.43	0.2	0.12	0.25	0.18	0.19
1482	Human		2009	0.47	0.21	0.08	0.25	0.51	0.24	0.11	0.05	0.08	0.02	0.41	0.59	0.47	0.53	0.52	0.48	0.52	0.48	0.61	0.39	0.45	0.14	0.27	0.14	0.41	0.59	0.38	0.26	0.36	0.19	0.14	0.18	0.18	0.1	0.21	0.57	0.43	1	0.56	0.44	0.43	0.2	0.12	0.25	0.18	0.19
1483	Human		2009	0.47	0.21	0.07	0.25	0.51	0.24	0.11	0.05	0.07	0.02	0.41	0.59	0.47	0.53	0.52	0.48	0.52	0.48	0.6	0.4	0.44	0.15	0.28	0.14	0.41	0.59	0.38	0.26	0.36	0.19	0.14	0.17	0.18	0.1	0.21	0.57	0.43	1	0.55	0.45	0.43	0.2	0.12	0.25	0.18	0.19
1484	Human		2009	0.47	0.21	0.07	0.25	0.5	0.25	0.11	0.05	0.07	0.02	0.41	0.59	0.47	0.53	0.53	0.47	0.52	0.48	0.6	0.4	0.44	0.14	0.28	0.14	0.41	0.59	0.38	0.26	0.36	0.19	0.14	0.17	0.18	0.1	0.21	0.58	0.42	1	0.56	0.44	0.43	0.2	0.12	0.25	0.18	0.19
1485	Human		2009	0.47	0.21	0.07	0.24	0.51	0.24	0.11	0.05	0.07	0.02	0.43	0.58	0.47	0.53	0.51	0.49	0.52	0.48	0.6	0.4	0.44	0.14	0.28	0.14	0.39	0.61	0.38	0.26	0.36	0.19	0.15	0.18	0.18	0.1	0.21	0.57	0.43	1	0.55	0.45	0.43	0.2	0.12	0.25	0.18	0.19
1486	Human		2009	0.47	0.22	0.07	0.24	0.5	0.24	0.11	0.05	0.07	0.02	0.42	0.58	0.47	0.53	0.51	0.49	0.52	0.48	0.61	0.39	0.44	0.15	0.27	0.14	0.41	0.59	0.38	0.26	0.36	0.19	0.14	0.18	0.18	0.1	0.21	0.57	0.43	1	0.55	0.45	0.43	0.2	0.12	0.25	0.18	0.19
1487	Human		2009	0.47	0.21	0.07	0.25	0.5	0.24	0.11	0.05	0.07	0.02	0.41	0.59	0.47	0.53	0.52	0.48	0.52	0.48	0.61	0.39	0.44	0.15	0.27	0.14	0.42	0.58	0.38	0.27	0.35	0.19	0.14	0.18	0.18	0.1	0.21	0.57	0.43	1	0.55	0.45	0.43	0.2	0.12	0.25	0.18	0.19
1488	Human		2009	0.47	0.21	0.07	0.24	0.51	0.24	0.11	0.05	0.07	0.02	0.42	0.58	0.47	0.53	0.51	0.49	0.52	0.48	0.6	0.4	0.44	0.14	0.28	0.14	0.38	0.62	0.38	0.26	0.36	0.19	0.15	0.18	0.18	0.1	0.21	0.57	0.43	1	0.56	0.44	0.43	0.2	0.12	0.25	0.18	0.19
1489	Human		2009	0.47	0.21	0.07	0.25	0.5	0.24	0.11	0.05	0.07	0.02	0.41	0.59	0.47	0.53	0.52	0.48	0.53	0.47	0.61	0.39	0.44	0.15	0.27	0.14	0.41	0.59	0.38	0.26	0.36	0.19	0.14	0.18	0.18	0.1	0.21	0.57	0.43	1	0.55	0.45	0.42	0.2	0.13	0.25	0.18	0.19
1490	Human		2009	0.47	0.21	0.07	0.25	0.5	0.25	0.11	0.05	0.07	0.02	0.42	0.58	0.47	0.53	0.51	0.49	0.52	0.48	0.61	0.39	0.44	0.15	0.28	0.14	0.41	0.59	0.38	0.26	0.36	0.19	0.14	0.18	0.18	0.1	0.21	0.58	0.42	1	0.56	0.44	0.43	0.2	0.12	0.25	0.18	0.19
1491	Human		2009	0.47	0.21	0.07	0.25	0.51	0.24	0.11	0.05	0.07	0.02	0.42	0.58	0.47	0.53	0.52	0.48	0.52	0.48	0.6	0.4	0.44	0.15	0.27	0.14	0.41	0.59	0.38	0.26	0.36	0.19	0.14	0.18	0.18	0.1	0.21	0.56	0.44	1	0.56	0.44	0.43	0.2	0.12	0.25	0.18	0.19
1492	Human		2009	0.47	0.21	0.07	0.25	0.5	0.24	0.11	0.05	0.07	0.02	0.42	0.58	0.47	0.53	0.52	0.48	0.52	0.48	0.61	0.39	0.44	0.15	0.28	0.14	0.4	0.6	0.38	0.26	0.36	0.19	0.14	0.18	0.18	0.1	0.21	0.57	0.43	1	0.56	0.44	0.43	0.21	0.12	0.25	0.18	0.19
1493	Human		2009	0.47	0.21	0.07	0.25	0.5	0.25	0.11	0.05	0.07	0.02	0.42	0.58	0.47	0.53	0.52	0.48	0.52	0.48	0.61	0.39	0.44	0.15	0.27	0.14	0.42	0.58	0.38	0.26	0.35	0.19	0.14	0.18	0.18	0.1	0.21	0.57	0.43	1	0.55	0.45	0.43	0.2	0.12	0.25	0.18	0.19
1494	Human		2009	0.47	0.21	0.07	0.25	0.5	0.24	0.12	0.05	0.07	0.02	0.42	0.58	0.47	0.53	0.53	0.47	0.52	0.48	0.6	0.4	0.44	0.15	0.27	0.14	0.4	0.6	0.39	0.26	0.36	0.19	0.14	0.18	0.18	0.1	0.21	0.57	0.43	1	0.56	0.44	0.43	0.2	0.12	0.25	0.18	0.19
1495	Human		2009	0.47	0.21	0.07	0.25	0.51	0.24	0.11	0.05	0.07	0.02	0.42	0.58	0.47	0.53	0.53	0.47	0.52	0.48	0.61	0.39	0.44	0.15	0.27	0.14	0.4	0.6	0.38	0.26	0.36	0.19	0.14	0.17	0.18	0.1	0.21	0.57	0.43	1	0.56	0.44	0.43	0.2	0.11	0.25	0.18	0.19
1496	Human		2009	0.47	0.21	0.07	0.25	0.51	0.24	0.11	0.05	0.07	0.02	0.42	0.58	0.48	0.52	0.52	0.48	0.52	0.48	0.6	0.4	0.44	0.15	0.28	0.14	0.41	0.59	0.38	0.25	0.36	0.19	0.14	0.18	0.18	0.1	0.21	0.57	0.43	1	0.55	0.45	0.43	0.2	0.11	0.26	0.18	0.19
1497	Human		2009	0.47	0.21	0.07	0.25	0.5	0.25	0.11	0.05	0.08	0.02	0.42	0.58	0.47	0.53	0.52	0.48	0.53	0.47	0.61	0.39	0.45	0.15	0.27	0.14	0.4	0.6	0.39	0.26	0.35	0.19	0.14	0.18	0.18	0.1	0.22	0.58	0.42	1	0.55	0.45	0.43	0.2	0.12	0.25	0.18	0.19
1498	Human		2009	0.48	0.21	0.07	0.24	0.5	0.25	0.11	0.05	0.07	0.02	0.42	0.58	0.47	0.53	0.52	0.48	0.52	0.48	0.61	0.39	0.44	0.15	0.27	0.14	0.41	0.59	0.38	0.26	0.36	0.19	0.14	0.18	0.18	0.1	0.21	0.57	0.43	1	0.55	0.45	0.43	0.2	0.12	0.25	0.18	0.19
1499	Human		2009	0.47	0.2	0.07	0.25	0.51	0.24	0.11	0.05	0.07	0.02	0.42	0.58	0.47	0.53	0.53	0.47	0.52	0.48	0.6	0.4	0.44	0.14	0.27	0.14	0.41	0.59	0.39	0.26	0.36	0.19	0.14	0.18	0.18	0.1	0.21	0.57	0.43	1	0.56	0.44	0.43	0.2	0.12	0.25	0.18	0.19
1500	Human		2009	0.47	0.21	0.07	0.25	0.5	0.24	0.11	0.05	0.07	0.02	0.41	0.59	0.48	0.52	0.53	0.47	0.52	0.48	0.61	0.39	0.44	0.15	0.27	0.14	0.41	0.59	0.38	0.26	0.36	0.19	0.14	0.18	0.18	0.1	0.21	0.57	0.43	1	0.55	0.45	0.43	0.2	0.12	0.25	0.19	0.19
1501	Human		2009	0.47	0.21	0.07	0.25	0.5	0.24	0.11	0.05	0.08	0.03	0.41	0.59	0.48	0.52	0.52	0.48	0.52	0.48	0.6	0.4	0.44	0.15	0.27	0.15	0.42	0.58	0.38	0.26	0.36	0.19	0.14	0.18	0.17	0.1	0.21	0.57	0.43	1	0.56	0.44	0.43	0.2	0.12	0.25	0.18	0.19
1502	Human		2009	0.47	0.21	0.07	0.25	0.5	0.24	0.11	0.05	0.07	0.03	0.42	0.58	0.47	0.53	0.54	0.46	0.52	0.48	0.6	0.4	0.44	0.15	0.27	0.14	0.41	0.59	0.38	0.26	0.36	0.19	0.14	0.18	0.18	0.1	0.21	0.58	0.42	1	0.56	0.44	0.42	0.2	0.12	0.25	0.18	0.19
1503	Human		2009	0.47	0.21	0.07	0.24	0.5	0.25	0.11	0.05	0.07	0.02	0.42	0.58	0.47	0.53	0.52	0.48	0.52	0.48	0.6	0.4	0.43	0.15	0.28	0.14	0.42	0.58	0.38	0.26	0.35	0.19	0.14	0.18	0.18	0.11	0.21	0.57	0.43	1	0.55	0.45	0.43	0.2	0.12	0.25	0.18	0.19
1505	Human		2009	0.47	0.2	0.08	0.25	0.51	0.24	0.11	0.05	0.07	0.02	0.42	0.58	0.47	0.53	0.53	0.47	0.53	0.47	0.6	0.4	0.44	0.15	0.27	0.14	0.42	0.58	0.39	0.26	0.35	0.19	0.14	0.18	0.18	0.1	0.21	0.57	0.43	1	0.56	0.44	0.43	0.2	0.12	0.25	0.18	0.2
1506	Human		2009	0.47	0.21	0.07	0.25	0.51	0.24	0.11	0.05	0.07	0.02	0.42	0.58	0.47	0.53	0.52	0.48	0.52	0.48	0.6	0.4	0.44	0.15	0.28	0.14	0.42	0.58	0.39	0.26	0.36	0.19	0.14	0.18	0.18	0.1	0.21	0.57	0.43	1	0.56	0.44	0.43	0.2	0.12	0.25	0.18	0.19
1507	Human		2009	0.47	0.21	0.07	0.25	0.51	0.24	0.11	0.05	0.07	0.02	0.42	0.58	0.48	0.52	0.53	0.47	0.53	0.47	0.61	0.39	0.44	0.15	0.27	0.14	0.41	0.59	0.39	0.26	0.36	0.19	0.14	0.18	0.18	0.1	0.21	0.59	0.41	1	0.55	0.45	0.42	0.2	0.11	0.26	0.18	0.19
1508	Human		2009	0.47	0.21	0.07	0.25	0.51	0.24	0.11	0.05	0.07	0.02	0.42	0.58	0.48	0.52	0.53	0.47	0.53	0.47	0.61	0.39	0.44	0.15	0.27	0.14	0.41	0.59	0.39	0.26	0.36	0.19	0.14	0.18	0.18	0.1	0.21	0.59	0.41	1	0.55	0.45	0.42	0.21	0.11	0.26	0.18	0.19
1509	Human		2009	0.47	0.21	0.07	0.25	0.51	0.24	0.11	0.04	0.07	0.02	0.43	0.58	0.47	0.53	0.52	0.48	0.52	0.48	0.61	0.39	0.44	0.15	0.27	0.14	0.43	0.57	0.39	0.26	0.36	0.19	0.14	0.18	0.18	0.1	0.22	0.59	0.41	1	0.55	0.45	0.43	0.2	0.11	0.26	0.18	0.19
1510	Human		2009	0.47	0.21	0.07	0.25	0.5	0.24	0.11	0.05	0.07	0.02	0.42	0.58	0.48	0.52	0.52	0.48	0.53	0.47	0.6	0.4	0.44	0.15	0.27	0.14	0.42	0.58	0.39	0.25	0.35	0.19	0.14	0.18	0.18	0.1	0.21	0.59	0.41	1	0.56	0.44	0.43	0.21	0.12	0.25	0.19	0.19
1511	Human		2009	0.47	0.21	0.08	0.24	0.51	0.24	0.11	0.05	0.08	0.02	0.42	0.58	0.47	0.53	0.52	0.48	0.52	0.48	0.6	0.4	0.44	0.15	0.28	0.14	0.42	0.58	0.38	0.27	0.35	0.19	0.14	0.18	0.18	0.1	0.21	0.57	0.43	1	0.56	0.45	0.42	0.21	0.12	0.25	0.18	0.19
1512	Human		2009	0.47	0.21	0.07	0.24	0.51	0.24	0.11	0.05	0.07	0.02	0.42	0.58	0.47	0.53	0.52	0.48	0.52	0.48	0.6	0.4	0.44	0.15	0.27	0.14	0.41	0.59	0.39	0.26	0.36	0.19	0.14	0.18	0.18	0.1	0.21	0.57	0.43	1	0.56	0.44	0.43	0.2	0.12	0.25	0.18	0.19
1513	Human		2009	0.47	0.21	0.07	0.25	0.51	0.24	0.11	0.05	0.07	0.02	0.42	0.58	0.47	0.53	0.52	0.48	0.52	0.48	0.6	0.4	0.44	0.15	0.27	0.14	0.41	0.59	0.39	0.26	0.36	0.19	0.14	0.18	0.18	0.1	0.21	0.57	0.43	1	0.56	0.44	0.43	0.2	0.12	0.25	0.18	0.19
1514	Human		2009	0.47	0.21	0.07	0.25	0.51	0.24	0.11	0.05	0.07	0.02	0.42	0.58	0.48	0.52	0.52	0.48	0.51	0.49	0.6	0.4	0.44	0.15	0.27	0.14	0.41	0.59	0.38	0.26	0.36	0.19	0.14	0.18	0.18	0.1	0.21	0.57	0.43	1	0.55	0.45	0.43	0.2	0.12	0.25	0.18	0.19
1515	Human		2009	0.47	0.21	0.08	0.24	0.51	0.24	0.11	0.04	0.08	0.02	0.42	0.58	0.47	0.53	0.51	0.49	0.52	0.48	0.6	0.4	0.44	0.14	0.28	0.14	0.43	0.57	0.39	0.26	0.36	0.19	0.14	0.18	0.18	0.1	0.21	0.57	0.43	1	0.56	0.44	0.43	0.2	0.12	0.25	0.18	0.19
1516	Human		2009	0.47	0.21	0.08	0.25	0.5	0.24	0.11	0.05	0.07	0.02	0.41	0.59	0.47	0.53	0.52	0.48	0.52	0.48	0.6	0.4	0.44	0.15	0.27	0.14	0.41	0.59	0.38	0.26	0.36	0.19	0.14	0.18	0.18	0.1	0.21	0.57	0.43	1	0.56	0.44	0.43	0.2	0.12	0.25	0.18	0.19
1517	Human		2009	0.47	0.21	0.08	0.24	0.51	0.24	0.11	0.04	0.08	0.02	0.42	0.58	0.47	0.53	0.51	0.49	0.52	0.48	0.6	0.4	0.44	0.14	0.27	0.14	0.43	0.57	0.39	0.26	0.36	0.19	0.14	0.18	0.18	0.1	0.21	0.57	0.43	1	0.56	0.44	0.43	0.2	0.12	0.25	0.18	0.19
1518	Human		2009	0.47	0.21	0.08	0.25	0.51	0.24	0.11	0.04	0.08	0.02	0.42	0.58	0.47	0.53	0.51	0.49	0.52	0.48	0.6	0.4	0.44	0.14	0.28	0.14	0.42	0.58	0.39	0.25	0.36	0.19	0.14	0.18	0.18	0.1	0.21	0.57	0.43	1	0.56	0.44	0.43	0.2	0.11	0.25	0.18	0.19
1519	Human		2009	0.47	0.21	0.08	0.24	0.51	0.24	0.11	0.04	0.07	0.02	0.42	0.58	0.47	0.53	0.51	0.49	0.52	0.48	0.6	0.4	0.44	0.15	0.27	0.14	0.42	0.58	0.39	0.25	0.36	0.19	0.14	0.18	0.18	0.1	0.21	0.57	0.43	1	0.55	0.45	0.43	0.2	0.12	0.25	0.18	0.19
1520	Human		2009	0.47	0.21	0.08	0.25	0.51	0.24	0.11	0.05	0.07	0.02	0.41	0.59	0.47	0.53	0.52	0.48	0.52	0.48	0.6	0.4	0.45	0.15	0.27	0.14	0.41	0.59	0.38	0.26	0.36	0.19	0.14	0.18	0.18	0.1	0.21	0.57	0.43	1	0.56	0.44	0.43	0.2	0.12	0.25	0.18	0.19
1521	Human		2009	0.47	0.21	0.08	0.24	0.51	0.24	0.11	0.04	0.08	0.02	0.42	0.58	0.47	0.53	0.51	0.49	0.52	0.48	0.6	0.4	0.44	0.14	0.27	0.14	0.43	0.57	0.39	0.26	0.36	0.19	0.14	0.18	0.18	0.1	0.21	0.57	0.43	1	0.56	0.44	0.43	0.2	0.12	0.25	0.18	0.19
1522	Human		2009	0.47	0.21	0.08	0.25	0.51	0.24	0.11	0.04	0.08	0.02	0.42	0.58	0.47	0.53	0.51	0.49	0.52	0.48	0.6	0.4	0.44	0.14	0.27	0.14	0.42	0.58	0.39	0.25	0.36	0.19	0.14	0.18	0.18	0.1	0.21	0.57	0.43	1	0.56	0.44	0.43	0.2	0.12	0.25	0.18	0.19
1523	Human		2009	0.47	0.21	0.08	0.24	0.5	0.24	0.11	0.05	0.07	0.02	0.42	0.58	0.47	0.53	0.52	0.48	0.52	0.48	0.6	0.4	0.44	0.15	0.28	0.14	0.41	0.59	0.38	0.26	0.36	0.19	0.14	0.18	0.18	0.1	0.21	0.57	0.43	1	0.55	0.45	0.42	0.21	0.12	0.25	0.18	0.19
1524	Human		2009	0.47	0.21	0.08	0.24	0.5	0.24	0.11	0.05	0.07	0.02	0.42	0.58	0.47	0.53	0.52	0.48	0.52	0.48	0.6	0.4	0.44	0.15	0.28	0.14	0.41	0.59	0.38	0.26	0.36	0.19	0.14	0.18	0.18	0.1	0.21	0.57	0.43	1	0.56	0.44	0.42	0.2	0.12	0.25	0.18	0.19
1525	Human		2009	0.47	0.21	0.08	0.24	0.51	0.24	0.11	0.05	0.07	0.02	0.42	0.58	0.47	0.53	0.52	0.48	0.52	0.48	0.6	0.4	0.44	0.15	0.27	0.14	0.41	0.59	0.38	0.26	0.36	0.19	0.14	0.18	0.18	0.1	0.21	0.57	0.43	1	0.56	0.44	0.42	0.2	0.12	0.25	0.18	0.19
1526	Human		2009	0.47	0.21	0.07	0.24	0.51	0.24	0.11	0.05	0.07	0.02	0.42	0.58	0.47	0.53	0.52	0.48	0.52	0.48	0.6	0.4	0.44	0.15	0.28	0.14	0.41	0.59	0.38	0.26	0.36	0.19	0.14	0.18	0.18	0.1	0.21	0.57	0.43	1	0.56	0.44	0.42	0.2	0.12	0.25	0.18	0.19
1527	Human		2009	0.47	0.21	0.08	0.24	0.51	0.24	0.11	0.05	0.07	0.02	0.42	0.58	0.47	0.53	0.52	0.48	0.52	0.48	0.6	0.4	0.44	0.15	0.28	0.14	0.41	0.59	0.38	0.26	0.36	0.19	0.14	0.18	0.18	0.1	0.21	0.57	0.43	1	0.56	0.44	0.42	0.2	0.12	0.25	0.18	0.19
1528	Human		2009	0.47	0.21	0.08	0.24	0.5	0.24	0.11	0.05	0.07	0.02	0.42	0.58	0.47	0.53	0.52	0.48	0.52	0.48	0.6	0.4	0.44	0.15	0.28	0.14	0.41	0.59	0.38	0.26	0.36	0.19	0.14	0.18	0.18	0.1	0.21	0.57	0.43	1	0.56	0.44	0.42	0.2	0.12	0.25	0.18	0.19
1529	Human		2009	0.47	0.21	0.07	0.25	0.5	0.24	0.11	0.05	0.07	0.02	0.42	0.58	0.47	0.53	0.51	0.49	0.52	0.48	0.6	0.4	0.44	0.15	0.27	0.14	0.41	0.59	0.39	0.25	0.36	0.19	0.14	0.18	0.18	0.1	0.21	0.58	0.42	1	0.56	0.44	0.43	0.2	0.12	0.25	0.18	0.19
1530	Human		2009	0.47	0.21	0.07	0.24	0.51	0.24	0.11	0.05	0.07	0.02	0.42	0.58	0.47	0.53	0.52	0.48	0.52	0.48	0.6	0.4	0.44	0.15	0.27	0.14	0.41	0.59	0.39	0.26	0.36	0.19	0.14	0.18	0.18	0.1	0.21	0.57	0.43	1	0.55	0.45	0.43	0.21	0.12	0.25	0.18	0.19
1531	Human		2009	0.47	0.21	0.07	0.24	0.51	0.24	0.11	0.05	0.07	0.02	0.42	0.58	0.47	0.53	0.52	0.48	0.52	0.48	0.6	0.4	0.44	0.15	0.27	0.14	0.41	0.59	0.39	0.26	0.36	0.19	0.14	0.18	0.18	0.1	0.21	0.57	0.43	1	0.56	0.44	0.43	0.2	0.12	0.25	0.18	0.19
1532	Human		2009	0.47	0.21	0.07	0.25	0.51	0.24	0.11	0.05	0.07	0.02	0.42	0.58	0.47	0.53	0.52	0.48	0.52	0.48	0.6	0.4	0.44	0.15	0.27	0.14	0.41	0.59	0.39	0.26	0.36	0.19	0.14	0.18	0.18	0.1	0.21	0.57	0.43	1	0.56	0.44	0.43	0.2	0.12	0.25	0.18	0.19
1533	Human		2009	0.47	0.21	0.08	0.25	0.51	0.24	0.11	0.05	0.08	0.02	0.42	0.58	0.47	0.53	0.51	0.49	0.53	0.47	0.6	0.4	0.44	0.15	0.27	0.14	0.41	0.59	0.38	0.26	0.36	0.19	0.14	0.18	0.18	0.1	0.21	0.57	0.43	1	0.56	0.44	0.42	0.2	0.12	0.25	0.18	0.19
1534	Human		2009	0.47	0.21	0.08	0.25	0.51	0.24	0.11	0.05	0.07	0.02	0.42	0.58	0.47	0.53	0.51	0.49	0.52	0.48	0.6	0.4	0.44	0.15	0.27	0.14	0.41	0.59	0.39	0.26	0.36	0.19	0.14	0.18	0.18	0.1	0.21	0.57	0.43	1	0.55	0.45	0.43	0.2	0.12	0.25	0.18	0.19
1535	Human		2009	0.47	0.21	0.08	0.25	0.51	0.24	0.11	0.05	0.07	0.02	0.41	0.59	0.47	0.53	0.52	0.48	0.52	0.48	0.61	0.39	0.44	0.15	0.28	0.14	0.41	0.59	0.38	0.26	0.36	0.19	0.14	0.18	0.18	0.1	0.21	0.57	0.43	1	0.56	0.44	0.43	0.2	0.12	0.25	0.18	0.19
1536	Human		2009	0.47	0.21	0.07	0.25	0.51	0.24	0.11	0.05	0.07	0.02	0.42	0.58	0.47	0.53	0.52	0.48	0.52	0.48	0.61	0.39	0.43	0.15	0.28	0.14	0.41	0.59	0.39	0.26	0.36	0.19	0.14	0.18	0.18	0.1	0.21	0.57	0.43	1	0.56	0.44	0.43	0.2	0.12	0.25	0.18	0.19
1537	Human		2009	0.47	0.21	0.08	0.25	0.51	0.24	0.11	0.05	0.07	0.02	0.42	0.58	0.47	0.53	0.51	0.49	0.52	0.48	0.61	0.39	0.44	0.15	0.27	0.14	0.41	0.59	0.39	0.26	0.36	0.19	0.14	0.18	0.18	0.1	0.21	0.57	0.43	1	0.56	0.44	0.43	0.2	0.12	0.25	0.18	0.19
1538	Human		2009	0.47	0.21	0.08	0.25	0.5	0.24	0.11	0.05	0.08	0.02	0.42	0.58	0.47	0.53	0.52	0.48	0.52	0.48	0.6	0.4	0.44	0.15	0.27	0.14	0.41	0.59	0.38	0.26	0.36	0.19	0.14	0.18	0.18	0.1	0.21	0.57	0.43	1	0.56	0.44	0.43	0.2	0.12	0.25	0.18	0.19
1539	Human		2009	0.47	0.21	0.08	0.25	0.51	0.24	0.11	0.04	0.08	0.02	0.42	0.58	0.48	0.52	0.52	0.48	0.52	0.48	0.6	0.4	0.44	0.15	0.27	0.14	0.42	0.58	0.38	0.26	0.36	0.19	0.14	0.19	0.18	0.1	0.21	0.57	0.43	1	0.56	0.44	0.43	0.2	0.11	0.25	0.18	0.19
1540	Human		2009	0.47	0.21	0.08	0.24	0.51	0.24	0.11	0.04	0.08	0.02	0.42	0.58	0.48	0.52	0.52	0.48	0.52	0.48	0.6	0.4	0.44	0.15	0.27	0.14	0.42	0.58	0.38	0.26	0.36	0.19	0.14	0.19	0.18	0.1	0.21	0.57	0.43	1	0.56	0.44	0.43	0.2	0.11	0.26	0.18	0.19
1541	Human		2009	0.47	0.21	0.08	0.25	0.51	0.24	0.11	0.04	0.08	0.02	0.42	0.58	0.48	0.52	0.52	0.48	0.52	0.48	0.6	0.4	0.44	0.15	0.27	0.14	0.42	0.58	0.38	0.26	0.36	0.19	0.14	0.19	0.18	0.1	0.21	0.57	0.43	1	0.56	0.44	0.43	0.2	0.11	0.25	0.18	0.19
1542	Human		2009	0.47	0.21	0.08	0.25	0.51	0.24	0.11	0.04	0.08	0.02	0.42	0.58	0.48	0.52	0.52	0.48	0.52	0.48	0.6	0.4	0.44	0.15	0.27	0.14	0.42	0.58	0.38	0.26	0.36	0.19	0.14	0.19	0.18	0.1	0.21	0.57	0.43	1	0.56	0.44	0.43	0.2	0.11	0.25	0.18	0.19
1543	Human		2009	0.47	0.21	0.08	0.25	0.51	0.24	0.11	0.04	0.08	0.02	0.42	0.58	0.48	0.52	0.52	0.48	0.52	0.48	0.6	0.4	0.44	0.15	0.27	0.14	0.42	0.58	0.38	0.26	0.36	0.19	0.14	0.19	0.18	0.1	0.21	0.57	0.43	1	0.56	0.44	0.43	0.2	0.11	0.25	0.18	0.19
1544	Human		2009	0.47	0.21	0.08	0.24	0.51	0.24	0.11	0.04	0.08	0.02	0.42	0.58	0.47	0.53	0.51	0.49	0.52	0.48	0.6	0.4	0.44	0.14	0.27	0.14	0.42	0.58	0.39	0.25	0.36	0.19	0.14	0.18	0.18	0.1	0.21	0.57	0.43	1	0.56	0.44	0.43	0.2	0.12	0.25	0.18	0.19
1545	Human		2009	0.47	0.21	0.07	0.25	0.5	0.25	0.11	0.05	0.07	0.02	0.42	0.58	0.47	0.53	0.52	0.48	0.52	0.48	0.6	0.4	0.44	0.15	0.27	0.14	0.41	0.59	0.38	0.26	0.36	0.19	0.14	0.18	0.18	0.1	0.21	0.57	0.43	1	0.55	0.45	0.43	0.2	0.12	0.25	0.18	0.19
1546	Human		2009	0.47	0.22	0.07	0.24	0.5	0.24	0.11	0.05	0.07	0.02	0.42	0.58	0.47	0.53	0.51	0.49	0.53	0.47	0.61	0.39	0.44	0.14	0.28	0.14	0.41	0.59	0.39	0.26	0.35	0.19	0.14	0.17	0.19	0.1	0.22	0.59	0.41	1	0.55	0.45	0.41	0.2	0.12	0.27	0.18	0.19
1547	Human		2009	0.47	0.21	0.07	0.25	0.51	0.24	0.11	0.05	0.08	0.02	0.42	0.58	0.47	0.53	0.52	0.48	0.51	0.49	0.6	0.4	0.44	0.15	0.27	0.15	0.42	0.58	0.39	0.26	0.35	0.19	0.14	0.18	0.18	0.1	0.21	0.57	0.43	1	0.55	0.45	0.43	0.2	0.12	0.25	0.18	0.19
1548	Human		2009	0.47	0.21	0.07	0.25	0.5	0.25	0.11	0.05	0.07	0.02	0.42	0.58	0.48	0.52	0.52	0.48	0.52	0.48	0.6	0.4	0.44	0.15	0.27	0.14	0.42	0.58	0.38	0.26	0.36	0.19	0.14	0.18	0.18	0.1	0.21	0.57	0.43	1	0.55	0.45	0.43	0.2	0.12	0.25	0.18	0.19
1549	Human		2009	0.47	0.21	0.07	0.25	0.51	0.24	0.11	0.05	0.08	0.02	0.42	0.58	0.47	0.53	0.52	0.48	0.51	0.49	0.6	0.4	0.44	0.15	0.27	0.15	0.42	0.58	0.39	0.26	0.35	0.19	0.14	0.18	0.18	0.1	0.21	0.57	0.43	1	0.55	0.45	0.43	0.2	0.12	0.25	0.18	0.19
1550	Human		2009	0.47	0.21	0.07	0.25	0.51	0.24	0.11	0.05	0.08	0.02	0.42	0.58	0.48	0.52	0.52	0.48	0.52	0.48	0.6	0.4	0.44	0.15	0.27	0.14	0.41	0.59	0.38	0.26	0.36	0.19	0.14	0.18	0.18	0.1	0.21	0.57	0.43	1	0.56	0.44	0.43	0.2	0.12	0.25	0.18	0.19
1551	Human		2009	0.47	0.21	0.07	0.24	0.5	0.25	0.11	0.05	0.08	0.02	0.42	0.58	0.48	0.52	0.52	0.48	0.52	0.48	0.6	0.4	0.44	0.15	0.27	0.15	0.41	0.59	0.39	0.26	0.35	0.19	0.14	0.18	0.18	0.1	0.21	0.57	0.43	1	0.56	0.44	0.43	0.2	0.12	0.25	0.18	0.19
1552	Human		2009	0.47	0.21	0.07	0.25	0.51	0.24	0.11	0.05	0.07	0.02	0.42	0.58	0.47	0.53	0.52	0.48	0.52	0.48	0.6	0.4	0.44	0.15	0.27	0.14	0.42	0.58	0.39	0.25	0.36	0.19	0.14	0.18	0.18	0.1	0.21	0.57	0.43	1	0.56	0.44	0.43	0.2	0.12	0.25	0.18	0.19
1553	Human		2009	0.47	0.21	0.07	0.24	0.5	0.25	0.11	0.05	0.08	0.02	0.42	0.58	0.47	0.53	0.52	0.48	0.52	0.48	0.6	0.4	0.44	0.15	0.27	0.14	0.41	0.59	0.38	0.26	0.36	0.19	0.14	0.18	0.18	0.1	0.21	0.56	0.44	1	0.56	0.44	0.43	0.2	0.12	0.25	0.18	0.2
1554	Human		2009	0.47	0.21	0.07	0.25	0.51	0.24	0.11	0.05	0.07	0.02	0.42	0.58	0.47	0.53	0.52	0.48	0.52	0.48	0.6	0.4	0.44	0.15	0.27	0.14	0.42	0.58	0.39	0.26	0.36	0.19	0.14	0.18	0.18	0.1	0.21	0.56	0.44	1	0.56	0.44	0.42	0.2	0.12	0.25	0.18	0.19
1555	Human		2009	0.47	0.21	0.07	0.25	0.51	0.24	0.11	0.05	0.07	0.02	0.42	0.58	0.47	0.53	0.52	0.48	0.52	0.48	0.61	0.39	0.44	0.15	0.27	0.14	0.41	0.59	0.38	0.26	0.36	0.19	0.14	0.18	0.18	0.1	0.21	0.57	0.43	1	0.56	0.44	0.43	0.2	0.12	0.25	0.18	0.19
1556	Human		2009	0.47	0.21	0.07	0.25	0.5	0.24	0.11	0.05	0.07	0.02	0.42	0.58	0.47	0.53	0.52	0.48	0.52	0.48	0.61	0.39	0.44	0.15	0.27	0.14	0.41	0.59	0.38	0.26	0.36	0.19	0.14	0.18	0.18	0.1	0.21	0.57	0.43	1	0.56	0.44	0.43	0.2	0.12	0.25	0.18	0.19
1557	Human		2009	0.47	0.21	0.07	0.25	0.51	0.24	0.11	0.05	0.07	0.02	0.42	0.58	0.47	0.53	0.53	0.47	0.52	0.48	0.61	0.39	0.44	0.15	0.27	0.14	0.41	0.59	0.38	0.26	0.36	0.19	0.14	0.18	0.18	0.1	0.21	0.58	0.42	1	0.56	0.44	0.43	0.2	0.12	0.25	0.18	0.19
1558	Human		2009	0.47	0.21	0.07	0.25	0.5	0.24	0.11	0.05	0.07	0.02	0.42	0.58	0.47	0.53	0.52	0.48	0.52	0.48	0.61	0.39	0.44	0.15	0.27	0.14	0.41	0.59	0.38	0.26	0.36	0.19	0.14	0.18	0.18	0.1	0.21	0.57	0.43	1	0.56	0.44	0.43	0.2	0.12	0.25	0.18	0.19
1559	Human		2009	0.47	0.21	0.07	0.25	0.51	0.24	0.11	0.05	0.07	0.02	0.42	0.58	0.47	0.53	0.52	0.48	0.52	0.48	0.61	0.39	0.44	0.15	0.27	0.14	0.41	0.59	0.38	0.26	0.36	0.19	0.14	0.18	0.18	0.1	0.21	0.57	0.43	1	0.55	0.45	0.43	0.2	0.12	0.25	0.18	0.19
1560	Human		2009	0.47	0.21	0.07	0.25	0.51	0.24	0.11	0.05	0.07	0.02	0.42	0.58	0.47	0.53	0.52	0.48	0.52	0.48	0.61	0.39	0.44	0.15	0.27	0.14	0.41	0.59	0.38	0.26	0.36	0.19	0.14	0.18	0.18	0.1	0.21	0.57	0.43	1	0.56	0.44	0.43	0.2	0.12	0.25	0.18	0.19
1561	Human		2009	0.47	0.21	0.07	0.25	0.5	0.24	0.11	0.05	0.07	0.02	0.42	0.58	0.47	0.53	0.52	0.48	0.52	0.48	0.61	0.39	0.44	0.15	0.27	0.14	0.41	0.59	0.38	0.26	0.36	0.19	0.14	0.18	0.18	0.1	0.21	0.57	0.43	1	0.56	0.44	0.43	0.2	0.12	0.25	0.18	0.19
1562	Human		2009	0.47	0.21	0.07	0.25	0.51	0.24	0.11	0.05	0.07	0.02	0.42	0.58	0.47	0.53	0.52	0.48	0.52	0.48	0.6	0.4	0.44	0.15	0.27	0.14	0.41	0.59	0.38	0.26	0.36	0.19	0.14	0.18	0.18	0.1	0.21	0.57	0.43	1	0.56	0.44	0.43	0.2	0.12	0.25	0.18	0.19
1563	Human		2009	0.47	0.21	0.07	0.25	0.51	0.24	0.11	0.05	0.07	0.02	0.42	0.58	0.47	0.53	0.52	0.48	0.52	0.48	0.61	0.39	0.44	0.15	0.27	0.14	0.41	0.59	0.38	0.26	0.36	0.19	0.14	0.18	0.18	0.1	0.21	0.57	0.43	1	0.56	0.44	0.43	0.2	0.12	0.25	0.18	0.19
1564	Human		2009	0.47	0.21	0.07	0.25	0.51	0.24	0.11	0.05	0.07	0.02	0.42	0.58	0.47	0.53	0.52	0.48	0.52	0.48	0.61	0.39	0.44	0.15	0.27	0.14	0.41	0.59	0.38	0.26	0.36	0.19	0.14	0.18	0.18	0.1	0.21	0.57	0.43	1	0.56	0.44	0.43	0.2	0.12	0.25	0.18	0.19
1565	Human		2009	0.47	0.21	0.07	0.25	0.51	0.24	0.11	0.05	0.07	0.02	0.42	0.58	0.47	0.53	0.52	0.48	0.52	0.48	0.6	0.4	0.44	0.15	0.27	0.14	0.41	0.59	0.38	0.26	0.36	0.19	0.14	0.18	0.18	0.1	0.21	0.57	0.43	1	0.56	0.44	0.43	0.2	0.12	0.25	0.18	0.19
1566	Human		2009	0.47	0.21	0.07	0.25	0.51	0.24	0.11	0.05	0.07	0.02	0.42	0.58	0.47	0.53	0.52	0.48	0.52	0.48	0.61	0.39	0.44	0.15	0.27	0.14	0.41	0.59	0.38	0.26	0.36	0.19	0.14	0.18	0.18	0.1	0.21	0.57	0.43	1	0.56	0.44	0.43	0.2	0.11	0.25	0.18	0.19
1567	Human		2009	0.47	0.21	0.07	0.25	0.51	0.24	0.11	0.05	0.07	0.02	0.42	0.58	0.47	0.53	0.52	0.48	0.52	0.48	0.61	0.39	0.44	0.15	0.27	0.14	0.41	0.59	0.38	0.26	0.36	0.19	0.14	0.18	0.18	0.1	0.21	0.58	0.42	1	0.56	0.44	0.43	0.2	0.12	0.25	0.18	0.19
1568	Human		2009	0.47	0.21	0.07	0.25	0.51	0.24	0.11	0.05	0.07	0.02	0.42	0.58	0.47	0.53	0.52	0.48	0.52	0.48	0.61	0.39	0.44	0.15	0.27	0.14	0.41	0.59	0.39	0.26	0.36	0.19	0.14	0.18	0.18	0.1	0.21	0.57	0.43	1	0.55	0.45	0.43	0.2	0.12	0.25	0.18	0.19
1569	Human		2009	0.47	0.21	0.07	0.24	0.51	0.24	0.11	0.05	0.07	0.02	0.41	0.59	0.47	0.53	0.52	0.48	0.52	0.48	0.61	0.39	0.44	0.15	0.27	0.14	0.41	0.59	0.38	0.26	0.36	0.19	0.14	0.18	0.18	0.1	0.21	0.57	0.43	1	0.55	0.45	0.43	0.2	0.12	0.25	0.18	0.19
1570	Human		2009	0.47	0.21	0.07	0.25	0.51	0.24	0.11	0.05	0.07	0.02	0.42	0.58	0.47	0.53	0.52	0.48	0.52	0.48	0.61	0.39	0.44	0.15	0.27	0.14	0.41	0.59	0.39	0.26	0.36	0.19	0.14	0.18	0.18	0.1	0.21	0.57	0.43	1	0.55	0.45	0.43	0.2	0.12	0.25	0.18	0.19
1571	Human		2009	0.47	0.21	0.07	0.25	0.51	0.24	0.11	0.05	0.07	0.02	0.42	0.58	0.48	0.52	0.52	0.48	0.52	0.48	0.6	0.4	0.44	0.15	0.27	0.14	0.41	0.59	0.39	0.26	0.36	0.19	0.14	0.18	0.18	0.1	0.21	0.57	0.43	1	0.56	0.44	0.43	0.2	0.12	0.25	0.18	0.19
1572	Human		2009	0.47	0.21	0.07	0.25	0.51	0.24	0.11	0.05	0.07	0.02	0.42	0.58	0.47	0.53	0.52	0.48	0.52	0.48	0.62	0.38	0.44	0.15	0.27	0.14	0.41	0.59	0.39	0.25	0.36	0.19	0.14	0.18	0.18	0.1	0.21	0.57	0.43	1	0.56	0.44	0.43	0.2	0.12	0.25	0.18	0.19
1573	Human		2009	0.47	0.21	0.07	0.25	0.51	0.24	0.11	0.05	0.07	0.02	0.42	0.58	0.47	0.53	0.52	0.48	0.52	0.48	0.61	0.39	0.44	0.15	0.27	0.14	0.41	0.59	0.38	0.26	0.36	0.19	0.14	0.18	0.18	0.1	0.21	0.57	0.43	1	0.56	0.44	0.43	0.2	0.12	0.25	0.18	0.19
1574	Human		2009	0.47	0.21	0.07	0.25	0.51	0.24	0.11	0.05	0.07	0.02	0.42	0.58	0.47	0.53	0.52	0.48	0.52	0.48	0.61	0.39	0.44	0.14	0.28	0.14	0.41	0.59	0.38	0.26	0.36	0.19	0.14	0.18	0.18	0.1	0.21	0.57	0.43	1	0.56	0.44	0.43	0.2	0.12	0.25	0.19	0.19
1575	Human		2009	0.47	0.21	0.07	0.25	0.51	0.24	0.11	0.05	0.07	0.02	0.42	0.58	0.47	0.53	0.52	0.48	0.52	0.48	0.61	0.39	0.44	0.15	0.27	0.14	0.41	0.59	0.38	0.26	0.36	0.19	0.14	0.18	0.18	0.1	0.21	0.58	0.42	1	0.56	0.44	0.43	0.2	0.12	0.25	0.18	0.19
1576	Human		2009	0.47	0.21	0.07	0.25	0.51	0.24	0.11	0.05	0.07	0.02	0.42	0.58	0.47	0.53	0.52	0.48	0.52	0.48	0.61	0.39	0.44	0.15	0.27	0.14	0.41	0.59	0.38	0.26	0.36	0.19	0.14	0.18	0.18	0.1	0.21	0.57	0.43	1	0.56	0.44	0.43	0.2	0.12	0.25	0.19	0.19
1577	Human		2009	0.47	0.21	0.07	0.25	0.5	0.24	0.11	0.05	0.07	0.02	0.42	0.58	0.47	0.53	0.52	0.48	0.52	0.48	0.6	0.4	0.44	0.15	0.27	0.14	0.41	0.59	0.38	0.26	0.36	0.19	0.14	0.18	0.18	0.1	0.21	0.57	0.43	1	0.56	0.44	0.43	0.2	0.12	0.25	0.18	0.19
1578	Human		2009	0.47	0.21	0.07	0.25	0.51	0.24	0.11	0.05	0.07	0.02	0.42	0.58	0.47	0.53	0.53	0.47	0.52	0.48	0.61	0.39	0.44	0.15	0.27	0.14	0.41	0.59	0.38	0.26	0.36	0.19	0.14	0.18	0.18	0.1	0.21	0.58	0.42	1	0.56	0.44	0.43	0.2	0.12	0.25	0.18	0.19
1579	Human		2009	0.47	0.21	0.07	0.25	0.51	0.24	0.11	0.05	0.07	0.02	0.42	0.58	0.47	0.53	0.52	0.48	0.52	0.48	0.61	0.39	0.44	0.15	0.27	0.14	0.41	0.59	0.38	0.26	0.36	0.19	0.14	0.18	0.18	0.1	0.21	0.57	0.43	1	0.56	0.44	0.43	0.2	0.12	0.25	0.19	0.19
1580	Human		2009	0.47	0.21	0.07	0.24	0.51	0.24	0.11	0.05	0.07	0.02	0.42	0.58	0.48	0.52	0.52	0.48	0.52	0.48	0.61	0.39	0.44	0.15	0.27	0.14	0.41	0.59	0.38	0.26	0.36	0.19	0.14	0.18	0.18	0.1	0.21	0.57	0.43	1	0.55	0.45	0.43	0.2	0.12	0.25	0.19	0.19
1581	Human		2009	0.47	0.21	0.07	0.25	0.51	0.24	0.11	0.05	0.07	0.02	0.41	0.59	0.47	0.53	0.52	0.48	0.52	0.48	0.61	0.39	0.44	0.15	0.27	0.14	0.41	0.59	0.38	0.26	0.36	0.19	0.14	0.18	0.18	0.1	0.21	0.57	0.43	1	0.56	0.44	0.43	0.2	0.12	0.25	0.19	0.19
1582	Human		2009	0.47	0.21	0.07	0.25	0.51	0.24	0.11	0.05	0.07	0.02	0.42	0.58	0.47	0.53	0.52	0.48	0.52	0.48	0.61	0.39	0.44	0.15	0.27	0.14	0.41	0.59	0.38	0.26	0.36	0.19	0.14	0.18	0.18	0.1	0.21	0.57	0.43	1	0.56	0.44	0.43	0.2	0.12	0.25	0.18	0.19
1583	Human		2009	0.47	0.21	0.07	0.25	0.5	0.24	0.11	0.05	0.07	0.02	0.42	0.58	0.47	0.53	0.52	0.48	0.52	0.48	0.6	0.4	0.44	0.15	0.27	0.14	0.42	0.58	0.39	0.25	0.36	0.19	0.14	0.18	0.18	0.1	0.21	0.57	0.43	1	0.56	0.44	0.43	0.2	0.12	0.25	0.18	0.19
1584	Human		2009	0.47	0.21	0.07	0.25	0.51	0.24	0.11	0.04	0.07	0.02	0.41	0.59	0.47	0.53	0.52	0.48	0.52	0.48	0.6	0.4	0.44	0.14	0.27	0.14	0.41	0.59	0.39	0.26	0.36	0.19	0.14	0.18	0.18	0.1	0.21	0.56	0.44	1	0.56	0.44	0.43	0.21	0.11	0.25	0.18	0.19
1585	Human		2009	0.47	0.21	0.07	0.25	0.5	0.24	0.11	0.05	0.07	0.02	0.42	0.58	0.47	0.53	0.52	0.48	0.53	0.47	0.61	0.39	0.44	0.15	0.27	0.14	0.41	0.59	0.38	0.26	0.36	0.19	0.14	0.18	0.18	0.1	0.21	0.57	0.43	1	0.56	0.44	0.43	0.2	0.12	0.25	0.18	0.19
1586	Human		2009	0.47	0.21	0.07	0.25	0.51	0.24	0.11	0.05	0.07	0.02	0.42	0.58	0.47	0.53	0.52	0.48	0.52	0.48	0.61	0.39	0.44	0.14	0.28	0.14	0.41	0.59	0.38	0.26	0.36	0.19	0.14	0.18	0.18	0.1	0.21	0.57	0.43	1	0.56	0.44	0.43	0.2	0.12	0.25	0.18	0.19
1587	Human		2009	0.47	0.21	0.07	0.25	0.5	0.25	0.11	0.05	0.07	0.02	0.41	0.59	0.47	0.53	0.52	0.48	0.53	0.47	0.6	0.4	0.44	0.15	0.27	0.14	0.41	0.59	0.39	0.26	0.35	0.19	0.14	0.18	0.18	0.1	0.21	0.57	0.43	1	0.56	0.44	0.43	0.2	0.12	0.25	0.18	0.2
1588	Human		2009	0.47	0.21	0.07	0.25	0.51	0.24	0.11	0.05	0.07	0.02	0.42	0.58	0.47	0.53	0.52	0.48	0.52	0.48	0.61	0.39	0.44	0.15	0.27	0.14	0.41	0.59	0.38	0.26	0.36	0.19	0.14	0.18	0.18	0.1	0.21	0.57	0.43	1	0.56	0.44	0.43	0.2	0.12	0.25	0.19	0.19
1589	Human		2009	0.47	0.21	0.07	0.25	0.5	0.24	0.11	0.05	0.07	0.02	0.41	0.59	0.47	0.53	0.52	0.48	0.53	0.47	0.61	0.39	0.44	0.15	0.27	0.14	0.41	0.59	0.39	0.26	0.36	0.19	0.14	0.18	0.19	0.1	0.21	0.58	0.42	1	0.56	0.44	0.43	0.2	0.12	0.25	0.19	0.19
1590	Human		2009	0.47	0.21	0.07	0.25	0.51	0.24	0.11	0.04	0.07	0.02	0.41	0.59	0.47	0.53	0.52	0.48	0.52	0.48	0.6	0.4	0.44	0.14	0.27	0.14	0.41	0.59	0.39	0.26	0.36	0.19	0.14	0.18	0.18	0.1	0.21	0.56	0.44	1	0.56	0.44	0.43	0.21	0.11	0.25	0.18	0.19
1591	Human		2009	0.47	0.21	0.07	0.25	0.5	0.25	0.11	0.05	0.07	0.02	0.42	0.58	0.47	0.53	0.52	0.48	0.52	0.48	0.61	0.39	0.44	0.15	0.27	0.14	0.41	0.59	0.38	0.26	0.36	0.19	0.14	0.18	0.18	0.1	0.21	0.57	0.43	1	0.55	0.45	0.42	0.2	0.12	0.25	0.18	0.19
1592	Human		2009	0.47	0.21	0.07	0.25	0.5	0.24	0.11	0.05	0.07	0.02	0.42	0.58	0.47	0.53	0.52	0.48	0.53	0.47	0.61	0.39	0.44	0.15	0.27	0.14	0.41	0.59	0.38	0.26	0.36	0.19	0.14	0.18	0.18	0.1	0.21	0.57	0.43	1	0.56	0.44	0.43	0.2	0.12	0.25	0.18	0.19
1593	Human		2009	0.47	0.21	0.07	0.25	0.51	0.24	0.11	0.05	0.07	0.02	0.42	0.58	0.47	0.53	0.52	0.48	0.52	0.48	0.61	0.39	0.44	0.15	0.27	0.14	0.41	0.59	0.38	0.26	0.36	0.19	0.14	0.18	0.18	0.1	0.21	0.58	0.42	1	0.56	0.44	0.43	0.2	0.12	0.25	0.19	0.19
1594	Human		2009	0.47	0.21	0.07	0.25	0.51	0.24	0.11	0.05	0.07	0.02	0.42	0.58	0.47	0.53	0.52	0.48	0.52	0.48	0.61	0.39	0.44	0.15	0.27	0.14	0.41	0.59	0.38	0.26	0.36	0.19	0.14	0.18	0.18	0.1	0.21	0.57	0.43	1	0.56	0.44	0.43	0.2	0.12	0.25	0.18	0.19
1595	Human		2009	0.47	0.21	0.07	0.25	0.51	0.24	0.11	0.04	0.07	0.02	0.42	0.58	0.47	0.53	0.52	0.48	0.52	0.48	0.61	0.39	0.44	0.15	0.27	0.14	0.42	0.58	0.38	0.26	0.36	0.19	0.14	0.18	0.18	0.1	0.21	0.57	0.43	1	0.56	0.44	0.43	0.19	0.12	0.25	0.19	0.19
1596	Human		2009	0.47	0.21	0.07	0.25	0.5	0.24	0.11	0.05	0.07	0.02	0.42	0.58	0.47	0.53	0.52	0.48	0.53	0.47	0.61	0.39	0.44	0.14	0.28	0.14	0.41	0.59	0.38	0.26	0.36	0.19	0.14	0.18	0.18	0.1	0.21	0.57	0.43	1	0.56	0.44	0.43	0.2	0.12	0.25	0.18	0.19
1597	Human		2009	0.47	0.21	0.07	0.25	0.51	0.24	0.11	0.05	0.07	0.02	0.42	0.58	0.47	0.53	0.52	0.48	0.53	0.47	0.61	0.39	0.44	0.14	0.28	0.14	0.41	0.59	0.38	0.26	0.36	0.19	0.14	0.18	0.18	0.1	0.21	0.57	0.43	1	0.56	0.44	0.43	0.2	0.12	0.25	0.18	0.19
1598	Human		2009	0.47	0.21	0.07	0.25	0.51	0.24	0.11	0.05	0.07	0.02	0.42	0.58	0.47	0.53	0.52	0.48	0.52	0.48	0.61	0.39	0.44	0.15	0.27	0.14	0.41	0.59	0.39	0.26	0.36	0.19	0.14	0.18	0.18	0.1	0.21	0.57	0.43	1	0.56	0.44	0.43	0.2	0.12	0.25	0.18	0.19
1599	Human		2009	0.47	0.22	0.07	0.24	0.51	0.24	0.11	0.05	0.07	0.02	0.42	0.58	0.47	0.53	0.51	0.49	0.52	0.48	0.61	0.39	0.44	0.15	0.27	0.14	0.41	0.59	0.38	0.26	0.36	0.19	0.14	0.18	0.18	0.1	0.21	0.57	0.43	1	0.55	0.45	0.43	0.2	0.12	0.25	0.18	0.19
1600	Human		2009	0.47	0.21	0.07	0.24	0.5	0.24	0.11	0.05	0.07	0.02	0.42	0.58	0.47	0.53	0.52	0.48	0.53	0.47	0.61	0.39	0.45	0.14	0.27	0.14	0.41	0.59	0.38	0.26	0.36	0.19	0.14	0.18	0.18	0.1	0.21	0.57	0.43	1	0.56	0.44	0.43	0.2	0.12	0.25	0.18	0.19
1601	Human		2009	0.47	0.21	0.07	0.25	0.51	0.24	0.11	0.05	0.07	0.02	0.42	0.58	0.47	0.53	0.52	0.48	0.52	0.48	0.61	0.39	0.44	0.15	0.27	0.14	0.4	0.6	0.38	0.26	0.36	0.19	0.14	0.18	0.18	0.1	0.21	0.57	0.43	1	0.56	0.44	0.43	0.2	0.12	0.25	0.18	0.19
1602	Human		2009	0.47	0.21	0.07	0.24	0.51	0.24	0.11	0.05	0.07	0.02	0.42	0.58	0.47	0.53	0.52	0.48	0.52	0.48	0.61	0.39	0.44	0.15	0.27	0.14	0.41	0.59	0.38	0.26	0.36	0.19	0.14	0.18	0.18	0.1	0.21	0.57	0.43	1	0.56	0.44	0.43	0.2	0.12	0.25	0.18	0.19
1603	Human		2009	0.47	0.21	0.07	0.25	0.51	0.24	0.11	0.05	0.07	0.02	0.42	0.58	0.47	0.53	0.52	0.48	0.52	0.48	0.61	0.39	0.44	0.15	0.27	0.14	0.41	0.59	0.38	0.26	0.36	0.19	0.14	0.18	0.18	0.1	0.21	0.57	0.43	1	0.56	0.44	0.43	0.2	0.12	0.25	0.18	0.19
1604	Human		2009	0.47	0.21	0.07	0.25	0.5	0.24	0.11	0.05	0.07	0.02	0.42	0.58	0.47	0.53	0.52	0.48	0.52	0.48	0.61	0.39	0.44	0.15	0.27	0.14	0.41	0.59	0.38	0.26	0.36	0.19	0.14	0.18	0.18	0.1	0.21	0.57	0.43	1	0.56	0.44	0.43	0.2	0.12	0.25	0.18	0.19
1605	Human		2009	0.47	0.21	0.07	0.24	0.5	0.24	0.11	0.05	0.07	0.02	0.42	0.58	0.47	0.53	0.52	0.48	0.53	0.47	0.6	0.4	0.44	0.15	0.28	0.14	0.41	0.59	0.39	0.26	0.36	0.19	0.14	0.18	0.18	0.1	0.21	0.58	0.42	1	0.56	0.44	0.43	0.2	0.12	0.25	0.18	0.19
1606	Human		2009	0.47	0.22	0.07	0.24	0.5	0.24	0.11	0.05	0.08	0.02	0.42	0.58	0.47	0.53	0.54	0.46	0.53	0.47	0.61	0.39	0.44	0.15	0.27	0.14	0.42	0.58	0.39	0.26	0.36	0.19	0.14	0.18	0.18	0.1	0.21	0.57	0.43	1	0.56	0.44	0.43	0.2	0.12	0.24	0.18	0.19
1607	Human		2009	0.47	0.21	0.07	0.25	0.51	0.24	0.11	0.05	0.07	0.02	0.42	0.58	0.47	0.53	0.52	0.48	0.52	0.48	0.6	0.4	0.45	0.14	0.27	0.14	0.41	0.59	0.39	0.25	0.36	0.19	0.14	0.18	0.18	0.1	0.21	0.57	0.43	1	0.56	0.44	0.43	0.2	0.12	0.25	0.18	0.19
1608	Human		2009	0.47	0.21	0.07	0.25	0.51	0.23	0.11	0.05	0.07	0.02	0.41	0.59	0.47	0.53	0.52	0.48	0.52	0.48	0.61	0.39	0.44	0.15	0.27	0.14	0.4	0.6	0.38	0.26	0.36	0.19	0.14	0.18	0.18	0.1	0.21	0.57	0.43	1	0.56	0.44	0.43	0.2	0.12	0.25	0.18	0.19
1609	Human		2009	0.47	0.21	0.07	0.25	0.51	0.24	0.11	0.05	0.08	0.02	0.42	0.58	0.47	0.53	0.51	0.49	0.52	0.48	0.6	0.4	0.45	0.14	0.27	0.14	0.42	0.58	0.38	0.26	0.36	0.19	0.14	0.18	0.18	0.1	0.21	0.57	0.43	1	0.56	0.45	0.43	0.21	0.12	0.25	0.18	0.19
1610	Human		2009	0.47	0.21	0.07	0.25	0.5	0.25	0.11	0.05	0.07	0.02	0.42	0.58	0.48	0.52	0.53	0.47	0.52	0.48	0.6	0.4	0.45	0.14	0.26	0.14	0.41	0.59	0.38	0.25	0.36	0.2	0.14	0.17	0.18	0.1	0.21	0.57	0.43	1	0.56	0.44	0.42	0.2	0.12	0.26	0.18	0.19
1611	Human		2009	0.47	0.21	0.07	0.25	0.51	0.24	0.11	0.05	0.07	0.02	0.41	0.59	0.47	0.53	0.52	0.48	0.52	0.48	0.61	0.39	0.43	0.15	0.28	0.14	0.41	0.59	0.39	0.25	0.36	0.19	0.14	0.18	0.18	0.1	0.21	0.56	0.44	1	0.56	0.44	0.43	0.2	0.12	0.25	0.18	0.19
1612	Human		2009	0.47	0.21	0.07	0.24	0.51	0.24	0.12	0.04	0.07	0.02	0.41	0.59	0.47	0.53	0.52	0.48	0.53	0.47	0.61	0.39	0.44	0.15	0.27	0.14	0.41	0.59	0.39	0.25	0.36	0.19	0.14	0.18	0.18	0.1	0.21	0.57	0.43	1	0.56	0.44	0.43	0.2	0.12	0.25	0.18	0.19
1613	Human		2009	0.48	0.21	0.07	0.24	0.5	0.25	0.12	0.04	0.07	0.02	0.42	0.58	0.47	0.53	0.52	0.48	0.52	0.48	0.6	0.4	0.44	0.15	0.27	0.14	0.41	0.59	0.39	0.25	0.36	0.19	0.14	0.17	0.18	0.1	0.21	0.57	0.43	1	0.55	0.45	0.43	0.2	0.12	0.25	0.18	0.19
1614	Human		2009	0.47	0.21	0.07	0.25	0.51	0.24	0.11	0.05	0.07	0.02	0.41	0.59	0.47	0.53	0.52	0.48	0.53	0.47	0.61	0.39	0.43	0.15	0.28	0.14	0.41	0.59	0.39	0.26	0.36	0.18	0.14	0.18	0.18	0.1	0.21	0.56	0.44	1	0.56	0.44	0.42	0.2	0.12	0.25	0.18	0.19
1615	Human		2009	0.47	0.21	0.07	0.25	0.51	0.24	0.11	0.05	0.08	0.02	0.42	0.58	0.47	0.53	0.52	0.48	0.52	0.48	0.61	0.39	0.44	0.14	0.28	0.14	0.4	0.6	0.39	0.25	0.36	0.19	0.14	0.18	0.18	0.1	0.21	0.57	0.43	1	0.56	0.44	0.42	0.2	0.12	0.26	0.18	0.19
1616	Human		2009	0.47	0.21	0.07	0.25	0.5	0.25	0.11	0.05	0.07	0.02	0.41	0.59	0.48	0.52	0.52	0.48	0.53	0.47	0.6	0.4	0.44	0.14	0.27	0.14	0.41	0.59	0.39	0.26	0.36	0.19	0.14	0.18	0.18	0.1	0.21	0.57	0.43	1	0.56	0.44	0.43	0.21	0.12	0.25	0.19	0.19
1617	Human		2009	0.47	0.21	0.07	0.25	0.5	0.25	0.11	0.05	0.08	0.02	0.42	0.58	0.48	0.52	0.52	0.48	0.52	0.48	0.6	0.4	0.44	0.15	0.27	0.14	0.41	0.59	0.38	0.26	0.36	0.19	0.14	0.18	0.18	0.1	0.21	0.57	0.43	1	0.56	0.44	0.43	0.2	0.12	0.25	0.18	0.19
1618	Human		2009	0.47	0.21	0.07	0.25	0.5	0.25	0.11	0.05	0.08	0.02	0.42	0.58	0.48	0.52	0.52	0.48	0.52	0.48	0.6	0.4	0.44	0.15	0.27	0.14	0.41	0.59	0.38	0.26	0.36	0.19	0.14	0.18	0.18	0.1	0.21	0.57	0.43	1	0.56	0.45	0.44	0.21	0.12	0.24	0.18	0.19
1619	Human		2009	0.47	0.21	0.07	0.24	0.5	0.25	0.11	0.05	0.07	0.02	0.42	0.58	0.47	0.53	0.52	0.48	0.52	0.48	0.6	0.4	0.44	0.15	0.27	0.14	0.41	0.59	0.38	0.26	0.36	0.19	0.14	0.18	0.18	0.1	0.21	0.57	0.43	1	0.56	0.44	0.43	0.2	0.11	0.25	0.18	0.19
1620	Human		2009	0.47	0.21	0.07	0.25	0.51	0.24	0.11	0.05	0.07	0.02	0.42	0.58	0.47	0.53	0.52	0.48	0.52	0.48	0.6	0.4	0.44	0.15	0.27	0.14	0.42	0.58	0.39	0.26	0.35	0.19	0.14	0.18	0.18	0.1	0.21	0.57	0.43	1	0.55	0.45	0.42	0.2	0.12	0.25	0.18	0.19
1621	Human		2009	0.47	0.21	0.07	0.25	0.51	0.24	0.11	0.05	0.07	0.02	0.42	0.58	0.47	0.53	0.52	0.48	0.52	0.48	0.61	0.39	0.44	0.15	0.27	0.14	0.41	0.59	0.39	0.26	0.36	0.19	0.14	0.18	0.18	0.1	0.21	0.58	0.42	1	0.55	0.45	0.42	0.2	0.12	0.25	0.18	0.19
[truncated: 2,457 more rows]
[truncated: 18 more columns]
