# Supplementary material for: A new look at an old virus: patterns of mutation accumulation in the human H1N1 influenza virus since 1918
Source: Theor Biol Med Model. 2012 Oct 12;9:42. doi: 10.1186/1742-4682-9-42 (PMC3507676; doi:10.1186/1742-4682-9-42)
Supplement: Additional file 3 — H1N1 genomic variation data, in .csv format. [file 1742-4682-9-42-S3.csv]

H1N1 Variation stats		Direct 1918 human H1N1 lineage					All H1N1s found in Human					Swine H1N1					All H1N1
Genomic Segment	Nucleotide #	A	C	G	T	~	A	C	G	T	~	A	C	G	T	~	A	C	G	T	~
1	0
1	1	1066				8	3738				17	351					4089				17
1	2				1066	8				3738	17				351					4089	17
1	3			1066		8			3738		17			351					4089		17
1	4			1066		8			3738		17			351					4089		17
1	5	1064		1	1	8	3734		3	1	17	351					4085		3	1	17
1	6	1066				8	1080		2658		17	95		256			1175		2914		17
1	7	1070				4	3737		5		12	351					4088		5		12
1	8			1071		3	5		3739		11			351			5		4090		11
1	9	1071				3	3725		18	1	11	349		2			4074		20	1	11
1	10	1074					3745		2		8	351					4096		2		8
1	11				1074		2			3745	8				351		2			4096	8
1	12	1074					3745			2	8	351					4096			2	8
1	13	1074					3747				7	351					4098				7
1	14	1073		1			3747		1		7	344		7			4091		8		7
1	15	1072		2			3740		8		7	185		166			3925		174		7
1	16			1074			1		3747		7			351			1		4098		7
1	17	1074					3745		3		7	350		1			4095		4		7
1	18	41		1033			2713		1035		7	349		2			3062		1037		7
1	19		1073		1			3750		2	3		278	1	72			4028	1	74	3
1	20				1074			6		3746	3				351			6		4097	3
1	21	1068		6			1092		2660		3	298		53			1390		2713		3
1	22	1071	3				3747	8				351					4098	8
1	23			1073	1				3754	1		1		350			1		4104	1
1	24	209		865			2880		875			343		8			3223		883
1	25	1059		15			1067		2688			123		228			1190		2916
1	26	1072		1	1		3753		1	1		350		1			4103		2	1
1	27		21		1053			26		3729			14		337			40		4066
1	28	1	746		327		1	3424		330			347		4		1	3771		334
1	29				1074					3755					351					4106
1	30	32		1041	1		2692	1	1061	1		160	1	190			2852	2	1251	1
1	31	1074					3754			1		349			2		4103			3
1	32				1074					3755					351					4106
1	33	1		1073			1		3754					351			1		4105
1	34				1074			1	1	3753					351			1	1	4104
1	35		1073		1			3751	1	3			349		2			4100	1	5
1	36	884		188	2		891		2861	3		192		159			1083		3020	3
1	37		1074					3755					351					4106
1	38	1074					3755					350			1		4105			1
1	39	958		116			963		2792			85	1	265			1048	1	3057
1	40		1		1073		1	2		3752				1	350		1	2	1	4102
1	41		1074					3754		1			350		1			4104		2
1	42		104		970			2754		1001			145		206			2899		1207
1	43		1074					3755					351					4106
1	44			1074					3755					351					4106
1	45	1	1073				1	3754					351				1	4105
1	46	1074					3754		1			351					4105		1
1	47		1074					3755					351					4106
1	48		9	14	1051		1	13	14	3727			35		316		1	48	14	4043
1	49		1074					3754		1			351					4105		1
1	50			1074					3755					351					4106
1	51		1074					3754		1			351					4105		1
1	52			1074					3755					351					4106
1	53	1074					3755					351					4106
1	54	1		1073			1		3754			7		344			8		4098
1	55	1074					3753		2			351					4104		2
1	56		1		1073			1		3754					351			1		4105
1	57	1074					3755					350			1		4105			1
1	58		1074				1	3753		1		1	347		3		2	4100		4
1	59				1074			1		3754					351			1		4105
1	60	8	62		1004		11	2724	10	1010		90	192	66	3		101	2916	76	1013
1	61	1074					3754		1			351					4105		1
1	62		1072		2		2	3750		2			351				2	4101		2
1	63	370	703		1		384	714		2655		267	10		74		651	724		2729
1	64	1074					3753		1			351					4104		1
1	65	1019		55			3696		59			175		176			3871		235
1	66	1062	5	7			1095	5	2654	1		141		210			1236	5	2864	1
1	67	1074					3755					350	1				4105	1
1	68		1074					3709		46			350	1				4059	1	46
1	69		194		880		1	2874		880			350		1		1	3224		881
1	70	1074					3755					351					4106
1	71		1074					3755					351					4106
1	72	13	104		957		25	109	2	3619		55	12		284		80	121	2	3903
1	73			1074					3755					351					4106
1	74				1074					3755					351					4106
1	75	1040	1	33			1058	1	2696			11		340			1069	1	3036
1	76			1074					3755					351					4106
1	77	1074					3755					351					4106
1	78		1074					3748		6			164		187			3912		193
1	79		1074					3755					350		1			4105		1
1	80	1074					3755					351					4106
1	81		1041		33			1061		2694			9		342			1070		3036
1	82	1074					3755					351					4106
1	83				1074					3755					351					4106
1	84			1074					3755					351					4106
1	85			1074					3753	2				351					4104	2
1	86		1074					3755					351					4106
1	87	1	1071		2		2	3748	1	3		67	281	3			69	4029	4	3
1	88	1074					3752		3			351					4103		3
1	89				1074					3755					351					4106
1	90	1074					3755					350			1		4105			1
1	91	1073		1			3753		2			350	1				4103	1	2
1	92				1074					3755					351					4106
1	93		1061		13			3727		28		5	344		2		5	4071		30
1	94	1074					3754		1			351					4105		1
1	95	1074					3755					340		11			4095		11
1	96	119		955			2746		1008			152		199			2898		1207
1	97	1074					3755					351					4106
1	98	1073		1			3750		5			346		5			4096		10
1	99	991		83			1020		2735			225		126			1245		2861
1	100				1074					3755					351					4106
1	101	1074					3755					351					4106
1	102		1073		1			3748		6			351					4099		6
1	103	1074					3754					351					4105
1	104		1074					3755					351					4106
1	105	1054	5	15			3731	6	18			349		2			4080	6	20
1	106				1074		2			3752	1				351		2			4103	1
1	107		1074					3754			1		351					4105			1
1	108	979	95				3653	95	4	1	1	160	2	188	1		3813	97	192	2	1
1	109			1074			1		3754					351			1		4105
1	110			1073	1		1	60	3693	1				351			1	60	4044	1
1	111	1066		8			3737		18			326		25			4063		43
1	112	1074					3755					351					4106
1	113			1074					3755					351					4106
1	114	1074					1115		2640			80		271			1195		2911
1	115		1074					3755					351					4106
1	116	1074					3755					351					4106
1	117	3		1071			2653		1102			301		50			2954		1152
1	118			1074					3754					351					4105
1	119	1074					3755					351					4106
1	120	4		1070			42		3711			14		337			56		4048
1	121	1074					3755					351					4106
1	122	1073		1			3754		1			351					4105		1
1	123	1038		36			1068		2687			23		328			1091		3015
1	124	1074					3755					351					4106
1	125	1074					3755					351					4106
1	126		1074					3749		6			334		17			4083		23
1	127		1074					3755					351					4106
1	128		1074					3755					351					4106
1	129	910	2	155	7		915	2654	160	26		1	256	1	93		916	2910	161	119
1	130			15	1059				2685	1070				328	23				3013	1093
1	131		1074					3755					351					4106
1	132	1073		1			3740		15			301		2	48		4041		17	48
1	133	1	1073				1	3750		4			181	1	169		1	3931	1	173
1	134				1074					3755					351					4106
1	135		50		1024			2698	4	1053		3	121	190	37		3	2819	194	1090
1	136	1074					3755					351					4106
1	137			1074					3755					351					4106
1	138	7		1067			2653		1102			349		2			3002		1104
1	139	1074					3755					351					4106
1	140				1074					3755					351					4106
1	141	2		1072			2		3753					351			2		4104
1	142	1074					3755					351					4106
1	143	1074					3755					351					4106
1	144	1073		1			1137		2618			239		112			1376		2730
1	145				1074					3755					351					4106
1	146			1074					3755					351					4106
1	147			1074					3755					351					4106
1	148	1074					3755					351					4106
1	149				1074					3755					351					4106
1	150			1074					3754	1				351					4105	1
1	151	1074					3755					351					4106
1	152				1074					3755					351					4106
1	153			1074					3755					351					4106
1	154			1074					3754	1				351					4105	1
1	155		1074					3754		1			351					4105		1
1	156	988		84	2		3668	1	84	2		347		4			4015	1	88	2
1	157	1073		1			3754		1			351					4105		1
1	158				1074					3755					351					4106
1	159			1074					3754	1				351					4105	1
1	160	1074					3755					351					4106
1	161	1073		1			1116		2639			300		51			1416		2690
1	162	1074					3737		18			350		1			4087		19
1	163				1074			2		3753					351			2		4104
1	164	1074					3755					351					4106
1	165		957		117			3626		129			118		233			3744		362
1	166		1074					3753		2			350	1				4103	1	2
1	167		1074					3755					351					4106
1	168	1062		12			3743		12			291		60			4034		72
1	169	1072	2				3751	3	1			351					4102	3	1
1	170				1074					3755					351					4106
1	171		2		1072		1	5		3749		1	68		282		2	73		4031
1	172	1074					3754		1			350		1			4104		2
1	173		1074					3755					351					4106
1	174	943	2		129		3621	5		129		321	19	10	1		3942	24	10	130
1	175			1074					3755					351					4106
1	176		1074					3753	2				351					4104	2
1	177	310	2		762		2953	2	4	796		273		76	2		3226	2	80	798
1	178	2		1072			16		3739			2	2	347			18	2	4086
1	179	1074					3754		1			351					4105		1
1	180		307		767			2985		770		55	294		2		55	3279		772
1	181	1074					3754		1			351					4105		1
1	182	1072		2			3747		8			288		63			4035		71
1	183	1042		32			1054		2701			12		339			1066		3040
1	184	1069		5			3750		5			350	1				4100	1	5
1	185	92		982			95		3660			9		342			104		4002
1	186	23		1051			2691		1064			261		90			2952		1154
1	187	1074					3751		4			349		2			4100		6
1	188				1074					3755					351					4106
1	189	1074					3755					351					4106
1	190	1074					3754		1			349		2			4103		3
1	191		1056		18			1061		2694			7		344			1068		3038
1	192	12		1055	7		20		3723	12		2	1	154	194		22	1	3877	206
1	193	1		1073			10		3744	1				351			10		4095	1
1	194	1074					3753		2			351					4104		2
1	195	1074					1085	2668	1			193	84	73	1		1278	2752	74	1
1	196	1074					3754		1			347		4			4101		5
1	197				1074			7		3748			198		153			205		3901
1	198	2		1072			7		3746	2		196		154	1		203		3900	3
1	199	1072		2			3745		10			351					4096		10
1	200				1074					3755					351					4106
1	201		2		1071			8		3746			191		160			199		3906
1	202		1074					3755					351					4106
1	203		1074					3755					351					4106
1	204	1	6	1	1066		2667	10	12	1066		81	193	2	75		2748	203	14	1141
1	205	1		1073			1		3754					351			1		4105
1	206	1074					3755					349		2			4104		2
1	207	956		118			979		2775			69		282			1048		3057
1	208	1073	1				3754	1				351					4105	1
1	209			1074			3		3752			1		350			4		4102
1	210	1050		24			1069		2686			105		246			1174		2932
1	211	1074					3755					351					4106
1	212	1074					3754		1			351					4105		1
1	213		22		1052			24		3731			4		347			28		4078
1	214			1074					3755					351					4106
1	215	1073		1			3754		1			351					4105		1
1	216	17	2	1055			2620	2	1133			153		198			2773	2	1331
1	217		1074					3755					351					4106
1	218	1074					3752		3			350		1			4102		4
1	219	753		4	317		3429	1	8	317		344		7			3773	1	15	317
1	220	1		1073			1		3754					351			1		4105
1	221			1074			8		3747					351			8		4098
1	222	921		153			3589		166			306		45			3895		211
1	223		1074					3755					351					4106
1	224	1074					3755					351					4106
1	225	494		580			3172		583			344		7			3516		590
1	226	1072		2			3751	2	2			350		1			4101	2	3
1	227		1073		1		1	3748		6		2	343		6		3	4091		12
1	228	1040	1	1	32		1040	2681	1	33		71	272		8		1111	2953	1	41
1	229		373		701			3053		702			346		5			3399		707
1	230				1074					3755					351					4106
1	231	1057		17			1066	2672	17			196	89	2	64		1262	2761	19	64
1	232				1074					3755					351					4106
1	233			1074					3755					351					4106
1	234			1074					3755					351					4106
1	235	1074					3754			1		351					4105			1
1	236			1074			2		3753			3		348			5		4101
1	237		3		1071			2670		1085			270		81			2940		1166
1	238	1074					3754	1				351					4105	1
1	239	1074					3751		4			168	1	182			3919	1	186
1	240	732		342			3410		345			198		152	1		3608		497	1
1	241	323		748	3		3004		748	3		338		13			3342		761	3
1	242		1		1073			2675		1080			290		61			2965		1141
1	243	4		1070			2675		1080			156		194			2831		1274
1	244	1074					3755					350			1		4105			1
1	245	1071	2	1			3735	2	18			210	2	139			3945	4	157
1	246	1	314		759		2	2973		780		1	271		79		3	3244		859
1	247			1074					3755					351					4106
1	248	1074					3755					351					4106
1	249		7		1067			9		3746			1		350			10		4096
1	250			1074					3755					351					4106
1	251		1074					3755					351					4106
1	252	86	980		8		87	991		2677		2	196		153		89	1187		2830
1	253			1074					3755					351					4106
1	254			1074			1		3754					351			1		4105
1	255	946		52	76		3597	2	80	76		257	74	18	2		3854	76	98	78
1	256				1074					3755					351					4106
1	257		1074					3755					351					4106
1	258	1058		15			3734		20			318		32	1		4052		52	1
1	259			1074			16		3739			4		347			20		4086
1	260	1073		1			3753	1	1			351					4104	1	1
1	261		1062		12		2	3728		25		1	103		247		3	3831		272
1	262	4	1070				5	3750				74	277				79	4027
1	263			1074					3755					351					4106
1	264	1059		15			3730	3	22			63	23	256	9		3793	26	278	9
1	265			1074			13		3741	1			1	350			13	1	4091	1
1	266				1074					3755			3		348			3		4103
1	267	2		1071	1		5		3749	1		6	1	343	1		11	1	4092	2
1	268	1073		1			3752		2	1		351					4103		2	1
1	269		1		1073			2		3753					351			2		4104
1	270			1074					3755			9		342			9		4097
1	271	698		376			699		3056			3		348			702		3404
1	272				1074			2		3753					351			2		4104
1	273	1072		1	1		3708	2	40	5		333	1	17			4041	3	57	5
1	274				1074					3755					351					4106
1	275		1074					3755					351					4106
1	276	1074					3755					349	1		1		4104	1		1
1	277		1073		1			3753		2			350		1			4103		3
1	278		1072		2			3752		3			351					4103		3
1	279	1	1033		40		2	1040		2713		3	75		273		5	1115		2986
1	280	1	1072		1		2	3745		8			331		20		2	4076		28
1	281				1074					3755					351					4106
1	282	8		1064	2		32		3721	2		255	1	94	1		287	1	3815	3
1	283			1074				1	3754				1	350				2	4104
1	284		1074					3755					351					4106
1	285				1074		7	2661	1	1086		56	93	2	200		63	2754	3	1286
1	286			1074			7		3748			2		349			9		4097
1	287				1074					3755					351					4106
1	288	19		1055			2689	2	1064			262	73	15	1		2951	75	1079	1
1	289	1074					3755					351					4106
1	290		1074					3755					351					4106
1	291	1071		3			3749		6			281		1	69		4030		7	69
1	292				1074					3755					351					4106
1	293			1074					3755					351					4106
1	294			1074					3755					351					4106
1	295				1074					3755					351					4106
1	296			1074					3755					351					4106
1	297			1074					3755				1	350				1	4105
1	298	1074					3755					351					4106
1	299	1074					3755					351					4106
1	300		849		225			856		2899			103		248			959		3147
1	301	1073		1			3753		2			351					4104		2
1	302			1074					3755					351					4106
1	303	1059		15			1077		2678			30		321			1107		2999
1	304	1072	2				3751	2	2			351					4102	2	2
1	305	1065		9			3741		14			347		4			4088		18
1	306	1			1073		1	2		3752		59	3	1	288		60	5	1	4040
1	307			1074					3755					351					4106
1	308			1074					3755					351					4106
1	309	1071	1	2			1078	2653	6	17		88	83	180			1166	2736	186	17
1	310		1074				1	3751		3			351				1	4102		3
1	311		1074					3751		3			351					4102		3
1	312	1073			1		3748	1	5	1		221	5	125			3969	6	130	1
1	313	28		1046			2704		1051			349		2			3053		1053
1	314		1		1073			2677		1078			344	1	6			3021	1	1084
1	315	12		1062			2686		1069			343		8			3029		1077
1	316	72		1002			2746		1007	1		153		198			2899		1205	1
1	317		1074					3754		1			351					4105		1
1	318	1074					3754		1			350			1		4104		1	1
1	319	1073		1			3751		4			290		61			4041		65
1	320	360		714			378		3377			68		283			446		3660
1	321		9		1065			18		3737			212		139			230		3876
1	322	1073		1			3750		5			351					4101		5
1	323		1073		1			3754		1			351					4105		1
1	324	20		13	1041		2696		18	1041		344	3	2	2		3040	3	20	1043
1	325	955		119			960		2790	5		185		165	1		1145		2955	6
1	326				1074			2		3753			9		342			11		4095
1	327	4	5		1065		4	9	1	3741			85		266		4	94	1	4007
1	328		1073		1			3754		1			351					4105		1
1	329	1074					3755					351					4106
1	330		1023		50			1033		2721			297		54			1330		2775
1	331				1074					3754					351					4105
1	332	1074					3755					351					4106
1	333		29		1045			2702		1053			221		130			2923		1183
1	334		1074					3748		7			341	1	9			4089	1	16
1	335		1074				2	3753					351				2	4104
1	336	1071	1	2			1082	3	2	2668		197		66	88		1279	3	68	2756
1	337	1074					3755					351					4106
1	338	1074					3755					351					4106
1	339	1056		18			1068		2687			258		93			1326		2780
1	340	1073	1				1074	1	2680			5		346			1079	1	3026
1	341				1074					3755					351					4106
1	342	17	1055		2		2681	1064	4	5		87	248	1	15		2768	1312	5	20
1	343				1074					3755					351					4106
1	344	1074					3755					351					4106
1	345		1072		2			1078		2677			76		275			1154		2952
1	346	1074					3755					351					4106
1	347	1072		2			3747		8			173		178			3920		186
1	348	1057		17			3731	1	23			321		30			4052	1	53
1	349	1074					3755					351					4106
1	350		1071		3			3752		3			350	1				4102	1	3
1	351		2		1072			10	1	3744		68	10		273		68	20	1	4017
1	352				1074					3755					351					4106
1	353	1074					3755					351					4106
1	354		956		118			964		2791			190		161			1154		2952
1	355				1074				1	3754					351				1	4105
1	356				1074					3755					351					4106
1	357				1074		1	2664		1090			84		267		1	2748		1357
1	358			1074			2		3753					351			2		4104
1	359	1073			1		3753		1	1		351					4104		1	1
1	360	1073		1			3747		3	5		262		87	2		4009		90	7
1	361	1074					3755					351					4106
1	362	1054		20			3735		20			349		2			4084		22
1	363	190		884			207		3548			290		61			497		3609
1	364	41		1033			44		3710			2		349			46		4059
1	365				1074			1		3754			7		344			8		4098
1	366	1	172		901		3	2843		909			277		74		3	3120		983
1	367	2		1072			2	1	3752			1		350			3	1	4102
1	368	1074					3755					351					4106
1	369	1074					3750		5			351					4101		5
1	370	1074					3755					351					4106
1	371			1074					3755					351					4106
1	372	7		1067			82		3673			187		164			269		3837
1	373		9		1065			12		3743			11		340			23		4083
1	374				1074					3755					351					4106
1	375	1071		3			1086		2669			293		58			1379		2727
1	376	1074					3755					351					4106
1	377	1074					3755					343		8			4098		8
1	378	1065	2	7			3742	2	11			278	2	71			4020	4	82
1	379	10	1064				13	3721		21		23	327		1		36	4048		22
1	380	1074					3755					351					4106
1	381	312	2		760		312	4		3439			2		349		312	6		3788
1	382			1074					3755					351					4106
1	383			1074					3755					351					4106
1	384	1072		1	1		1077	12	5	2660		37	2	231	81		1114	14	236	2741
1	385	1074					3755					351					4106
1	386		1074					3755					351					4106
1	387		1064		10		1	3734		20		3	185		163		4	3919		183
1	388				1074					3755					351					4106
1	389				1074					3755					351					4106
1	390		1		1073			2654		1100			52		299			2706		1399
1	391			1074					3755					351					4106
1	392			1074					3755					351					4106
1	393		1021		53			3683		72		1	214		136		1	3897		208
1	394		1074					3755					351					4106
1	395		1074					3755					351					4106
1	396	1			1073		1			3754			46	1	304		1	46	1	4058
1	397			1074					3755					351					4106
1	398				1074					3755			1		350			1		4105
1	399	956	117	1			958	2788	1	8		3	333		15		961	3121	1	23
1	400		1074					3755					349		2			4104		2
1	401	1074					3754		1			349		2			4103		3
1	402	1	1037		36		1	3706		48			147		204		1	3853		252
1	403				1074					3755					351					4106
1	404				1074					3755					351					4106
1	405		2		1072			2676		1079			278		73			2954		1152
1	406	1074					3755					281	69	1			4036	69	1
1	407			1074			2		3753			55		296			57		4049
1	408	1071		3			3742		13			346		5			4088		18
1	409	1074					3755					351					4106
1	410	1072		2			3749		6			351					4100		6
1	411		1057		17			1066		2689			191		160			1257		2849
1	412		1074					3755					351					4106
1	413	1074					3755					351					4106
1	414	1072		2			3752		3			345	1	5			4097	1	8
1	415	8		1066			9		3746			2		349			11		4095
1	416				1074					3755					351					4106
1	417	4	1045		25		5	1056		2694		1	212		138		6	1268		2832
1	418	1074					3755					350		1			4105		1
1	419	1074					3755					351					4106
1	420	1071		3			3742		13			349		2			4091		15
1	421	1074					3755					351					4106
1	422				1074					3755					351					4106
1	423	1074					3753		2			350	1				4103	1	2
1	424		1074				2672	1083				84	267				2756	1350
1	425			1074					3755					351					4106
1	426	3	1030		41		68	1039	2606	41		52	225	42	32		120	1264	2648	73
1	427	19	1055				2692	1063				141	210				2833	1273
1	428			1074			3		3752				1	350			3	1	4102
1	429	1064		10			1078		2677			261	2	88			1339	2	2765
1	430	1074					3755					351					4106
1	431	1		1073			1		3754			1		349	1		2		4103	1
1	432	1016		58			3686		69			138		213			3824		282
1	433			1074			1		3754					351			1		4105
1	434				1074				1	3754					351				1	4105
1	435	1	1034		39		7	1037		2711			1		350		7	1038		3061
1	436			1074					3755					351					4106
1	437	1074					3754		1			351					4105		1
1	438		1064		10		1	1079		2675			287		64		1	1366		2739
1	439	1074					3755					351					4106
1	440		1		1073			2673		1082			84		267			2757		1349
1	441	1074					3728		26	1		294		1	56		4022		27	57
1	442	1074					3755					351					4106
1	443	1074					3754	1				351					4105	1
1	444		1		1073			2663		1092			333		17			2996		1109
1	445		1074					3755					351					4106
1	446		1074					3755					351					4106
1	447				1074		4			3751		265	1	1	84		269	1	1	3835
1	448			1074					3755					351					4106
1	449			1074					3755					351					4106
1	450	2	92		980		2	2747		1006			118		233		2	2865		1239
1	451		1074					3754		1			350	1				4104	1	1
1	452	1074					3755					351					4106
1	453		5		1069			8		3747		1	23		327		1	31		4074
1	454			1074			2		3753					351			2		4104
1	455		1074					3754		1			351					4105		1
1	456	1072	1		1		3744	1	9	1		349		1	1		4093	1	10	2
1	457			1074					3755			1		350			1		4105
1	458	1074					3755					350		1			4105		1
1	459		1057		17			1087		2668			258		93			1345		2761
1	460		1074				85	3670					351				85	4021
1	461				1074					3755					351					4106
1	462		1074				1	3751		3		1	349		1		2	4100		4
1	463	1074					3752		2	1		351					4103		2	1
1	464			1074			26		3729			3		348			29		4077
1	465		951		123			958		2797			6		345			964		3142
1	466	14		1059	1		16		3734	5		1	4	164	182		17	4	3898	187
1	467		1072		2			3753		2			351					4104		2
1	468	2	1072				2	3752		1		15	279		56		17	4031		57
1	469	1071	2	1			3751	2	2			351					4102	2	2
1	470	1072		1	1		3750	1	3	1		349		2			4099	1	5	1
1	471	57		1016	1		74		3679	1		196		155			270		3834	1
1	472			1074					3755					351					4106
1	473	1074					3755					351					4106
1	474	48		1026			63		3691			256		95			319		3786
1	475			1074			2		3753					351			2		4104
1	476		1074					3755					351					4106
1	477	1074					3750		5			165		183	3		3915		188	3
1	478		1074					3755				1	349	1			1	4104	1
1	479	1074					3755					351					4106
1	480	12		1062			52	1	3702			269		82			321	1	3784
1	481			1074			3		3752					351			3		4103
1	482	1074					3755					351					4106
1	483		6		1068			6		3749					351			6		4100
1	484			1074					3755					351					4106
1	485				1074			2		3753					351			2		4104
1	486	1013		60	1		1026		2724	5		2	6	82	261		1028	6	2806	266
1	487	1071		3			3752		3			351					4103		3
1	488				1074					3755					351					4106
1	489	1	86		987		5	98		3652		193	106		52		198	204		3704
1	490	1074					3755					351					4106
1	491				1074					3755					351					4106
1	492			1074					3755					351					4106
1	493			1074					3755					351					4106
1	494	1074					3755					351					4106
1	495	1073		1			3751		4			161		190			3912		194
1	496			1074			3		3752			1		350			4		4102
1	497				1074					3755					351					4106
1	498		1		1073			2		3753		1	31	1	318		1	33	1	4071
1	499			1074					3755					351					4106
1	500				1074				1	3754					351				1	4105
1	501				1074			3		3752					351			3		4103
1	502				1074					3755					351					4106
1	503				1074		1			3754					351		1			4105
1	504		1066		8			3745		10			331		20			4076		30
1	505		1074					3755					349	2				4104	2
1	506		1074					3755					351					4106
1	507	3	15		1056		2672	20		1063		350			1		3022	20		1064
1	508	1074					3755					351					4106
1	509	1074					3755					351					4106
1	510		35		1039			35		3720			10		341			45		4061
1	511			1074					3755					351					4106
1	512	1074					3755					351					4106
1	513	1073		1			3753		2			345		6			4098		8
1	514			1074					3755					351					4106
1	515				1074					3755					351					4106
1	516	340		734			348		3407			5		346			353		3753
1	517			1074					3755					351					4106
1	518			1074					3755					351					4106
1	519	1071		3			1089		2657	9		263		88			1352		2745	9
1	520			1074					3755					351					4106
1	521		1074					3755					351					4106
1	522		1073		1		2665	1084	1	5		83	87	1	180		2748	1171	2	185
1	523	1071	3				3752	3				347	4				4099	7
1	524	2		1072			3		3752					351			3		4103
1	525	1044		30			3718		37			343		8			4061		45
1	526	1072	1	1			3748	5	2			350		1			4098	5	3
1	527				1074					3755					351					4106
1	528	1074					3754		1			351					4105		1
1	529		1074					3745		10		7	97		247		7	3842		257
1	530				1074					3755					351					4106
1	531	754		320			771		2984			253		98			1024		3082
1	532	1074					3751		4			350		1			4101		5
1	533		1074					3754		1			351					4105		1
1	534	1037		37			3712		43			351					4063		43
1	535				1074					3755					351					4106
1	536		1074					3755					351					4106
1	537	821		250	3		3493		259	3		150		199	2		3643		458	5
1	538			1074					3755					351					4106
1	539	1074					3755					351					4106
1	540	1057	1	16			1070	1	2684			195		156			1265	1	2840
1	541				1074					3755		2	1		348		2	1		4103
1	542		1074					3755					351					4106
1	543	6		1067	1		2687		1067	1		278		72			2965		1139	1
1	544		1074					3755					349	2				4104	2
1	545	1074					3755					351					4106
1	546	1070		4			1318		2437			103		248			1421		2685
1	547		18		1056		11	2678		1066		1	261		88		12	2939		1154
1	548				1074					3755					351					4106
1	549	1064		10			1078		2676			254		97			1332		2773
1	550	1064		10			1079		2676			297		54			1376		2730
1	551		1070		4			3743		12			154	1	196			3897	1	208
1	552	11		1063			2685	2	1068			153		198			2838	2	1266
1	553	1071		3			3751		4			348		3			4099		7
1	554		2		1072			3		3752					351			3		4103
1	555	1074					3747		3	5		159	7		185		3906	7	3	190
1	556	1074					3755					350	1				4105	1
1	557		1074					3755					351					4106
1	558	1	1068		5		2671	1075		9		154	2		195		2825	1077		204
1	559	1074					3755					350		1			4105		1
1	560	1072		2			3751		4			285		66			4036		70
1	561	306		768			2981		774			350		1			3331		775
1	562	1		1073			2		3753			27		324			29		4077
1	563	1074					3754			1		351					4105			1
1	564	9		1065			24		3728	3		138		213			162		3941	3
1	565	1074					3755					351					4106
1	566	1074					3754		1			351					4105		1
1	567	953		121			960		2795			3		348			963		3143
1	568	1074					3755					351					4106
1	569	1074					3754		1			349		2			4103		3
1	570	1061		13			3740		15			291		59			4031		74
1	571			1074			59		3696					351			59		4047
1	572	1074					3754		1			351					4105		1
1	573	1063		11			3742	2	11			285		66			4027	2	77
1	574			1074					3755					351					4106
1	575	1074					3755					351					4106
1	576	1073		1			1081		2673			77		274			1158		2947
1	577		1074					3755					346		5			4101		5
1	578				1074					3755					351					4106
1	579		1073		1		2	3747		6		34	309	1	7		36	4056	1	13
1	580	2	1072				18	3737				1	350				19	4087
1	581	1073		1			3753		2			351					4104		2
1	582	53		1020	1		61		3685	9		8		342	1		69		4027	10
1	583	820		254			829		2922	4		2	1	348			831	1	3270	4
1	584	1068		6			3744		11			292		59			4036		70
1	585		1		1073			1	4	3750		4	1	188	158		4	2	192	3908
1	586				1074					3755					351					4106
1	587			1074			1		3754				9	342			1	9	4096
1	588		1071		3			1083		2672			165		186			1248		2858
1	589	1074					3755					350		1			4105		1
1	590	1074					3755					320	31				4075	31
1	591	1068		6			3746		9			267		84			4013		93
1	592	1074					3751		4			351					4102		4
1	593				1074					3755					351					4106
1	594		3		1071		1	13		3741		1	11		339		2	24		4080
1	595				1074		2		2670	1083				151	200		2		2821	1283
1	596		1074					3754		1			351					4105		1
1	597		1017		57			1025		2729			74	1	276			1099	1	3005
1	598		1074					3755					351					4106
1	599		1074					3755					351					4106
1	600	45	1		1028		45	2675		1035		7	187		157		52	2862		1192
1	601		3		1071			4		3751			23		328			27		4079
1	602				1074					3755					351					4106
1	603	6		1068			17		3738			113		238			130		3976
1	604	1073			1		3754			1		351					4105			1
1	605				1074					3755					351					4106
1	606			1074					3755			1		350			1		4105
1	607	1		1073			1		3754					351			1		4105
1	608				1074					3755					351					4106
1	609		2	7	1065		9	2	2674	1070		184	4	158	5		193	6	2832	1075
1	610			1074			1		3754					351			1		4105
1	611		1074					3755					351					4106
1	612	1065		9			1111		2644			295		54	2		1406		2698	2
1	613		1		1073			1		3754					351			1		4105
1	614	1074					3754			1		351					4105			1
1	615		1074				1	3752		2			342		9		1	4094		11
1	616	1074					3754	1				351					4105	1
1	617				1074					3755					351					4106
1	618			1074					3755					351					4106
1	619				1074			2671		1084			86		265			2757		1349
1	620				1074					3755					351					4106
1	621	1042		32			3719		36			91	1	259			3810	1	295
1	622			1074					3755					351					4106
1	623	1074					3755					351					4106
1	624			1074			2670		1084			176		175			2846		1259
1	625	1074					3754	1				351					4105	1
1	626			1074			2		3753					351			2		4104
1	627	123		951			2802		953			348		3			3150		956
1	628			1074					3755					351					4106
1	629	1074					3755					351					4106
1	630	1066		8			3744		11			303		48			4047		59
1	631		1074					1084		2671			266		85			1350		2756
1	632			7	1067				7	3748					351				7	4099
1	633	4		18	1052		15		2679	1061		4	1	159	187		19	1	2838	1248
1	634			1074			4		3751					351			4		4102
1	635				1074					3755					351					4106
1	636		1070		4		1	3740		14		1	76		274		2	3816		288
1	637		1073	1			1	3752	2			56	294				57	4046	2
1	638		1	1073				1	3753	1				351				1	4104	1
1	639	7	1067				14	1155	5	2581		29	71	164	87		43	1226	169	2668
1	640	1074					3755					351					4106
1	641	1073		1			3753		2			351					4104		2
1	642	1061		13			3723		31			273		78			3996		109
1	643	1074					3755					351					4106
1	644		1073		1			3754		1		1	350				1	4104		1
1	645	763		311			3433		322			168	69	113	1		3601	69	435	1
1	646	1074					3755					349	2				4104	2
1	647			1074			6		3749					351			6		4100
1	648	1071		3			1094		2661			152		199			1246		2860
1	649		1		1073			1		3754					351			1		4105
1	650				1074					3755					351					4106
1	651		22		1052			29		3725			237		114			266		3839
1	652		1074					3755					351					4106
1	653				1074					3755					351					4106
1	654		1073		1		1	3753		1		11	250	59	31		12	4003	59	32
1	655		1074					3755					351					4106
1	656		1074					3755					351					4106
1	657	122		952			2797		958			252		99			3049		1057
1	658	1		1073			2		3753			1		350			3		4103
1	659				1074					3755					351					4106
1	660	1	2	15	1056		2661	2	31	1061		125		223	3		2786	2	254	1064
1	661	3		1071			5		3741	9		1		350			6		4091	9
1	662		1074					3755					349		2			4104		2
1	663	698			376		698	2665	1	391		69	54		228		767	2719	1	619
1	664			1074					3755					351					4106
1	665			1074					3755				1	350				1	4105
1	666	1	1	1	1071		13	2555	1	1183		2	117		232		15	2672	1	1415
1	667			1074					3755					351					4106
1	668			1074					3755					351					4106
1	669	1070		3	1		3740		14	1		270		80	1		4010		94	2
1	670	1074					3754		1			351					4105		1
1	671		1074					3752		3			351					4103		3
1	672	1071		3			3748		7			186		165			3934		172
1	673	1074					1090		2665			272		79			1362		2744
1	674			1074					3755					351					4106
1	675		1072		2		3	3746		6			348		3		3	4094		9
1	676	1074					3755					351					4106
1	677			1074			1		3754					351			1		4105
1	678		2		1072			3		3752			2		349			5		4101
1	679	1		1073			23		3732			7		344			30		4076
1	680				1074				1	3754					351				1	4105
1	681	2		1072			2		1081	2672		5	6	255	85		7	6	1336	2757
1	682				1074				1	3754					351				1	4105
1	683	1074					3755					351					4106
1	684		1072		2			1120		2635			269		82			1389		2717
1	685	1074					3755					351					4106
1	686				1074					3755					351					4106
1	687		1		1073		2	4		3749			2		349		2	6		4098
1	688			1074			1		3754					351			1		4105
1	689	1074					3755					349		2			4104		2
1	690	1073		1			3750		5			132		219			3882		224
1	691			1074					3755			2		349			2		4104
1	692				1074					3755					351					4106
1	693	1	5	38	1030		9	6	2710	1030		67		283	1		76	6	2993	1031
1	694		2		1072			6		3749			37		314			43		4063
1	695				1074			1		3754					351			1		4105
1	696	14		1060			17		3738			131		220			148		3958
1	697		1074					3755					351					4106
1	698	1074					3755					351					4106
1	699		53		1021			2721		1034			205		145			2926		1179
1	700		1		1073			1		3754			6		345			7		4099
1	701				1074					3755					351					4106
1	702	1035		39			3711		44			279		72			3990		116
1	703	1074					3755					351					4106
1	704		1074					3755					351					4106
1	705	1030	11	4	29		1031	2676	4	44		4	48		299		1035	2724	4	343
1	706		1074					3755					351					4106
1	707	1074					3755					351					4106
1	708	53		1021			2727		1028			135		216			2862		1244
1	709			1074					3755				1	350				1	4105
1	710			1074					3755					351					4106
1	711	194		880			221		3534			275		76			496		3610
1	712	1074					3751		4			162		189			3913		193
1	713		1074					3755					350		1			4105		1
1	714	1052	14	8			1061	14	2679	1		46	15	223	67		1107	29	2902	68
1	715				1074					3755			1		350			1		4105
1	716			1074					3755					351					4106
1	717		1063		11			3733		22			351					4084		22
1	718				1074					3755					351					4106
1	719			1074				1	3754					351				1	4105
1	720			1074				1	3754					351				1	4105
1	721			1074					3755					351					4106
1	722	1074					3755					350		1			4105		1
1	723	301		773			311		3444			230		121			541		3565
1	724		1074					3755					351					4106
1	725	1074					3755					351					4106
1	726	11		1063			15		3740			41		310			56		4050
1	727	1074					3742	4		9		155	190		6		3897	194		15
1	728	3			1071		3			3752					351		3			4103
1	729			1074			5		3750			186		165			191		3915
1	730				1074					3755					351					4106
1	731	1074					3755					351					4106
1	732		1065		9			3734		21			350		1			4084		22
1	733	1074					3754		1			351					4105		1
1	734		1074					3755					351					4106
1	735		4		1070		1	11		3743		3	2		346		4	13		4089
1	736		1074					3755					351					4106
1	737		1074					3755					351					4106
1	738	1070		4			3748		4	3		348		2	1		4096		6	4
1	739			1074					3755					351					4106
1	740			1074					3755					351					4106
1	741	23	2	1	1048		2697	9	1	1048		208	67	3	73		2905	76	4	1121
1	742			1074					3755					351					4106
1	743			1074					3755				1	350				1	4105
1	744	228	2	844			2894	3	858			97		254			2991	3	1112
1	745	3		1071			4		3751			4		347			8		4098
1	746	1073		1			3752	1	1	1		348		3			4100	1	4	1
1	747	325		748	1		3004		750	1		284		64	3		3288		814	4
1	748			1074			1		3754					351			1		4105
1	749		2		1072			3		3752					351			3		4103
1	750	3		1071			8		3746	1		186		164	1		194		3910	2
1	751	1072	1		1		3752	1	1	1		351					4103	1	1	1
1	752	76		997	1		120	1	3633	1		45		305	1		165	1	3938	2
1	753	20		1054			2694		1061			252	1	98			2946	1	1159
1	754	1074					3755					351					4106
1	755	1074					3755					351					4106
1	756				1074			4		3751			178		173			182		3924
1	757			1074			2		3753					351			2		4104
1	758	1074					3755					351					4106
1	759				1074			6	1	3748		1	10		340		1	16	1	4088
1	760			1074					3755					351					4106
1	761	1074					3755					351					4106
1	762				1074					3754		21	3	1	326		21	3	1	4080
1	763	16		1058			42		3711	2		24		325	2		66		4036	4
1	764				1074			1	1	3753					351			1	1	4104
1	765				1074			2		3753		5	55		291		5	57		4044
1	766			1074			2		3753					351			2		4104
1	767	1074					3751		4			350		1			4101		5
1	768		11		1063			2680		1075			311		40			2991		1115
1	769		1074				1	3754					351				1	4105
1	770	1074					3755					351					4106
1	771	1073		1			3751		1	3		284		67			4035		68	3
1	772	1074					3755					351					4106
1	773			1074					3755					351					4106
1	774		1014		60			1030		2725			194		157			1224		2882
1	775		995		79			1005		2750			37		314			1042		3064
1	776				1074				1	3754					351				1	4105
1	777	1058		16			1068		2687			196		155			1264		2842
1	778	1074					3751		4			350		1			4101		5
1	779				1074					3755					351					4106
1	780		8		1066			13		3742			140		211			153		3953
1	781	1073		1			3754		1			351					4105		1
1	782				1074			2		3753					351			2		4104
1	783		2		1072		4	2661		1090		2	324		25		6	2985		1115
1	784			1074					3755					351					4106
1	785		1074					3755					351					4106
1	786		3		1071		5	4		3746			3		348		5	7		4094
1	787			1074					3754	1				351					4105	1
1	788		1074					3755					351					4106
1	789		13		1061		11	24		3720			71		280		11	95		4000
1	790	1074					3755					343	8				4098	8
1	791			1074					3755					351					4106
1	792	5		1069			2674		1081			169		182			2843		1263
1	793	1074					3755					351					4106
1	794	1074					3750		5			155		196			3905		201
1	795		1060		14			3712		41			329		22			4041		63
1	796	1074					3754		1			351					4105		1
1	797				1074					3755					351					4106
1	798	1074					3755					281	21		49		4036	21		49
1	799			1074			7		3748					351			7		4099
1	800				1074					3755					351					4106
1	801	12		1062			2681		1074			114	3	167	67		2795	3	1241	67
1	802	1074					3755					350	1				4105	1
1	803			1074					3755					351					4106
1	804	1059		15			3740		15			290		61			4030		76
1	805	1074					3754	1				351					4105	1
1	806			1074					3755					351					4106
1	807	1046		27			3727		27			348		3			4075		30
1	808			1066	8				3747	8				351					4098	8
1	809		1074					3755					351					4106
1	810		13	1	1060		2671	18	2	1064		152	2	7	190		2823	20	9	1254
1	811	7		1067			12		3741	1		266		85			278		3826	1
1	812		1074					3755					346		5			4101		5
1	813	1052		15	7		3731		15	9		350		1			4081		16	9
1	814			1074					3755					351					4106
1	815				1074					3755					351					4106
1	816	1067		7			1074		2675	6		256		95			1330		2770	6
1	817				1074					3755					351					4106
1	818		1074					3755					351					4106
1	819	1071	1	1	1		3745	2	2	6		92	2	63	194		3837	4	65	200
1	820	7		1066	1		7		3746	2		1		350			8		4096	2
1	821		1074					3755					351					4106
1	822	1065		8	1		3742		10	3		351					4093		10	3
1	823			1074					3755					351					4106
1	824	1074					3755					351					4106
1	825		15		1059			2673		1082			143		208			2816		1290
1	826		1074					3755					351					4106
1	827		1074					3755					351					4106
1	828	1058		1	15		3737		2	16		348		3			4085		5	16
1	829		1072		2		1	1082		2672			262		89		1	1344		2761
1	830				1074					3755					351					4106
1	831	1072		2			3743		11			97		252	2		3840		263	2
1	832			1074					3755					351					4106
1	833		1074					3755					351					4106
1	834	1073		1			3754		1			351					4105		1
1	835				1074					3755					351					4106
1	836		1074					3755					351					4106
1	837		123		951		1	125		3629		89	5	2	255		90	130	2	3884
1	838		3		1071			2679		1076			334		17			3013		1093
1	839				1074					3755					351					4106
1	840	1072		2			1088	2664	2	1		255	76	14	6		1343	2740	16	7
1	841		1	2	1071			2	2	3749			33		318			35	2	4067
1	842				1074					3755					351					4106
1	843	916		158			920		2835			22		329			942		3164
1	844			1074					3755					351					4106
1	845	1074					3755					351					4106
1	846	1037		37			3709		46			317		34			4026		80
1	847	1074					3754	1				351					4105	1
1	848				1074					3755					351					4106
1	849			1074					3755					351					4106
1	850				1074					3755					351					4106
1	851			1074					3755					351					4106
1	852		1071	1	2			3749	1	5			145		206			3894	1	211
1	853		1074					3754		1			349		2			4103		3
1	854	1073	1				3754	1				351					4105	1
1	855	1	249		824		1	2920		834			163		188		1	3083		1022
1	856	1071	1	2			3741	1	11			348		3			4089	1	14
1	857	2		1072			2		3753					351			2		4104
1	858		1073	1				3754	1				339		12			4093	1	12
1	859	1074					3755					351					4106
1	860		1074					3755					351					4106
1	861	1065	4	5			3730	4	20	1		346	3	2			4076	7	22	1
1	862		1074				1	3754					351				1	4105
1	863	1074					3753		2			351					4104		2
1	864	2		1072			43		3711	1		71		277	3		114		3988	4
1	865	1072		2			3752		3			351					4103		3
1	866				1074					3755					351					4106
1	867		1		1073		1	1		3753		1	2		348		2	3		4101
1	868			1074					3755			1		350			1		4105
1	869			1074					3755					351					4106
1	870		3		1071		2669	10		1075		101		3	247		2770	10	3	1322
1	871	4		1070			4		3751					351			4		4102
1	872			1074					3755				1	350				1	4105
1	873	1053		21			3716	4	31	2		280		71			3996	4	102	2
1	874	1069		5			1091		2662	1		174		173	4		1265		2835	5
1	875	1	1058		15		6	1063		2686			6		345		6	1069		3031
1	876	1057		9	8		3730		15	8		338		13			4068		28	8
1	877	1074					3753		1			351					4104		1
1	878	7		1067			13		3740			13		338			26		4078
1	879	38		1036			47		3705			190	1	159			237	1	3864
1	880	1073			1		3752	1		1		351					4103	1		1
1	881				1074					3755					351					4106
1	882			1074					3755					351					4106
1	883	1		1073			9		3745	1		9		342			18		4087	1
1	884		1		1073		1	1		3752			10		341		1	11		4093
1	885	31		1043			53		3702			187	3	93	68		240	3	3795	68
1	886	2		1072			4		3751					351			4		4102
1	887	1074					3755					351					4106
1	888	1	189		884		1	2778		976			343		8		1	3121		984
1	889	1072		2			3753		2			351					4104		2
1	890				1074			1		3754					351			1		4105
1	891		21		1053		4	2690		1060		1	321		29		5	3011		1089
1	892		1074					3755					351					4106
1	893				1074					3755					351					4106
1	894		957		117		1	965		2789		1	193		157		2	1158		2946
1	895	1072	1		1		3753	1		1		350	1				4103	2		1
1	896			1074			23		3732			219		132			242		3864
1	897	15		1059			2690		1064			327		24			3017		1088
1	898		1074					3755				4	347				4	4102
1	899	1074					3752		2			351					4103		2
1	900	1001		73			1006		2749			251		100			1257		2849
1	901	1074					3755					351					4106
1	902	1074					3755					351					4106
1	903		167		907			184		3571			74		277			258		3848
1	904		1073		1			3752		3			351					4103		3
1	905		1074					3755					351					4106
1	906	1071		3			3743		12			161		182	8		3904		194	8
1	907	1073		1			3754		1			351					4105		1
1	908		1073		1			3754		1			351					4105		1
1	909	1065		9			1071	1	17	2666		201		38	112		1272	1	55	2778
1	910			1074					3755					351					4106
1	911	1074					3754			1		351					4105			1
1	912	1067		7			1090		2665			73		278			1163		2943
1	913			1074					3755					351					4106
1	914	1074					3755					351					4106
1	915	955		119			3621		134			280		71			3901		205
1	916		1074					3755					351					4106
1	917	1074					3755					351					4106
1	918	1070		4			3750		5			322		29			4072		34
1	919			1074					3755					351					4106
1	920		1074					3755					351					4106
1	921	14	22		1038		21	2688		1046		163	156	28	4		184	2844	28	1050
1	922			1074					3755					351					4106
1	923				1074					3755					351					4106
1	924	55		1009	10		2720		1025	10		95		256			2815		1281	10
1	925	4		1070			4	1	3750					351			4	1	4101
1	926	755		319			3436		319			351					3787		319
1	927		713		361			3387		368			146		205			3533		573
1	928	1074					3755					351					4106
1	929				1074			1	1	3753					351			1	1	4104
1	930	1072			2		3753			2		347			4		4100			6
1	931				1074					3755					351					4106
1	932			1074					3755					351					4106
1	933		1073		1			3754		1			351					4105		1
1	934	1074					3755					351					4106
1	935	1074					3754		1			351					4105		1
1	936	961		113			964		2791			119		232			1083		3023
1	937			1074					3755					351					4106
1	938		1074					3755					351					4106
1	939	1022		1	51		3694	1	1	59		242		1	108		3936	1	2	167
1	940			1074					3754	1		1		350			1		4104	1
1	941		1074					3755					351					4106
1	942	1074					3754		1			350			1		4104		1	1
1	943	1074					3751	4				338			13		4089	4		13
1	944				1074					3755					351					4106
1	945			1074			2663		1091	1		51		300			2714		1391	1
1	946			1074					3755				1	350				1	4105
1	947			1074					3755					351					4106
1	948	175	2	897			191	3	3555	5		3	21	82	245		194	24	3637	250
1	949	1	1072		1		1	1089		2665			226		125		1	1315		2790
1	950	1			1073		1			3754					351		1			4105
1	951			1074			3		3752			4		342	4		7		4094	4
1	952	1074					3755					349	2				4104	2
1	953	3		1071			9		3746			7		344			16		4090
1	954	1065		9			1079		2676			265		86			1344		2762
1	955	1074					3755					351					4106
1	956				1074					3755					351					4106
1	957		1059		15			1178		2577			258		93			1436		2670
1	958	1074					3755					351					4106
1	959			1074					3754					351					4105
1	960		254		820			2934		821			348		3			3282		824
1	961				1073					3754					351					4105
1	962		1074					3755					351					4106
1	963	1048		5	21		3722	3	6	24		257	91		3		3979	94	6	27
1	964				1074					3755		1	1		349		1	1		4104
1	965		1074					3755					351					4106
1	966		1067		7		8	1073		2674		163	44	23	121		171	1117	23	2795
1	967				1074				1	3754					351				1	4105
1	968		1		1073			1		3754					351			1		4105
1	969		1073		1			3746		8		1	87		263		1	3833		271
1	970	1074					3755					350	1				4105	1
1	971			1074					3755					351					4106
1	972		9		1065			19		3736			112		239			131		3975
1	973				1074					3755					351					4106
1	974				1074					3755					351					4106
1	975		2		1072			4	1	3750			6		345			10	1	4095
1	976			1074					3755					351					4106
1	977		1	1073				1	3754					351				1	4105
1	978	4	1001		69		4	1006		2745		79	169	4	98		83	1175	4	2843
1	979	1		1073			1		3754					351			1		4105
1	980	1		1073			2		3753					351			2		4104
1	981	941		132			947		2806	1		10	10	272	58		957	10	3078	59
1	982				1074					3755					351					4106
1	983				1074		1	2		3752			1		350		1	3		4102
1	984		1069		5			3748		7			351					4099		7
1	985	1073		1			3754		1			351					4105		1
1	986		1074					3753		2			351					4104		2
1	987	1072		2			1081	21	2	2651		194	18	1	138		1275	39	3	2789
1	988				1074					3755					351					4106
1	989				1074					3755					351					4106
1	990		110		964			2782		973			276		75			3058		1048
1	991	1074					3755					351					4106
1	992	1074					3755					351					4106
1	993	12		1062			2692		1063			344		7			3036		1070
1	994	1074					3755					350	1				4105	1
1	995	2		1072			3		3752					351			3		4103
1	996	1060		14			1083		2672			287		64			1370		2736
1	997	1074					3755					351					4106
1	998		1074					3750		5			351					4101		5
1	999	1061	1	10	2		3741	1	11	2		329		22			4070	1	33	2
1	1000	1073		1			3754		1			351					4105		1
1	1001			1074			3		3752			1		350			4		4102
1	1002		116		958			2789		966			91		260			2880		1226
1	1003			1074					3755					351					4106
1	1004			1074					3755					351					4106
1	1005	1044	1	23	6		3703	5	41	6		143	195	11	2		3846	200	52	8
1	1006				1074					3755			1		350			1		4105
1	1007		1074					3755					347		4			4102		4
1	1008	1073			1		3737	5		13		347		4			4084	5	4	13
1	1009			1	1073				3	3752					351				3	4103
1	1010		1074					3755					351					4106
1	1011	1073		1			3754		1			275		1	75		4029		2	75
1	1012	2		1072			15		3739	1		218		133			233		3872	1
1	1013				1074		2	5		3748			186		165		2	191		3913
1	1014		1072		2			3747		8		2	175		173		2	3922		181
1	1015	1074					3755					351					4106
1	1016	1072		2			3751		2	2		350		1			4101		3	2
1	1017	956		117	1		967		2785	3		71		280			1038		3065	3
1	1018	1074					3752		3			351					4103		3
1	1019	11		1063			2682	1	1072			100		251			2782	1	1323
1	1020	121		952			2665		956	132		143		206	2		2808		1162	134
1	1021			1074					3755					351					4106
1	1022	1074					3755					351					4106
1	1023	19		1053	2		2687	3	1062	3		155		176	20		2842	3	1238	23
1	1024			1074					3755					351					4106
1	1025	1074					3755					351					4106
1	1026	1071		3			3725		30			183		168			3908		198
1	1027			1074					3755					351					4106
1	1028	1074					3755					351					4106
1	1029	1060		14			3739		16			348	2	1			4087	2	17
1	1030	104		970			238		3514	2		7		344			245		3858	2
1	1031				1074					3755					351					4106
1	1032	13		991	69		17		3668	69		194		156	1		211		3824	70
1	1033		1074					3748		7			351					4099		7
1	1034				1074					3755					351					4106
1	1035	3	955		116		2668	958	2	127		52	63		235		2720	1021	2	362
1	1036	1074					3755					351					4106
1	1037		1074					3755				1	350				1	4105
1	1038	27		1046	1		290		3461	3		135		209	6		425		3670	9
1	1039			1074					3755					351					4106
1	1040			1074					3755					351					4106
1	1041		1070		4			3750		5		2	347		2		2	4097		7
1	1042	1074					3755					349	1	1			4104	1	1
1	1043	1074					3753		2			351					4104		2
1	1044		4		1070			2619		1135			150		200			2769		1335
1	1045		1059		15			3740		15			351					4091		15
1	1046				1074					3755					351					4106
1	1047			1008	66			2657	1008	89		1	336	1	12		1	2993	1009	101
1	1048		1074					3755					350	1				4105	1
1	1049	1074					3755					351					4106
1	1050	1066		8			3746		9			350		1			4096		10
1	1051	1061		13			3734		21			348		3			4082		24
1	1052		1074					3755					351					4106
1	1053	1073		1			3744		3	8		351					4095		3	8
1	1054		3		1071		2	2658		1094			180		171		2	2838		1265
1	1055				1074					3755					351					4106
1	1056	3		1071			3		3752			65		286			68		4038
1	1057	1074					3755					351					4106
1	1058	1074					3749		6			350		1			4099		7
1	1059	330		744			3009		746			219		132			3228		878
1	1060	52	1018		4		2633	1018	1	103		327			24		2960	1018	1	127
1	1061				1074					3755					351					4106
1	1062	1074					3749		6			351					4100		6
1	1063	1074					3754	1				310	41				4064	42
1	1064	158	882	32	2		158	882	2713	2		3		348			161	882	3061	2
1	1065	18	170	100	786		2693	170	106	786		321	16	14			3014	186	120	786
1	1066	1		1072			7		3747			1		350			8		4097
1	1067				1074			1		3754					351			1		4105
1	1068	2		1072			2666		1089			152		198	1		2818		1287	1
1	1069		1074					3755					351					4106
1	1070	1074					3755					351					4106
1	1071		3		1071			7		3748			118		233			125		3981
1	1072			1074					3755					351					4106
1	1073	1073			1		3754			1		351					4105			1
1	1074	4		1067	3		2675		1077	3		252		99			2927		1176	3
1	1075			1074					3755				2	349				2	4104
1	1076			1074					3754					351					4105
1	1077	1025		49			1047		2708			58		293			1105		3001
1	1078				1074					3755					351					4106
1	1079	1024		4	46		3704		5	46		350			1		4054		5	47
1	1080		7		1067			23		3732			184		167			207		3899
1	1081			1074					3755					351					4106
1	1082	1074					3755					351					4106
1	1083	1053		21			3723		32			287		64			4010		96
1	1084			1074					3755					351					4106
1	1085	1074					3755					351					4106
1	1086	360		714			3031		724			291		60			3322		784
1	1087				1074			1		3754					351			1		4105
1	1088				1074					3755					351					4106
1	1089		1074					3747		7		1	159		191		1	3906		198
1	1090	1074					3754		1			351					4105		1
1	1091		1074					3755					351					4106
1	1092	1074					3754			1		350			1		4104			2
1	1093	1074					3752	1	1	1		292	56	2	1		4044	57	3	2
1	1094				1074					3755					351					4106
1	1095	12		1061	1		14		3739	2		2		349			16		4088	2
1	1096	1		1073			2		3753					351			2		4104
1	1097				1074			1		3754					351			1		4105
1	1098	10	1	1	1062		10	4	7	3734		2	28	1	320		12	32	8	4054
1	1099			1074					3755					351					4106
1	1100			1074				1	3754					351				1	4105
1	1101	5		1068	1		15		3739	1		7		344			22		4083	1
1	1102	1074					3755					351					4106
1	1103	1051		23			1079		2676			192		159			1271		2835
1	1104	1068		6			3746		9			339		12			4085		21
1	1105	1073	1				3754	1				351					4105	1
1	1106			1074					3755			10		341			10		4096
1	1107	20		1054			2680		1074	1		181		170			2861		1244	1
1	1108			1074					3755					351					4106
1	1109		1074					3755					351					4106
1	1110	1073			1		3754			1		350		1			4104		1	1
1	1111	1074					3755					351					4106
1	1112		1074					3755					351					4106
1	1113	1073		1			3750		1	4		348	1	1	1		4098	1	2	5
1	1114			1074			1		3754					351			1		4105
1	1115		1074					3755					351					4106
1	1116		44	8	1022			52	8	3695		1	62		288		1	114	8	3983
1	1117	1074					3752		2	1		351					4103		2	1
1	1118				1074				1	3754					351				1	4105
1	1119	1072		1	1		1084	24	1	2645		208	57		84		1292	81	1	2729
1	1120		1061		13			3734		21			278		73			4012		94
1	1121				1074					3755					351					4106
1	1122	1	1073				1	3754				33	282	36			34	4036	36
1	1123	1074					3755					350	1				4105	1
1	1124	319		755			319		3435			1		350			320		3785
1	1125	1072		2			3753		2			284		67			4037		69
1	1126	1074					3755					351					4106
1	1127	1074					3755					351					4106
1	1128	1070		4			1093		2662			266		85			1359		2747
1	1129	3		1071			3		3752					351			3		4103
1	1130	2	1072				2	3753					351				2	4104
1	1131	1073		1			3754		1			326		25			4080		26
1	1132	1074					3755					350		1			4105		1
1	1133		1074					3755					351					4106
1	1134	1	1072		1		4	3745		6			107		242		4	3852		248
1	1135	1074					3755					351					4106
1	1136	1		1073			1		3753			10		341			11		4094
1	1137	26		1048			44		3711			258		93			302		3804
1	1138	1074					3754		1			348	3				4102	3	1
1	1139			1074					3755					351					4106
1	1140	1062		12			3728		27			118	1	232			3846	1	259
1	1141				1074			2		3753			73		278			75		4031
1	1142				1074					3755					351					4106
1	1143			1074			2		3753			2		349			4		4102
1	1144	1073		1			3742		13			161		190			3903		203
1	1145				1074					3755					351					4106
1	1146	1	131		942		1	2792		962			119		232		1	2911		1194
1	1147		1074					3755					351					4106
1	1148	1074					3755					351					4106
1	1149	1040		34			1156		2599			196		155			1352		2754
1	1150		1073		1		1	1080		2674		3	174		174		4	1254		2848
1	1151				1074					3755					351					4106
1	1152	884	1	189			936	1	2812	6		123		228			1059	1	3040	6
1	1153	1074					3753	1	1			342		9			4095	1	10
1	1154				1074					3755					351					4106
1	1155	1072			2		3752			3		351					4103			3
1	1156			1074					3755					350	1				4105	1
1	1157				1074			7		3748					351			7		4099
1	1158	44		1029			2712		1042			192		150	9		2904		1192	9
1	1159	1074					3752		3			351					4103		3
1	1160			1074					3755					351					4106
1	1161				1074		2	2655		1098			54		297		2	2709		1395
1	1162			1074					3755					351					4106
1	1163			1074					3755					351					4106
1	1164	1057		17			1071		2684			238		113			1309		2797
1	1165	961	111	2			3642	111	2			351					3993	111	2
1	1166	5		1069			9		3746			75		276			84		4022
1	1167	1069		5			3732		23			169		182			3901		205
1	1168			1074					3755			1		350			1		4105
1	1169	1074					3754		1			351					4105		1
1	1170	1	1067		6		1	3742		12			158		193		1	3900		205
1	1171			1074					3755					351					4106
1	1172	1074					3754		1			351					4105		1
1	1173	1073		1			1093		2658	4		267		74	10		1360		2732	14
1	1174		1074					3754	1				351					4105	1
1	1175	1074					3755					351					4106
1	1176	467		607			476		3279			169		182			645		3461
1	1177		1	1	1072			1	1	3753					351			1	1	4104
1	1178		1074					3755					351					4106
1	1179	776		298			3451		298	6		342		9			3793		307	6
1	1180	1073		1			3751		4			351					4102		4
1	1181		1		1073			1		3753					351			1		4104
1	1182	1054			20		1059	1		2695		1	7		343		1060	8		3038
1	1183	6		1068			6		3748	1				351			6		4099	1
1	1184		37		1037			2718		1037			350		1			3068		1038
1	1185	3	1047		24		4	1057		2694		1	8		342		5	1065		3036
1	1186			1074					3755					351					4106
1	1187	1074					3755					350		1			4105		1
1	1188	1072		1			1080		2674			28		323			1108		2997
1	1189			1074			1		3754			2		349			3		4103
1	1190		1073		1			3753		2			337		14			4090		16
1	1191	1072		1	1		3751		3	1		286		61	4		4037		64	5
1	1192	1072		1	1		3746		7	2		350	1				4096	1	7	2
1	1193				1074					3755					351					4106
1	1194	1060		14			3738		17			280	69	2			4018	69	19
1	1195	36		1038			2717		1038			349		2			3066		1040
1	1196				1074					3755					351					4106
1	1197		11		1063			16		3739		66	191		94		66	207		3833
1	1198	1		1073			1		3754					351			1		4105
1	1199				1074			2		3753					351			2		4104
1	1200	950		124			960		2790	5		66		274	11		1026		3064	16
1	1201			1067	7		1		3747	7				351			1		4098	7
1	1202		1074					3755					351					4106
1	1203	955	119				970	2781		4		71	97	2	181		1041	2878	2	185
1	1204	1074					3755					351					4106
1	1205				1074			1		3754					351			1		4105
1	1206			1074			4		3751			1		349	1		5		4100	1
1	1207			1074			5		3749					351			5		4100
1	1208				1074					3755					351					4106
1	1209	1072		1	1		3743		11	1		115	1	221	14		3858	1	232	15
1	1210				1074					3755					351					4106
1	1211				1074		2			3753					351		2			4104
1	1212		1030		44			3697		58			125		226			3822		284
1	1213				1074		9	1		3745					351		9	1		4096
1	1214		1074					3755					351					4106
1	1215	1071		3			3752		3			334		17			4086		20
1	1216		1074					3755					351					4106
1	1217	1074					3755					351					4106
1	1218	1073		1			3686		69			168		183			3854		252
1	1219			1074					3755					351					4106
1	1220	1074					3755					351					4106
1	1221	1055		19			1059		2696			9		342			1068		3038
1	1222	1		1073			1		3754					351			1		4105
1	1223	1074					3755					351					4106
1	1224		1		1073			4		3751			5	5	341			9	5	4092
1	1225	1	1		1072		2	1		3752			3		348		2	4		4100
1	1226			1074			1		3754					351			1		4105
1	1227		956		118			3631		124			204		147			3835		271
1	1228	1061		13			3740		15			346		5			4086		20
1	1229				1074			2		3753					351			2		4104
1	1230	1		1073			1		3754					351			1		4105
1	1231	568		506			3247		508			348		3			3595		511
1	1232				1074			2		3753					351			2		4104
1	1233	1072		2			1081	2672	2			248	103				1329	2775	2
1	1234	1074					3755					351					4106
1	1235	1074					3754		1			351					4105		1
1	1236	1064		10			1076		2679			47		304			1123		2983
1	1237			1074					3755					351					4106
1	1238		1074					3755					351					4106
1	1239	1071			3		3750	1	1	3		224	57		70		3974	58	1	73
1	1240			1074			19		3736					351			19		4087
1	1241				1074			1		3754					351			1		4105
1	1242	2	9		1063		2	9	1	3743			70		281		2	79	1	4024
1	1243	1074					3755					334	17				4089	17
1	1244			1074					3755					351					4106
1	1245	1073		1			1088		2667			233	2	116			1321	2	2783
1	1246			1074			3		3752					351			3		4103
1	1247			1074					3755					351					4106
1	1248				1074		9	2658		1088			76	3	272		9	2734	3	1360
1	1249			1074					3755					351					4106
1	1250	1074					3755					351					4106
1	1251		11		1063			27		3728			11		340			38		4068
1	1252		1073		1		3	3751		1			306		44		3	4057		45
1	1253				1074					3755					351					4106
1	1254			1060	14		3		3737	15		78		273			81		4010	15
1	1255	1074					3755					351					4106
1	1256	1074					3755					351					4106
1	1257		6		1068			2670		1085			102		249			2772		1334
1	1258				1074					3755					351					4106
1	1259				1074					3755					351					4106
1	1260		1070		4			1090		2665			194		157			1284		2822
1	1261	1		1073			1		3754			1		350			2		4104
1	1262				1074					3755					351					4106
1	1263		182		892			2856		899		69	268	1	13		69	3124	1	912
1	1264	1074					3755					351					4106
1	1265	1074					3755					351					4106
1	1266		2		1072			11		3744			248		103			259		3847
1	1267	1074					3755					351					4106
1	1268			1074					3755					351					4106
1	1269	1032		42			1067		2688			150		201			1217		2889
1	1270			1074					3755					351					4106
1	1271		1074					3755					350		1			4105		1
1	1272	354		720			3028	1	726			146		185	20		3174	1	911	20
1	1273	1074					3755					351					4106
1	1274	1074					3755					351					4106
1	1275		8		1066			2674		1081			345		6			3019		1087
1	1276		1074					3755					351					4106
1	1277	1074					3755					351					4106
1	1278	6		1068			13		3742			260		91			273		3833
1	1279	3	1071				7	3748				9	342				16	4090
1	1280			1074			1		3754					351			1		4105
1	1281	47	1	1026			2709	1	1044	1		203		147	1		2912	1	1191	2
1	1282		22		1052			2690		1065			151		200			2841		1265
1	1283				1074					3755					351					4106
1	1284	1		1073			14		3740	1		6		345			20		4085	1
1	1285	1074					3755					351					4106
1	1286	1074					3755					351					4106
1	1287		24		1050			2685		1070			73		278			2758		1348
1	1288		1073		1			3754		1			351					4105		1
1	1289	1	1073				1	3754					351				1	4105
1	1290		1045		29		8	3703		43		190	149		12		198	3852		55
1	1291	1073			1		3753	1		1		351					4104	1		1
1	1292				1074					3755					351					4106
1	1293			1074					3755					351					4106
1	1294		1073		1			3754		1			350		1			4104		2
1	1295	1074					3755					351					4106
1	1296		8		1066			2665		1090			248		103			2913		1193
1	1297		1074					3755					351					4106
1	1298	1074					3755					351					4106
1	1299	1073		1			3754		1			346		5			4100		6
1	1300		1073		1			3754		1			347		4			4101		5
1	1301				1074					3755					351					4106
1	1302	311			763		316	2670		769		171	103	22	55		487	2773	22	824
1	1303		3		1071			9		3746			258		93			267		3839
1	1304				1074			1		3754					351			1		4105
1	1305	29		1045			40		3715			192		159			232		3874
1	1306	1074					3755					349	2				4104	2
1	1307			1074					3754	1				351					4105	1
1	1308	1060		14			1073		2682			24		327			1097		3009
1	1309		1074					3755					351					4106
1	1310	1074					3755					351					4106
1	1311		7		1067			7		3748			70		281			77		4029
1	1312				1074					3755			1		350			1		4105
1	1313				1074					3755					351					4106
1	1314		2		1072			2676		1079			224		127			2900		1206
1	1315		1074					3755					351					4106
1	1316	1074					3755					351					4106
1	1317	2		1072			2678		1077			288		63			2966		1140
1	1318	1074					3755					351					4106
1	1319	1074					3753		2			351					4104		2
1	1320	57		1017			2721		1034			85		266			2806		1300
1	1321			1074			1		3753					351			1		4104
1	1322	1072		2			3752		3			351					4103		3
1	1323				1074					3755			1		350			1		4105
1	1324			1074					3755					351					4106
1	1325		1074					3755					351					4106
1	1326	6	1	32	1035		2675	1	40	1039		156	7	4	184		2831	8	44	1223
1	1327	1074					3755					351					4106
1	1328	1048		26			3729		26			336		15			4065		41
1	1329	1071		3			3674		80			294		57			3968		137
1	1330	16		1057			21		3732	1		134		216			155		3948	1
1	1331		1		1073			1		3754				1	350			1	1	4104
1	1332	899		175			904	2	2847	2		58	68	103	122		962	70	2950	124
1	1333		1074					3755					351					4106
1	1334				1074					3755					351					4106
1	1335		12		1062			18		3737		18	184	53	96		18	202	53	3833
1	1336				1074			1		3754		39	2	24	286		39	3	24	4040
1	1337				1074					3755			1		350			1		4105
1	1338		1033		41			3700		55			86		265			3786		320
1	1339		183		891			2864		891			347	4				3211	4	891
1	1340	172			902		2852			903		351					3203			903
1	1341	1072		2			1086		2669			269		82			1355		2751
1	1342	1074					3755					351					4106
1	1343	1074					3755					344		7			4099		7
1	1344				1074		1	2670		1084			100		251		1	2770		1335
1	1345				1074					3755					351					4106
1	1346			1074					3755				1	350				1	4105
1	1347			1074					3755					351					4106
1	1348			1074					3755				1	350				1	4105
1	1349			1074					3755					351					4106
1	1350	1035		5	34		3709		12	34		218		133			3927		145	34
1	1351	748	1	325			3427	2	326			312		39			3739	2	365
1	1352		1		1073			1		3754			1		350			2		4104
1	1353				1074			4		3751					351			4		4102
1	1354			1074					3755					351					4106
1	1355	1074					3754		1			351					4105		1
1	1356	1071		3			3750		5			344		7			4094		12
1	1357		900		173			910		2844		2	114		235		2	1024		3079
1	1358	366	707		1		371	3379		5			350		1		371	3729		6
1	1359		9		1065			2682		1073			222		129			2904		1202
1	1360	1074					3755					351					4106
1	1361				1074					3755					351					4106
1	1362		370		704		7	3040		708		196	85		70		203	3125		778
1	1363			1074					3755					351					4106
1	1364	1073		1			3753		2			351					4104		2
1	1365	1	1062		11		1	3740	2	12			309		42		1	4049	2	54
1	1366	1072	1	1			3748	1	3	3		348		3			4096	1	6	3
1	1367	1070		4			3715		40			332		18	1		4047		58	1
1	1368	1			1073		1	3		3751			68		283		1	71		4034
1	1369			1073	1				3754	1		11		340			11		4094	1
1	1370			1	1073				1	3754					351				1	4105
1	1371	22	1	1013	38		29	1	3683	42		11	97	86	157		40	98	3769	199
1	1372	1072		1	1		3753		1	1		351					4104		1	1
1	1373	1			1073		1			3754					351		1			4105
1	1374			1073	1				3754	1				351					4105	1
1	1375			1074					3755					351					4106
1	1376			1074					3755					351					4106
1	1377	1067		7			3735		19			342		9			4077		28
1	1378	1073		1			3754		1			351					4105		1
1	1379	1			1073		1			3754					351		1			4105
1	1380			1073	1		1		3753	1		1		350			2		4103	1
1	1381	1072		2			3684		71			337		13			4021		84
1	1382	1			1073		1			3754					351		1			4105
1	1383		4		1070		16	2659		1080		99	85	1	166		115	2744	1	1246
1	1384			1073	1				3754	1				351					4105	1
1	1385			1074					3755					351					4106
1	1386	11		1062	1		2682		1072	1		68	2	223	58		2750	2	1295	59
1	1387	1068		5	1		3743		11	1		350		1			4093		12	1
1	1388	1			1073		1			3754					351		1			4105
1	1389	1071		2	1		3743		11	1		350		1			4093		12	1
1	1390	1	92		981		3	2746		1006			248		103		3	2994		1109
1	1391				1074					3755					351					4106
1	1392	1049		25			1076	2	2676	1		159	75	116	1		1235	77	2792	2
1	1393		1074					3754		1			351					4105		1
1	1394		1074					3754	1				351					4105	1
1	1395	16	142		916		21	2809		925		5	77		269		26	2886		1194
1	1396			1074			1	1	3753					351			1	1	4104
1	1397	1073		1			3754		1			351					4105		1
1	1398		221		853		1	2892		862			206		145		1	3098		1007
1	1399	1074					3750			5		155			196		3905			201
1	1400				1074					3755					351					4106
1	1401			1074			4		3751			166		185			170		3936
1	1402	1074					3754		1			350		1			4104		2
1	1403		1074					3754		1			350		1			4104		2
1	1404		6		1068		2	2659		1093		2	202		147		4	2861		1240
1	1405		1073		1			3754		1			351					4105		1
1	1406		1074					3755					351					4106
1	1407	1071	1	2			3746	1	8			346		5			4092	1	13
1	1408	1074					3755					351					4106
1	1409			1074			4		3751			1		350			5		4101
1	1410		144		930			2818		937			326		25			3144		962
1	1411	1072	1	1			3750	1	4			351					4101	1	4
1	1412		1066		8			3711		44			351					4062		44
1	1413	15	1043		16		34	1045	2658	18		73	47	82	149		107	1092	2740	167
1	1414			1074			1		3754					351			1		4105
1	1415	1074					3755					351					4106
1	1416	14		1060			17		3738			26		325			43		4063
1	1417	1071		3			3749		6			350		1			4099		7
1	1418		1		1073		4	2		3749		185		9	157		189	2	9	3906
1	1419	1		1073			14		3741			181		170			195		3911
1	1420				1074					3755					351					4106
1	1421		1074					3755					351					4106
1	1422	1059		15			1078		2677			246		85	20		1324		2762	20
1	1423	1074					1085	2667		3		197	151		3		1282	2818		6
1	1424				1074					3755					351					4106
1	1425	1		1073			4		3751			60		291			64		4042
1	1426	1074					3755					351					4106
1	1427			1074			1		3754					351			1		4105
1	1428	1072		2			3752		3			342		9			4094		12
1	1429			1074			1		3754					351			1		4105
1	1430			1074					3755			1		350			1		4105
1	1431	1058		9	7		1072		2676	7		231		111	9		1303		2787	16
1	1432	9		1065			2686		1069			268		83			2954		1152
1	1433				1074		1			3754					351		1			4105
1	1434	25		1049			2705		1049	1		276		75			2981		1124	1
1	1435	1074					3755					351					4106
1	1436			1073	1		10		3744	1				351			10		4095	1
1	1437	1071		3			3735		20			283	1	67			4018	1	87
1	1438	16		1058			38		3717			202		149			240		3866
1	1439				1074					3755					351					4106
1	1440	2	1071		1		8	3742		3		2	314		35		10	4056		38
1	1441	1074					3755					351					4106
1	1442			1074					3755					351					4106
1	1443		1070		4			3749		6			269		82			4018		88
1	1444	1074					3755					351					4106
1	1445	1072		2			3746		9			344		7			4090		16
1	1446	1021		53			3604		151			341		10			3945		161
1	1447	1073		1			3751		4			349		2			4100		6
1	1448		1		1073			1		3754			70		281			71		4035
1	1449			1074					3755			62		289			62		4044
1	1450			1074					3755					351					4106
1	1451			1074					3755					351					4106
1	1452	7	13	5	1049		2667	18	21	1049		166		181	4		2833	18	202	1053
1	1453			1074					3755					351					4106
1	1454				1074					3755					351					4106
1	1455	1069	1	4			3730	9	16			153		198			3883	9	214
1	1456			1074					3755					351					4106
1	1457	1074					3755					351					4106
1	1458				1074			1		3754			68		283			69		4037
1	1459			1074					3755					351					4106
1	1460	1073		1			3754		1			351					4105		1
1	1461	1057		17			3736		19			213		138			3949		157
1	1462				1074					3755					351					4106
1	1463	1074					3755					351					4106
1	1464		1068		6			3740		15			86		265			3826		280
1	1465				1074					3755					351					4106
1	1466		1071		3			3751		4			351					4102		4
1	1467		1073		1		1	3753		1		4	285		62		5	4038		63
1	1468	1074					3754	1				351					4105	1
1	1469	1043		31			1045		2710			1		350			1046		3060
1	1470		81		993			2756		999			94		257			2850		1256
1	1471	12		1062			2693		1062			350		1			3043		1063
1	1472		1072		2			3753		2			351					4104		2
1	1473	2		185	887		15		2853	887		12	1	268	70		27	1	3121	957
1	1474			1074					3755					351					4106
1	1475	1074					3755					351					4106
1	1476	1020		54			1022		2732			6		345			1028		3077
1	1477	1073		1			3754		1			351					4105		1
1	1478	110		964			115		3640			27		324			142		3964
1	1479	104		970			2776		979			170		181			2946		1160
1	1480	13		1061			14		3741			2		349			16		4090
1	1481		1		1073			1		3754					351			1		4105
1	1482	1049		24	1		1055		2696	4		155		191	5		1210		2887	9
1	1483	1		1073			6		3748	1		2		348	1		8		4096	2
1	1484				1074			1		3754			22		329			23		4083
1	1485	11		1063			2679		1075			76	10	206	59		2755	10	1281	59
1	1486			1074					3755					351					4106
1	1487				1074					3755					351					4106
1	1488	310		757	7		316		3427	12		164		187			480		3614	12
1	1489	1074					3755					351					4106
1	1490			1072	2		5		3748	2		4		347			9		4095	2
1	1491		1072		2			1105		2650			236		115			1341		2765
1	1492	1074					3755					351					4106
1	1493				1074					3755					351					4106
1	1494		1		1073			3		3752			4		347			7		4099
1	1495			1074					3755					351					4106
1	1496	1074					3755					351					4106
1	1497		1065		9			3738		17			301		50			4039		67
1	1498		1074				1	3754					351				1	4105
1	1499			1074					3755					351					4106
1	1500		4	19	1051		2662	4	34	1055		131	20	14	186		2793	24	48	1241
1	1501				1074					3755					351					4106
1	1502				1074					3755					351					4106
1	1503		19		1054			19		3735			69		282			88		4017
1	1504		5		1069			6		3749			114		237			120		3986
1	1505				1074					3755					351					4106
1	1506	4		1070			2676		1079			253		98			2929		1177
1	1507	1074					3754	1				351					4105	1
1	1508			1074					3755			1		350			1		4105
1	1509	1066		8			1081		2674			278		73			1359		2747
1	1510	6		1068			6		3749				1	350			6	1	4099
1	1511				1074					3755					351					4106
1	1512		1042		32		2	1045		2708		141	57	4	149		143	1102	4	2857
1	1513	5	1069				2678	1077				244	107				2922	1184
1	1514			1074					3755			67		283	1		67		4038	1
1	1515	40		1034			2715		1040			255		96			2970		1136
1	1516			1074					3755					351					4106
1	1517	1074					3755					351					4106
1	1518		1064		10			1080		2675			181		170			1261		2845
1	1519		1074					3755					351					4106
1	1520	1074					3753		1	1		351					4104		1	1
1	1521	1074					3750		5			135		214	2		3885		219	2
1	1522	1022	52				3677	78				83	268				3760	346
1	1523			1074			5		3750			193		158			198		3908
1	1524	1064		5	5		3736		9	10		282		66	3		4018		75	13
1	1525			1074					3755					351					4106
1	1526			1074					3755					351					4106
1	1527	1067		7			1070		2685			56	7	288			1126	7	2973
1	1528	1074					3754		1			351					4105		1
1	1529	1073		1			3753	1	1			351					4104	1	1
1	1530		3		1071			2665		1089			269		82			2934		1171
1	1531	2		1072			23		3732			2		349			25		4081
1	1532				1074					3755					351					4106
1	1533	1071		3			3748		7			150		201			3898		208
1	1534		1074				1	3737		17		1	327		23		2	4064		40
1	1535				1074					3755					351					4106
1	1536	1073		1			3754		1			286	60		5		4040	60	1	5
1	1537		1068		6			1081		2674			71	1	279			1152	1	2953
1	1538				1074					3755					351					4106
1	1539	10		1057	7		17		3731	7		62	2	287			79	2	4018	7
1	1540				1074					3755					351					4106
1	1541		1074					3755					351					4106
1	1542		4		1070			7		3748			9	1	341			16	1	4089
1	1543		1074					3755					351					4106
1	1544		1074					3755					351					4106
1	1545	1026	30	14	4		1027	2699	14	15		2	206		143		1029	2905	14	158
1	1546			1074					3755					351					4106
1	1547	1074					3755					351					4106
1	1548	6		1068			2682		1073			280		71			2962		1144
1	1549			1074					3755					351					4106
1	1550	1074					3755					351					4106
1	1551	902		172			3571		184			146		205			3717		389
1	1552			1074			21		3734			1		350			22		4084
1	1553				1074					3755					351					4106
1	1554	311	757	6			312	3429	6	8			281		70		312	3710	6	78
1	1555	1074					3755					351					4106
1	1556	1		1073			1		3754					351			1		4105
1	1557		1		1073			6		3749			213		138			219		3887
1	1558			1074					3755					351					4106
1	1559	1074					3755					351					4106
1	1560	1021		53			3695		60			316		35			4011		95
1	1561	1074					3755					351					4106
1	1562		1074					3755					351					4106
1	1563	1072		2			1103		2647	5		299	1	51			1402	1	2698	5
1	1564		1074					3755					351					4106
1	1565	1071			3		3752			3		351					4103			3
1	1566	704		370			3375		380			162		188			3537		568
1	1567			1074					3755					351					4106
1	1568			1074					3755					351					4106
1	1569	734		339	1		3396		356	3		153		198			3549		554	3
1	1570	1070		4			3751		4			349		2			4100		6
1	1571		1073		1		4	3749		2		1	342		8		5	4091		10
1	1572	1064		9	1		1099	1	10	2645		28	1	70	252		1127	2	80	2897
1	1573			1074					3755					351					4106
1	1574	1074					3755					351					4106
1	1575	23		1051			27		3728			200		151			227		3879
1	1576	1074					3755					351					4106
1	1577	1074					3687		68			338		13			4025		81
1	1578	1073		1			1096		2659			103		248			1199		2907
1	1579		1072		2			1090		2665			26		325			1116		2990
1	1580				1074					3755					351					4106
1	1581	10		1015	49		24		3682	49		14		337			38		4019	49
1	1582	1074					3755					351					4106
1	1583		1074					3755					351					4106
1	1584	1072		2			3749		6			159	1	189	2		3908	1	195	2
1	1585	1074					3755					351					4106
1	1586				1074					3755					351					4106
1	1587	1074					3755					350			1		4105			1
1	1588	1074					3755					351					4106
1	1589		1074					3755					351					4106
1	1590	27	6		1041		27	8		3719		14	65	10	262		41	73	10	3981
1	1591				1074					3755					351					4106
1	1592	1074					3755					351					4106
1	1593		898		175			907		2847			6		345			913		3192
1	1594				1074					3755					351					4106
1	1595		1069		5			3742		13			350		1			4092		14
1	1596	37		2	1035		55		2655	1045		258	2	88	3		313	2	2743	1048
1	1597				1074					3755					351					4106
1	1598		1074					3755					351					4106
1	1599	926	21	125	2		3598	21	134	2		164		186	1		3762	21	320	3
1	1600				1074					3755					351					4106
1	1601		1074					3755					351					4106
1	1602	1074					3750		5			350		1			4100		6
1	1603	736			338		3417			338		350			1		3767			339
1	1604				1074					3755					351					4106
1	1605	2		1072			2		3753					351			2		4104
1	1606	1074					3755					351					4106
1	1607				1074					3755					351					4106
1	1608			1074					3755					351					4106
1	1609				1074					3755					351					4106
1	1610			1074					3755					351					4106
1	1611			1074					3755				1	350				1	4105
1	1612			1074					3755				1	350				1	4105
1	1613	1074					3755					351					4106
1	1614	3		1071			4		3751			39		312			43		4063
1	1615	1073		1			3752		3			208		143			3960		146
1	1616				1074					3755					351					4106
1	1617	4	209		861		5	2880		870			205		145		5	3085		1015
1	1618	1074					3755					341	10				4096	10
1	1619	1074					3755					351					4106
1	1620		2		1072			6		3749			65		286			71		4035
1	1621			1074					3755					351					4106
1	1622			1074					3755					351					4106
1	1623		1052	1	21			3723	5	27		73	113	123	42		73	3836	128	69
1	1624		1074					3755					351					4106
1	1625		1074					3755					351					4106
1	1626	3			1071		3	8		3744			10		341		3	18		4085
1	1627			1074					3755					351					4106
1	1628	1074					3755					351					4106
1	1629	43		1031			66		3689			135		216			201		3905
1	1630				1074					3755					351					4106
1	1631		1074					3755					351					4106
1	1632	1073		1			3750		5			173		175	3		3923		180	3
1	1633			1074					3755			2		349			2		4104
1	1634				1074					3755					351					4106
1	1635	14	341	518	201		36	341	3177	201		188		161	2		224	341	3338	203
1	1636		14		1060			2683		1072			154		197			2837		1269
1	1637				1074					3755					351					4106
1	1638			1074			2669		1086			55	67	229			2724	67	1315
1	1639	957		117			964		2791			24		327			988		3118
1	1640				1074					3755					351					4106
1	1641	1	1070		3		1	3683	4	67		1	108	191	51		2	3791	195	118
1	1642	1074					3755					351					4106
1	1643	1074					3754		1			351					4105		1
1	1644		12		1062			2680		1075			158		193			2838		1268
1	1645	1074					3755					351					4106
1	1646		1074					3755					351					4106
1	1647	57	1015		2		61	1028		2666		45	181	3	122		106	1209	3	2788
1	1648				1074					3755					351					4106
1	1649	1074					3755					351					4106
1	1650		8		1066			23		3731			177		174			200		3905
1	1651		1074					3755					351					4106
1	1652	1074					3755					350		1			4105		1
1	1653	7		1067			2673		1082			225		126			2898		1208
1	1654				1074					3755					351					4106
1	1655			1074					3755					351					4106
1	1656			1074					3755					351					4106
1	1657	1072	1	1			3753	1	1			349		2			4102	1	3
1	1658				1074					3755					351					4106
1	1659		1072		2		2666	1087		2		51	299		1		2717	1386		3
1	1660	1074					3755					351					4106
1	1661		1		1073			2		3753					351			2		4104
1	1662		1073		1		5	3747		3		30	248		73		35	3995		76
1	1663	1074					3755					351					4106
1	1664			1074			2		3753			3		347			5		4100
1	1665	1074					1156		2597			157		194			1313		2791
1	1666	1074					3755					351					4106
1	1667	1074					3747		8			351					4098		8
1	1668		1058		16		1	3735		19			275		76		1	4010		95
1	1669				1074					3755					351					4106
1	1670			1074					3755					351					4106
1	1671			1074					3755				1	350				1	4105
1	1672			1074					3755					351					4106
1	1673	1074					3755					351					4106
1	1674	40		1034			2673		1082			338		13			3011		1095
1	1675	1072		1	1		3747		7	1		350		1			4097		8	1
1	1676		1074				1	1089	3	2662		5	265	28	53		6	1354	31	2715
1	1677		3		1071		1	3		3751		1	9		341		2	12		4092
1	1678	7		1067			10		3742	3		10		312	29		20		4054	32
1	1679				1074					3755					351					4106
1	1680		2		1072		5	7	2662	1081		4	1	151	195		9	8	2813	1276
1	1681	1074					3755					351					4106
1	1682	1074					3755					351					4106
1	1683	1055		19			3734		21			286		65			4020		86
1	1684	1074					3754		1			347		4			4101		5
1	1685				1074					3755					351					4106
1	1686		2		1072			7		3748			71		280			78		4028
1	1687		1074					3755					350	1				4105	1
1	1688	1074					3755					350		1			4105		1
1	1689	8		1066			2682		1073			156		194			2838		1267
1	1690				1074					3755					351					4106
1	1691			1074					3755					351					4106
1	1692			1074					3755					351					4106
1	1693				1074					3755					351					4106
1	1694		1074					3755					351					4106
1	1695	1	21		1052		2672	21	5	1057		197	5	84	65		2869	26	89	1122
1	1696		1074					3755					351					4106
1	1697	1074					3755					351					4106
1	1698			1074			2672		1082	1		328		21	2		3000		1103	3
1	1699	1074					1080		2675			1		350			1081		3025
1	1700	1074					3755					351					4106
1	1701		698		376			708		3047			258		93			966		3140
1	1702		1074					3755					351					4106
1	1703		1074					3755					351					4106
1	1704		205		869			2873		882		3	222	3	123		3	3095	3	1005
1	1705	1070		4			3750		5			349			2		4099		5	2
1	1706		1074					3755					351					4106
1	1707	325		742	7		3003		745	7		295	2	54			3298	2	799	7
1	1708	1059	14	1			3740	14	1			350			1		4090	14	1	1
1	1709		3		1071			3		3752					351			3		4103
1	1710			1074			1		3754			1		349	1		2		4103	1
1	1711		1067		7			1091		2664			265		86			1356		2750
1	1712				1074					3755					351					4106
1	1713	801		272	1		3454		300	1		167		184			3621		484	1
1	1714				1074					3755			1		350			1		4105
1	1715	1074					3755					351					4106
1	1716		1061		13			3740		15			350		1			4090		16
1	1717	1074					3755					351					4106
1	1718	1074					3755					351					4106
1	1719		11		1063			2684		1071			146		205			2830		1276
1	1720	1074					3755					351					4106
1	1721	1072		2			3749		6			348		3			4097		9
1	1722	1072		2			3751		4			301		50			4052		54
1	1723	1071	2		1		3752	2		1		338		12	1		4090	2	12	2
1	1724				1074					3755					351					4106
1	1725	2		1072			3		3752			24		327			27		4079
1	1726			1074					3755					351					4106
1	1727	1074					3755					351					4106
1	1728	1074					3745		10			320		31			4065		41
1	1729				1074					3755					351					4106
1	1730				1074					3755			1		350			1		4105
1	1731		206		868			207		3548			2		349			209		3897
1	1732			1074					3755					351					4106
1	1733	1073		1			3752		3			351					4103		3
1	1734	811		263			3492		263			278		73			3770		336
1	1735		1073		1			3754		1			351					4105		1
1	1736		1074					3755					351					4106
1	1737	1070	1	1	2		3743	1	9	2		312	3	7	29		4055	4	16	31
1	1738				1074					3755					351					4106
1	1739				1074					3755					351					4106
1	1740		20		1054			32		3722			25		326			57		4048
1	1741		1074					3755					351					4106
1	1742	1074					3755					351					4106
1	1743	357		717			362		3393			56		295			418		3688
1	1744				1074					3755					351					4106
1	1745		1074					3755					351					4106
1	1746	2	11		1061		2	27		3726		27	27	1	296		29	54	1	4022
1	1747	1	987		86		1	3659		95			149		202		1	3808		297
1	1748				1074					3755					351					4106
1	1749	1071		3			1078		7	2670		69		198	84		1147		205	2754
1	1750	3		1071			20		3735			5		346			25		4081
1	1751				1074					3755					351					4106
1	1752	7	955		112		7	3616		132		68	91	1	191		75	3707	1	323
1	1753		1074					3755					351					4106
1	1754		1074					3755					351					4106
1	1755	9	703		362		10	710		3034			77		274		10	787		3308
1	1756	1074					3753	1	1			351					4104	1	1
1	1757	1074					3753		2			320		31			4073		33
1	1758			1074			27		3727	1		193		158			220		3885	1
1	1759			1074					3755					351					4106
1	1760		1074					3755					351					4106
1	1761		1074				2672	1081		2		148	84	3	116		2820	1165	3	118
1	1762	1065	2	7			3737	2	16			90		253	8		3827	2	269	8
1	1763		1	1	1071			2647	1	1106			333		18			2980	1	1124
1	1764		2		1072		4	2672		1079		196	153		2		200	2825		1081
1	1765	1074					3755					349	2				4104	2
1	1766	1		1073			1		3754					351			1		4105
1	1767	1074					3752		3			331		20			4083		23
1	1768	1		1073			2672		1083			85	1	265			2757	1	1348
1	1769			1074			16		3739			1		350			17		4089
1	1770		1063		11			3732		23		2	98		251		2	3830		274
1	1771		1074				2	3753				4	347				6	4100
1	1772	1073			1		1085		2669	1		262		89			1347		2758	1
1	1773	1071		3			1096		2656	3		271	1	52	27		1367	1	2708	30
1	1774				1074					3755					351					4106
1	1775	1074					3755					351					4106
1	1776		1074					3752		3			345		5			4097		8
1	1777	1074					3755					351					4106
1	1778			1074					3755					351					4106
1	1779		24		1050			27		3728			26		325			53		4053
1	1780			1074					3755					351					4106
1	1781			1074					3755					351					4106
1	1782	12		1058	4		2683		1068	4		118		232	1		2801		1300	5
1	1783				1074					3755					351					4106
1	1784				1074					3755					351					4106
1	1785				1074			2661		1094			85		266			2746		1360
1	1786			1074			1		3754					351			1		4105
1	1787				1074					3755					351					4106
1	1788	6	2	9	1057		2674	7	17	1057		57		292	2		2731	7	309	1059
1	1789	1074					3755					351					4106
1	1790			1074					3755					351					4106
1	1791	1068		6			1088		2667			254		97			1342		2764
1	1792	1074					3755					349		2			4104		2
1	1793		1074					3755					351					4106
1	1794		13		1061		2665	17	7	1066		160	181	1	9		2825	198	8	1075
1	1795		1071		3			3751		4			330		21			4081		25
1	1796				1074					3755					351					4106
1	1797	958		116			983		2768	3		259		91	1		1242		2859	4
1	1798				1074					3755					351					4106
1	1799				1074					3755					351					4106
1	1800		619		455			3292		463			328		22			3620		485
1	1801		1074					3755					351					4106
1	1802	1074					3755					351					4106
1	1803	1072		2			1084		2671			195		156			1279		2827
1	1804		1074					3755					351					4106
1	1805	1074					3755					351					4106
1	1806	1072		2			3732		23			265		86			3997		109
1	1807	1074					3755					351					4106
1	1808				1074					3755					351					4106
1	1809			1074					3755					351					4106
1	1810	1074					1085	2670				197	154				1282	2824
1	1811			1074					3755					351					4106
1	1812	10		1064			15		3738	1		185	1	97	68		200	1	3835	69
1	1813			1074					3755					351					4106
1	1814	1074					3755					351					4106
1	1815		2		1072			3		3752					351			3		4103
1	1816			1074					3755					351					4106
1	1817				1074					3755					351					4106
1	1818	28		1046			38		3717			11		340			49		4057
1	1819	2	1072				6	3748		1		10	341				16	4089		1
1	1820				1074					3755					351					4106
1	1821		352		722			355	2	3398		2		67	282		2	355	69	3680
1	1822			1074					3755				1	350				1	4105
1	1823			1074					3753	2				351					4104	2
1	1824	11		1063			22		3731	2		236		113	1		258		3844	3
1	1825	1074					3752			3		351					4103			3
1	1826		1074					3755					351					4106
1	1827	33	641		400		2711	641	2	401		277		72	2		2988	641	74	403
1	1828				1074					3755					351					4106
1	1829				1074			1		3754					351			1		4105
1	1830		1		1073			1		3754			2		349			3		4103
1	1831			1074			1		3754			1		350			2		4104
1	1832	1074					3754			1		351					4105			1
1	1833		855		219			3525		230			124		227			3649		457
1	1834	1074					3755					350		1			4105		1
1	1835		1074					3754		1			351					4105		1
1	1836	885	187		2		885	196		2674		2	185		164		887	381		2838
1	1837	1053		21			1060		2695			3		348			1063		3043
1	1838		1005		69			1011		2744			15		336			1026		3080
1	1839	7	99		968		7	2772		976			144		207		7	2916		1183
1	1840		1074					3755					351					4106
1	1841	1074					3755					351					4106
1	1842	7		1067			2678		1077			209		142			2887		1219
1	1843	1073		1			3754		1			342		9			4096		10
1	1844		1		1073			1	1	3753					351			1	1	4104
1	1845	1074					3755					350			1		4105			1
1	1846	1074					3754		1			344		7			4098		8
1	1847				1074					3755					351					4106
1	1848	1074					3754		1			350			1		4104		1	1
1	1849	1074					3755					351					4106
1	1850	1074					3755					351					4106
1	1851	1073		1			3747		8			289		62			4036		70
1	1852		1074					3755					350		1			4105		1
1	1853				1074					3755					351					4106
1	1854				1074		2	42		3711		19	10	61	260		21	52	61	3971
1	1855		1074					3755					351					4106
1	1856				1074					3755					351					4106
1	1857	1	4		1069		3	2682		1070		9	268	65	9		12	2950	65	1079
1	1858		1074					3755					351					4106
1	1859		1074					3755					351					4106
1	1860		1063		11		5	3729		21		60	281	1	9		65	4010	1	30
1	1861				1074					3755					351					4106
1	1862				1074			1		3754					351			1		4105
1	1863		14		1060			19		3736			7		344			26		4080
1	1864	1		1073			2		3753			4		346			6		4099
1	1865		1074					3755					351					4106
1	1866	1072			2		1081			2674		265		1	85		1346		1	2759
1	1867			1074					3755					348	3				4103	3
1	1868		1074					3755					351					4106
1	1869	4	1062		8		5	1067		2683		69	1		281		74	1068		2964
1	1870			1074					3755					351					4106
1	1871		1074					3755					351					4106
1	1872		6		1068			27		3728		38	3	28	282		38	30	28	4010
1	1873		1074					3755					351					4106
1	1874		1074					3755					351					4106
1	1875	731			343		3407	1	4	343		351					3758	1	4	343
1	1876		1074					3755					351					4106
1	1877		1074					3755					351					4106
1	1878	1074					3746	1	8			270	3	47	31		4016	4	55	31
1	1879	1074					1083		2672			197		154			1280		2826
1	1880	1068		6			3749		6			348			3		4097		6	3
1	1881	9		1065			2684		1071			274		75	2		2958		1146	2
1	1882		1074					3755					351					4106
1	1883	1073			1		3754			1		351					4105			1
1	1884	1073		1			1092		2663			191		160			1283		2823
1	1885	1074					3755					351					4106
1	1886			1074			1		3754			3	1	347			4	1	4101
1	1887		343		731			349		3406			5		346			354		3752
1	1888	1072		2			3751	1	3			351					4102	1	3
1	1889			1074					3755					351					4106
1	1890	1068		6			1080		2675			197		154			1277		2829
1	1891	1074					3752			2		350		1			4102		1	2
1	1892				1074					3755					351					4106
1	1893			1074			1		3754					351			1		4105
1	1894		1074					3755					351					4106
1	1895	1074					3755					351					4106
1	1896	1011		63			3681		74			134		216	1		3815		290	1
1	1897				1074					3755					351					4106
1	1898				1074					3755		2			349		2			4104
1	1899		1053		21			1208		2546			106		245			1314		2791
1	1900				1074					3755		1			350		1			4105
1	1901		1074					3755					351					4106
1	1902	131	179	743	21		131	2855	743	26			264	1	86		131	3119	744	112
1	1903				1074					3755					351					4106
1	1904		1074					3755					351					4106
1	1905	1008		63	3		3675		65	15		76	14	11	250		3751	14	76	265
1	1906		4		1070			12		3743			291		60			303		3803
1	1907				1074					3755					351					4106
1	1908	750		317	7		755	3	2989	8		80	180	90	1		835	183	3079	9
1	1909	1074					3752		3			337		14			4089		17
1	1910		1074					3755					348		3			4103		3
1	1911	6	3		1065		7	7	1	3740		4	169	1	176		11	176	2	3916
1	1912	2		1072			2		3752	1		1		349	1		3		4101	2
1	1913				1074					3755					351					4106
1	1914	36		1037			39		3715			141		209	1		180		3924	1
1	1915	1074					3755					351					4106
1	1916	1074					3755					345		6			4100		6
1	1917				1074			6		3749			3		348			9		4097
1	1918	1		1073			1		3754			3		348			4		4102
1	1919				1074					3755					351					4106
1	1920	4		1066	4		27		3723	4		261		90			288		3813	4
1	1921	1074					3755					351					4106
1	1922			1074					3755					351					4106
1	1923	113		961			2770		985			300		51			3070		1036
1	1924			1074					3755					351					4106
1	1925			1074					3755					351					4106
1	1926	1038		36			3708		44	2		332		19			4040		63	2
1	1927			2	1072		1		2	3752					351		1		2	4103
1	1928		1074					3755					351					4106
1	1929	1036			38		3706			49		255	1		95		3961	1		144
1	1930	1		1073			1		3754					351			1		4105
1	1931			1074					3755					351					4106
1	1932	1061		8	5		1093		2657	5		266		85			1359		2742	5
1	1933	1074					1083	1		2671		268	11		72		1351	12		2743
1	1934				1074					3755					351					4106
1	1935			1074			1		3753	1				351			1		4104	1
1	1936	1074					3755					351					4106
1	1937			1074					3755					351					4106
1	1938	1074					1097		2658			263		88			1360		2746
1	1939	1073	1				3754	1				330		21			4084	1	21
1	1940				1074					3755					351					4106
1	1941	1072		1			3749		1	4		161	3		187		3910	3	1	191
1	1942	1	1073				3	3736		16			351				3	4087		16
1	1943		1		1073			1		3754					351			1		4105
1	1944			1	1073		7		2666	1082		2	79	83	187		9	79	2749	1269
1	1945	1		1073			18		3737			258		93			276		3830
1	1946				1074					3755					351					4106
1	1947	398		676			3077		678			350		1			3427		679
1	1948	1074					3753	1	1			351					4104	1	1
1	1949			1074					3755					351					4106
1	1950	16		1058			2692		1063			287		64			2979		1127
1	1951			1074					3755					351					4106
1	1952			1074					3755					351					4106
1	1953		53		1021		1	2724		1030		1	277		73		2	3001		1103
1	1954	1074					3755					351					4106
1	1955	1074					3753		2			351					4104		2
1	1956				1074			2		3753			78		273			80		4026
1	1957				1074					3755					351					4106
1	1958		1074					3755					351					4106
1	1959		7		1067			10		3744			46		305			56		4049
1	1960		1074					3754		1			350		1			4104		2
1	1961		1074					3755					351					4106
1	1962	1063	1		10		3732	1	1	21		92	39		220		3824	40	1	241
1	1963	13		1061			13		3737	5		55		296			68		4033	5
1	1964		4		1070			4		3751					351			4		4102
1	1965	1069	1	4			3746	1	8			133		216	2		3879	1	224	2
1	1966				1074					3755					351					4106
1	1967				1074					3755					351					4106
1	1968		1045		29			3705		50			286		65			3991		115
1	1969	1074					3755					351					4106
1	1970	1074					3755					351					4106
1	1971		672		402			679		3076			22		329			701		3405
1	1972				1074			1		3754			1		350			2		4104
1	1973	1074					3755					351					4106
1	1974		1067		7			3748		7			348		3			4096		10
1	1975	1074					3754			1		351					4105			1
1	1976	1070		4			3748		6	1		351					4099		6	1
1	1977		1073		1			3749		6			280		71			4029		77
1	1978	1073			1		3754			1		351					4105			1
1	1979	1067		7			3599		153			320		31			3919		184
1	1980	16	1	1057			33	1	3721			215		136			248	1	3857
1	1981	1059		15			1074		2681			135		207	9		1209		2888	9
1	1982		1067		7			3744	4	7			154	187	10			3898	191	17
1	1983	1	733		340		2674	741		340		152	198	1			2826	939	1	340
1	1984	1074					3755					351					4106
1	1985	1	1073				1	3753	1				350	1			1	4103	2
1	1986	5	371	6	692		5	3041	6	703		1	342		8		6	3383	6	711
1	1987	1074					3755					351					4106
1	1988	1073		1			3754		1			350		1			4104		2
1	1989	6		1068			2682		1073			226		125			2908		1198
1	1990	1074					1091	2664				300	51				1391	2715
1	1991	22		1052			22		3733					351			22		4084
1	1992	1073		1			3746		9			196		154			3942		163
1	1993		1074					3755					351					4106
1	1994				1074					3755					351					4106
1	1995	2	1072				9	1085	1	2660		69	198		84		78	1283	1	2744
1	1996	1074					3755					351					4106
1	1997		1074					3754		1			351					4105		1
[truncated: 11,146 more rows]
